# Supplementary material for: Quantitative analysis of PPT1 interactome in human neuroblastoma cells
Source: Data Brief. 2015 Jun 12;4:207–16. doi: 10.1016/j.dib.2015.05.016 (PMC4510454; doi:10.1016/j.dib.2015.05.016)
Supplement: Supplementary file 1 — Supplementary material [file mmc1.zip]

Archive with 6 entries (6 files):
- Scifo et al. 2015_S Table 1_Data in Brief.xlsx
- Scifo et al. 2015_S Table 3_Data in Brief.xlsx
- Scifo et al. 2015_S Table 5_Data in Brief.xlsx
- Scifo et al. 2015_S Table 6_Data in Brief.xlsx
- Scifo et al. 2015_S Tables 2A-F_Data in Brief.xlsx
- Scifo et al. 2015_S Tables 4A-D_Data in Brief.xlsx
