# Supplementary material for: Quantitative analysis of PPT1 interactome in human neuroblastoma cells
Source: Data Brief. 2015 Jun 12;4:207–16. doi: 10.1016/j.dib.2015.05.016 (PMC4510454; doi:10.1016/j.dib.2015.05.016)
Supplement: Supplementary file 1 — Supplementary material [file mmc1.zip › Scifo et al. 2015_S Table 1_Data in Brief.xlsx]

## Sheet: SAINT analysis_PPT1 IP_Exp 1-3
Supplementary Table 1: SAINT analysis of all PPT1-IP recovered by AP-MS on Q Exactive™ Hybrid MS (experiments 1-3).
Bait	Prey	PreyGene	Spec	SpecSum	AvgSpec	NumReplicates	ctrlCounts	AvgP	MaxP	TopoAvgP	TopoMaxP	SaintScore	FoldChange	BFDR	boosted_by	maxSpec	PreyGeneID	PreyGeneName	Project_Frequency	Shared_Frequency	High_confidence
PPT1(5538)	P62736	ACTA2(59)	10|7|0	17	5.67	3	0|0|0	1	1	1	1	1	56.67	0	Q13813|P62906|P62701|P31946|P50991|P48643|Q86VP6|P62424|O14950|P62244|P62249|P35579|Q07020|	10	59	ACTA2	61.54	100	1
PPT1(5538)	P12814	ACTN1(87)	3|1|5	9	3	3	0|0|0	1	1	1	1	1	30	0	P25786|O43707|O00330|P15311|P10909|P11137|	5	87	ACTN1		100	1
PPT1(5538)	P78371	CCT2(10576)	2|4|4	10	3.33	3	1|0|0	1	1	1	1	1	10	0	P60709|P40227|P68363|P55072|P13639|P50990|Q99832|P14625|Q13263|P17987|P23396|Q00005|P50991|P48643|P63104|P62993|Q9UHD2|Q8IYD1|P62333|P62714|Q15393|	4	10576	CCT2		100	1
PPT1(5538)	P31689	DNAJA1(3301)	3|6|4	13	4.33	3	1|0|0	1	1	1	1	1	13	0	P25788|P62258|P42858|Q13813|P05388|P47897|	6	3301	DNAJA1	61.54	100	1
PPT1(5538)	Q14204	DYNC1H1(1778)	1|4|20	25	8.33	3	0|0|0	1	1	1	1	1	83.33	0	Q92499|P13010|P63104|P62993|P15927|P46782|Q9Y6G9|Q14315|P26368|	20	1778	DYNC1H1	61.54	100	1
PPT1(5538)	P55795	HNRNPH2(3188)	0|7|8	15	5	3	0|0|0	1	1	1	1	1	50	0	P09651|P63104|Q86VP6|	8	3188	HNRNPH2		100	1
PPT1(5538)	P07900	HSP90AA1(3320)	8|10|20	38	12.67	3	4|0|0	0.98	1	1	1	1	9.5	0.01	P60866|P38646|P04406|P31689|P25788|P78371|P08107|P06753|P14618|Q9BVA1|Q71U36|P14174|P08865|P05141|P62158|P55072|P63208|P13639|Q13813|P31948|P12814|P21333|P62753|P14868|Q9UMS4|P07814|P09936|Q14204|P62701|P17987|P09651|P23396|P00558|P62750|Q9UNF1|P49327|Q9Y2Z0|P54652|P05388|P63104|Q86VP6|Q08380|P30153|P47897|Q9UKV8|Q92598|P00338|P18124|P61088|P62993|O60884|O95816|P39023|Q9UHD2|Q5H9R7|P28074|P34932|…	20	3320	HSP90AA1	7.69	100	1
PPT1(5538)	P10809	HSPD1(3329)	9|13|30	52	17.33	3	4|1|5	1	1	1	1	1	5.2	0	P08238|P07900|P38646|P04406|P25788|P31943|P22626|P08107|Q07021|P13639|P61604|Q9UHD8|P63104|Q86VP6|P30101|P62993|Q92841|Q9NWU2|P38606|Q9UHX1|Q9UNE7|P10909|P02792|P05091|	30	3329	HSPD1	61.54	100	1
PPT1(5538)	P11940	PABPC1(26986)	5|0|8	13	4.33	3	0|0|1	1	1	1	1	1	13	0	Q15365|P13639|P61981|P26373|P62318|P62701|P09651|O43143|P36578|Q00839|P63104|Q86VP6|P07237|Q9UKV8|P63167|P18124|P62424|Q13283|Q14240|Q8IYD1|Q9UHX1|	8	26986	PABPC1	7.69	100	1
PPT1(5538)	P23396	RPS3(6188)	0|3|2	5	1.67	3	0|0|0	0.98	1	1	1	1	16.67	0.01	P62750|P05386|P36578|P62861|P62241|P62269|P05388|Q00839|P63104|Q02878|Q86VP6|P30153|P63167|P35268|P18124|P15880|P46782|P39023|Q14152|P62851|P62424|P62829|P27708|P34932|Q12905|B5ME19|O43809|P62244|P62917|P49411|P62888|P83731|P62249|Q07020|	3	6188	RPS3	53.85	100	1
PPT1(5538)	Q13813	SPTAN1(6709)	6|7|14	27	9	3	0|0|0	1	1	1	1	1	90	0	Q01082|P31946|P62861|P63104|Q16643|Q12905|Q9NQX3|Q8TF05|Q9Y566|Q15691|P35579|	14	6709	SPTAN1		100	1
PPT1(5538)	Q01082	SPTBN1(6711)	5|2|11	18	6	3	0|0|0	1	1	1	1	1	60	0	P63104|Q16643|P62993|O14818|O15198|	11	6711	SPTBN1		100	1
PPT1(5538)	P17987	TCP1(6950)	0|3|4	7	2.33	3	0|0|0	1	1	1	1	1	23.33	0	P23396|Q00005|P50991|P48643|P63104|P62993|Q9UHD2|P34932|P62714|P53621|	4	6950	TCP1	30.77	100	1
PPT1(5538)	Q13885	TUBB2A(7280)	18|0|60	78	26	3	0|0|0	1	1	1	1	1	260	0	P05386|O00231|P19367|P47897|P15927|Q06323|P27708|P49411|	60	7280	TUBB2A	61.54	100	1
PPT1(5538)	Q13509	TUBB3(10381)	0|13|46	59	19.67	3	0|0|0	1	1	1	1	1	196.67	0	P47756|Q07666|Q14155|	46	10381	TUBB3	92.31	100	1
PPT1(5538)	P55072	VCP(7415)	3|3|13	19	6.33	3	0|0|1	0.99	1	1	1	1	19	0	P08195|P42858|P63208|P27348|P61604|P46781|P61981|P12814|P62277|P50990|Q99832|Q12888|P27824|P09496|P25786|P55795|P31946|P17987|P09651|O43707|Q9H4A3|Q96N67|Q12789|P50991|P48643|Q09028|P63104|O60716|Q02878|P07355|P30153|P46379|Q9UN86|P04843|Q9BSJ2|P08758|P57088|Q7Z6Z7|O95816|O14818|Q9UBB4|Q14240|P34932|O14744|Q9Y6G9|P62714|P54886|Q9UNE7|Q05519|Q15404|O15027|Q7Z460|P61081|O75674|	13	7415	VCP		100	1
PPT1(5538)	P61981	YWHAG(7532)	3|5|6	14	4.67	3	0|0|0	1	1	1	1	1	46.67	0	P33176|P26641|Q9UMS4|O43143|Q08170|Q9H4A3|Q96N67|O60282|P63104|Q9H0B6|P23528|P62993|P39023|Q9UHX1|P17812|Q9Y383|P11413|Q05519|Q07955|Q08AD1|P78527|Q14155|Q7Z460|Q07954|Q15393|O75533|	6	7532	YWHAG		100	1
PPT1(5538)	P27348	YWHAQ(10971)	0|5|6	11	3.67	3	0|0|1	1	1	1	1	1	11	0	P13639|Q13885|P62736|P61981|P62906|P33176|Q13263|Q08211|Q14204|P51572|Q04695|P31946|P17987|P09651|P23396|Q92499|P00558|Q9H4A3|O43399|P49327|P60174|P05388|Q13310|O60282|Q92616|P63104|P07355|Q9H0B6|P00338|P18124|P07910|P23528|P62993|Q96B36|P62304|Q9Y230|O14744|Q9P2K3|O14950|P17812|P25205|Q9Y383|O15198|P11413|Q07955|P78527|P07384|P35579|	6	10971	YWHAQ		100	1
PPT1(5538)	Q99832	CCT7(10574)	2|1|6	9	3	3	0|0|0	0.99	1	0.99	1	0.99	30	0	P26641|Q13263|P17987|Q00005|P50991|P48643|P63104|P07237|P62993|Q9UHD2|P36542|P62714|	6	10574	CCT7		100	1
PPT1(5538)	P50990	CCT8(10694)	2|1|9	12	4	3	0|0|0	0.99	1	0.99	1	0.99	40	0	Q99832|Q13263|Q15046|P17987|P60900|Q00005|P50991|P48643|P63104|P62993|Q9UHD2|P62714|Q96T51|	9	10694	CCT8		100	1
PPT1(5538)	P11182	DBT(1629)	0|3|9	12	4	3	0|0|1	0.99	1	0.99	1	0.99	12	0		9	1629	DBT		100	1
PPT1(5538)	Q16531	DDB1(1642)	2|1|5	8	2.67	3	0|0|0	0.99	1	0.99	1	0.99	26.67	0	P09936|Q09028|P63104|Q86VP6|Q9UHX1|Q6R327|Q9NQC3|Q14315|Q13418|	5	1642	DDB1		100	1
PPT1(5538)	P14625	HSP90B1(7184)	1|2|8	11	3.67	3	0|0|0	0.99	1	0.99	1	0.99	36.67	0	Q86VP6|P07237|P25205|P14314|P27797|	8	7184	HSP90B1	38.46	100	1
PPT1(5538)	P46821	MAP1B(4131)	6|9|13	28	9.33	3	0|0|3	0.98	0.99	0.99	1	0.99	9.33	0.01	P12814|P63104|P62136|P61457|Q99497|P39687|	13	4131	MAP1B	38.46	100	1
PPT1(5538)	P60900	PSMA6(5687)	0|2|3	5	1.67	3	0|0|0	0.98	1	0.99	1	0.99	16.67	0.01	P28072|O00232|O00231|P50991|P48643|O14818|Q06323|Q53H96|P28074|P62333|	3	5687	PSMA6		100	1
PPT1(5538)	P31948	STIP1(10963)	2|2|6	10	3.33	3	0|0|0	0.99	1	0.99	1	0.99	33.33	0	P34932|P62333|Q02790|	6	10963	STIP1		100	1
PPT1(5538)	O95292	VAPB(9217)	0|2|5	7	2.33	3	0|0|0	0.99	1	0.99	1	0.99	23.33	0	P07910|	5	9217	VAPB		100	1
PPT1(5538)	P05023	ATP1A1(476)	1|2|3	6	2	3	0|0|0	0.98	1	0.98	1	0.98	20	0.01	P98161|	3	476	ATP1A1	69.23	100	1
PPT1(5538)	P05060	CHGB(1114)	5|6|8	19	6.33	3	0|0|2	0.98	0.99	0.98	0.99	0.98	9.5	0.01	Q13885|P12236|Q13724|	8	1114	CHGB	7.69	100	1
PPT1(5538)	P02794	FTH1(2495)	0|2|3	5	1.67	3	0|0|0	0.98	1	0.98	1	0.98	16.67	0.01	P62993|P02792|	3	2495	FTH1		100	1
PPT1(5538)	Q8N163	KIAA1967(57805)	0|2|3	5	1.67	3	0|0|0	0.98	1	0.98	1	0.98	16.67	0.01	P47897|O95816|Q9Y230|O14744|	3	57805	KIAA1967		100	1
PPT1(5538)	P60660	MYL6(4637)	0|2|3	5	1.67	3	0|0|0	0.98	1	0.98	1	0.98	16.67	0.01	Q01844|O43809|P35579|	3	4637	MYL6		100	1
PPT1(5538)	P55209	NAP1L1(4673)	1|2|2	5	1.67	3	0|0|0	0.97	0.97	0.98	0.98	0.98	16.67	0.01	P62753|P62701|P23396|Q99733|P62750|Q09028|Q02878|Q86VP6|	2	4673	NAP1L1		100	1
PPT1(5538)	Q02218	OGDH(4967)	0|2|3	5	1.67	3	0|0|0	0.98	1	0.98	1	0.98	16.67	0.01	O00330|	3	4967	OGDH		100	1
PPT1(5538)	Q13162	PRDX4(10549)	2|2|3	7	2.33	3	0|0|0	0.98	1	0.98	1	0.98	23.33	0.01	P07237|P30101|	3	10549	PRDX4		100	1
PPT1(5538)	P32969	RPL9(6133)	1|2|3	6	2	3	1|0|0	0.89	0.98	0.98	1	0.98	6	0.02	P08865|P05141|P62277|P30050|P62906|P55209|P62753|P62280|Q08211|P62701|P23396|P62750|P61353|P36578|P62241|P05388|Q02878|Q86VP6|P18124|P15880|P46782|P39023|P62424|P62829|Q12905|P62244|P62917|P49411|P83731|P62249|Q07020|	3	6133	RPL9		100	1
PPT1(5538)	Q8NHW5	RPLP0P6(220717)	3|2|0	5	1.67	3	0|0|0	0.98	1	0.98	1	0.98	16.67	0.01		3	220717	RPLP0P6		100	1
PPT1(5538)	P39019	RPS19(6223)	2|2|5	9	3	3	1|0|0	0.91	1	0.98	1	0.98	9	0.02	P32969|P22626|P08865|P05141|P62081|P13639|P46781|P62277|P30050|P62906|P62753|P62280|P62701|P23396|P62750|P05386|P36578|P62861|P62241|P62269|P63104|Q02878|Q86VP6|P35268|P18124|P15880|P62993|P46782|P62851|P62424|P62829|P62244|P83731|P62633|P62249|Q07020|	5	6223	RPS19		100	1
PPT1(5538)	P47756	CAPZB(832)	0|2|2	4	1.33	3	0|0|0	0.97	0.97	0.97	0.97	0.97	13.33	0.01	Q00005|P47755|	2	832	CAPZB		100	1
PPT1(5538)	P53007	SLC25A1(6576)	0|2|2	4	1.33	3	0|0|0	0.97	0.97	0.97	0.97	0.97	13.33	0.01	Q96A26|	2	6576	SLC25A1	69.23	100	1
PPT1(5538)	Q68DK2	ZFYVE26(23503)	0|2|2	4	1.33	3	0|0|0	0.97	0.97	0.97	0.97	0.97	13.33	0.01		2	23503	ZFYVE26		100	1
PPT1(5538)	P60709	ACTB(60)	12|8|12	32	10.67	3	0|8|0	0.89	0.89	0.96	0.96	0.96	4	0.03	P55072|P27348|P62906|Q08211|Q9Y265|Q07666|Q9ULV4|P48643|Q00839|P63104|Q86VP6|P62136|P23528|P62993|P15927|Q86X55|Q9Y230|O14950|O15198|P37802|	12	60	ACTB	76.92	100	1
PPT1(5538)	P05387	RPLP2(6181)	3|4|4	11	3.67	3	2|0|0	0.87	0.87	0.96	0.96	0.96	5.5	0.03	P08865|P62081|P27348|P62277|P62753|P62280|P62701|P09651|P23396|P05386|P62241|P05388|Q00839|P63104|Q86VP6|P15880|P46782|P62851|P62829|P62244|P55786|P62249|	4	6181	RPLP2		100	1
PPT1(5538)	P06576	ATP5B(506)	3|6|13	22	7.33	3	0|0|4	0.91	0.98	0.95	0.99	0.95	5.5	0.01	P62258|P27348|P61981|P48047|P60660|P36578|P63104|Q86VP6|P40926|P07237|P15880|P36542|Q07020|	13	506	ATP5B	61.54	100	1
PPT1(5538)	Q14194	CRMP1(1400)	2|1|6	9	3	3	0|1|0	0.91	1	0.94	1	0.94	9	0.01	Q92734|P55072|P42858|P61604|Q99832|P02794|O00231|P15927|P53992|P34932|Q9NQC3|P51114|P05091|	6	1400	CRMP1		100	1
PPT1(5538)	P08670	VIM(7431)	8|7|3	18	6	3	3|2|2	0.81	0.9	0.94	0.97	0.94	2.57	0.04	Q14194|Q15149|P40227|P10599|P55072|P27348|P49721|Q13813|P61981|Q8TAA3|Q13263|Q15046|P25786|P12236|P63104|P30101|P62993|Q06323|P28074|Q9UHX1|O43809|Q9P258|	8	7431	VIM	23.08	100	1
PPT1(5538)	Q15149	PLEC(5339)	2|1|6	9	3	3	0|1|0	0.91	1	0.93	1	0.93	9	0.01	P14866|P55072|Q13813|Q8N163|P63104|P62993|P11137|O15198|	6	5339	PLEC		100	1
PPT1(5538)	Q09666	AHNAK(79026)	4|3|5	12	4	3	0|0|2	0.9	0.94	0.91	0.94	0.91	6	0.02	P11532|P63104|P62993|O95816|P15311|	5	79026	AHNAK		100	1
PPT1(5538)	Q00610	CLTC(1213)	12|9|28	49	16.33	3	5|0|6	0.86	1	0.91	1	0.91	4.45	0.04	P08865|P27348|Q15751|Q9H4A3|P63104|Q86VP6|P47897|P62136|P62993|Q6R327|P63279|P12956|Q9Y5X1|O75674|	28	1213	CLTC	15.38	100	1
PPT1(5538)	P10515	DLAT(1737)	2|2|6	10	3.33	3	0|0|1	0.91	1	0.9	1	0.91	10	0.01	Q02218|O00330|	6	1737	DLAT		100	1
PPT1(5538)	Q8IXB1	DNAJC10(54431)	0|2|4	6	2	3	0|0|1	0.91	1	0.91	1	0.91	6	0.02	P55072|Q86VP6|	4	54431	DNAJC10	15.38	100	1
PPT1(5538)	P15531	NME1(4830)	2|2|4	8	2.67	3	1|0|0	0.91	1	0.91	1	0.91	8	0.02	P14174|Q9Y3F4|Q9NRG0|	4	4830	NME1	7.69	100	1
PPT1(5538)	P49368	CCT3(7203)	3|1|11	15	5	3	2|1|0	0.78	1	0.9	1	0.9	5	0.05	P25788|P78371|P40227|P55072|P28066|P50990|Q99832|P26641|Q13263|P17987|P60900|Q00005|P50991|P48643|P63104|P62993|Q9UHD2|P62714|P53621|P12956|	11	7203	CCT3	15.38	100	1
PPT1(5538)	P35637	FUS(2521)	4|5|3	12	4	3	1|1|1	0.87	0.93	0.9	0.95	0.9	4	0.04	Q14204|P23246|P05386|Q00839|Q86VP6|P62993|Q01844|P52565|P63279|Q9UKA9|	5	2521	FUS		100	1
PPT1(5538)	P05455	SSB(6741)	1|6|12	19	6.33	3	1|0|4	0.87	0.98	0.9	0.99	0.9	3.8	0.04	Q99728|Q15046|O00429|P63104|Q86VP6|P61758|Q9UHX1|P39687|Q14247|	12	6741	SSB		100	1
PPT1(5538)	P52943	CRIP2(1397)	1|2|3	6	2	3	0|1|0	0.89	0.98	0.89	0.97	0.89	6	0.02	P05026|Q99447|	3	1397	CRIP2		100	1
PPT1(5538)	P25705	ATP5A1(498)	3|2|6	11	3.67	3	1|1|1	0.77	0.98	0.88	0.99	0.88	3.67	0.06	P08107|P06576|P62258|P11940|P27348|P61981|P48047|P31946|P23396|P00558|P63104|Q86VP6|P40926|P07237|Q9UHD2|P36542|P38606|P62244|P35579|Q07020|	6	498	ATP5A1	84.62	100	1
PPT1(5538)	P09172	DBH(1621)	2|3|10	15	5	3	0|0|2	0.88	1	0.86	1	0.88	7.5	0.03		10	1621	DBH	69.23	100	1
PPT1(5538)	P61978	HNRNPK(3190)	1|4|10	15	5	3	3|0|2	0.67	1	0.87	1	0.87	3	0.07	P51991|Q15366|P17844|P52272|P31943|P52597|P14866|Q14103|P11940|Q15365|P62081|P27348|Q13813|P43243|Q08211|Q9UKN8|P09651|Q92499|Q07666|O43143|Q00839|P63104|Q86VP6|P62993|Q92841|Q86X55|P34932|O14980|Q05519|P63279|Q07955|P26368|Q15393|O75533|	10	3190	HNRNPK		100	1
PPT1(5538)	P22061	PCMT1(5110)	1|4|5	10	3.33	3	1|1|1	0.87	0.93	0.87	0.93	0.87	3.33	0.04	Q12888|Q9UHV9|Q86VP6|	5	5110	PCMT1		100	1
PPT1(5538)	O15240	VGF(7425)	5|5|12	22	7.33	3	0|0|4	0.87	0.98	0.85	0.97	0.87	5.5	0.03		12	7425	VGF	15.38	100	1
PPT1(5538)	P31943	HNRNPH1(3187)	4|7|11	22	7.33	3	1|3|4	0.73	0.99	0.86	1	0.86	2.75	0.06	P52597|P22626|P31942|Q14194|P14866|Q14103|O14979|P27348|P13639|P61981|P55795|P09651|P50991|P48643|Q00839|Q86VP6|P78347|Q92841|Q12905|Q93009|O00264|P26368|O75674|	11	3187	HNRNPH1	30.77	100	1
PPT1(5538)	P32119	PRDX2(7001)	3|4|8	15	5	3	1|1|2	0.8	0.99	0.86	1	0.86	3.75	0.05	P30041|P30044|Q06830|P14618|P10599|Q13162|P63104|Q86VP6|P30153|P38606|Q99497|P99999|Q9HB71|	8	7001	PRDX2	7.69	100	1
PPT1(5538)	P25398	RPS12(6206)	2|2|2	6	2	3	1|1|0	0.51	0.51	0.86	0.86	0.86	3	0.12	P39019|P63244|P32969|P30044|Q14103|P08865|P62081|P46781|P62277|P30050|P62906|P62753|P62280|P48556|P62701|P23396|P36578|P62241|P62269|Q02878|P18124|P15880|P46782|Q14152|P62851|P62424|P61457|P62829|Q9Y6G9|B5ME19|P62333|P62244|P83731|P62249|Q07020|	2	6206	RPS12		100	1
PPT1(5538)	P35232	PHB(5245)	2|3|2	7	2.33	3	1|0|1	0.64	0.78	0.83	0.91	0.83	3.5	0.08	P60709|Q15149|P46821|P05141|P62258|Q99623|Q07021|P12814|P55209|P45880|P62701|P31946|Q12789|P63104|P07355|P18124|Q16643|O14980|Q9H2U1|Q9H3H9|Q9BVG4|	3	5245	PHB	7.69	100	1
PPT1(5538)	P08238	HSP90AB1(3326)	13|12|22	47	15.67	3	5|3|9	0.53	1	0.82	1	0.82	2.76	0.1	P07900|P04406|P35232|P25788|P25705|P78371|P08107|P06753|P14618|P08865|P62258|P55072|P42858|P06733|P63208|P13639|Q13813|P31948|P12814|P62906|P21333|P62753|Q9UMS4|P62701|P31946|P17987|P09651|P60660|P00558|Q13561|Q9UNF1|P49327|Q9Y2Z0|P05388|P63104|Q02878|Q86VP6|Q08380|Q92598|P00338|P18124|P15880|P62993|P39023|Q9UHD2|P62424|Q5H9R7|P28074|O14980|Q15185|Q8TD19|Q14764|Q9UNE7|Q00534|Q13418|Q02790|P78527|…	22	3326	HSP90AB1	38.46	100	1
PPT1(5538)	P60866	RPS20(6224)	5|4|4	13	4.33	3	4|2|0	0.26	0.36	0.82	0.89	0.82	2.17	0.44	P05387|P17844|P46783|P25398|P39019|P63244|P32969|Q99728|P08865|P62081|P46781|P62277|P26373|P30050|P62906|P62753|P62280|P62701|P17987|P23396|P62750|P36578|P62861|P62241|P62269|P05388|P63104|Q02878|Q86VP6|P18124|P15880|P62993|P46782|P39023|Q14152|P62851|P62424|P62829|P27816|Q12905|B5ME19|P62244|P62917|P49411|O00264|P83731|P62249|Q07020|	5	6224	RPS20		100	1
PPT1(5538)	Q92734	TFG(10342)	2|0|2	4	1.33	3	0|0|1	0.81	0.81	0.81	0.81	0.81	4	0.04	Q86VP6|P62136|P62993|	2	10342	TFG		100	1
PPT1(5538)	O43813	LANCL1(10314)	4|3|10	17	5.67	3	1|0|3	0.79	0.99	0.78	0.99	0.79	4.25	0.05	P63104|	10	10314	LANCL1		100	1
PPT1(5538)	Q9UBS4	DNAJB11(51726)	3|6|8	17	5.67	3	0|2|4	0.74	0.88	0.76	0.89	0.76	2.83	0.06	Q14194|Q9ULV4|P46379|P62993|P34932|O75165|	8	51726	DNAJB11	23.08	100	1
PPT1(5538)	P22626	HNRNPA2B1(3181)	3|2|11	16	5.33	3	0|1|3	0.66	1	0.76	1	0.76	4	0.08	P31942|P14866|P06576|Q14103|O14979|P62258|P62081|P27348|P28066|Q08211|P09651|P60900|Q92499|P41252|Q86VP6|Q9Y5L4|P47897|Q99729|	11	3181	HNRNPA2B1		100	1
PPT1(5538)	P11177	PDHB(5162)	4|4|14	22	7.33	3	0|0|5	0.71	0.97	0.74	0.98	0.74	4.4	0.07	P08865|P62258|P10515|Q02218|Q86VP6|O00330|Q99447|	14	5162	PDHB		100	1
PPT1(5538)	P30044	PRDX5(25824)	1|2|5	8	2.67	3	0|1|1	0.74	0.98	0.73	0.98	0.74	4	0.06	Q06830|Q99497|	5	25824	PRDX5		100	1
PPT1(5538)	P52272	HNRNPM(4670)	1|2|12	15	5	3	1|1|3	0.52	1	0.66	1	0.66	3	0.11	P04004|Q99459|P31943|P52597|P14866|O14979|P08865|P62081|P62277|Q15019|P30050|P62906|P62753|Q9UMS4|P62280|Q9Y3I0|P62318|Q08211|P62701|P09651|P23246|Q92499|P62750|P61353|P62241|Q12789|P05388|P63104|Q02878|Q86VP6|P35268|P18124|P15880|P07910|P46782|Q9UHD2|P62851|P62424|P62829|Q9UHX1|P62244|Q9NQC3|Q07955|Q9UNX3|P62888|P26368|Q86V81|Q9P258|P62249|Q9UDW1|Q15393|O75533|Q07020|	12	4670	HNRNPM		100	1
PPT1(5538)	Q15468	STIL(6491)	2|3|0	5	1.67	3	0|2|0	0.66	0.76	0.62	0.72	0.66	2.5	0.07		3	6491	STIL		100	1
PPT1(5538)	P08107	HSPA1B(3304)	6|10|28	44	14.67	3	0|1|12	0.55	0.97	0.63	0.99	0.63	3.38	0.1	P62258|P55072|P27348|P61981|P31948|O60341|O95831|P31946|Q92499|P54652|Q92616|P63104|Q86VP6|P46379|P62993|Q9UBB4|Q9UNE7|Q9NZL4|P35579|	28	3304	HSPA1B	30.77	100	1
PPT1(5538)	P04792	HSPB1(3315)	6|4|11	21	7	3	0|1|7	0.55	0.86	0.61	0.9	0.61	2.62	0.09	P06753|Q14103|P55072|P27348|Q9UMS4|P63104|O75390|P99999|Q13418|P11413|P63279|Q15393|	11	3315	HSPB1	46.15	100	1
PPT1(5538)	P08559	PDHA1(5160)	5|6|13	24	8	3	3|0|5	0.58	0.97	0.6	0.97	0.6	3	0.09	P11177|O14979|P10515|Q02218|P78347|O00330|	13	5160	PDHA1		100	1
PPT1(5538)	P52597	HNRNPF(3185)	3|4|11	18	6	3	0|3|4	0.51	0.97	0.55	0.98	0.55	2.57	0.11	P31942|Q14103|O14979|P27348|Q08211|P09651|O43143|P63104|Q86VP6|Q14152|Q13724|P27816|Q07955|P26368|Q9P032|	11	3185	HNRNPF	15.38	100	1
PPT1(5538)	P11142	HSPA8(3312)	19|27|65	111	37	3	7|7|21	0.5	1	0.51	1	0.51	3.17	0.28	P11021|P10809|P07900|P51991|P31689|P30793|P25788|Q99459|P60709|P08107|Q14103|P62258|P55072|Q07021|P42858|P06733|P27348|P13639|P31948|P09496|P09936|Q9Y265|P84090|P62701|P17987|P47756|Q8N163|O94979|Q9Y2Z0|P54652|P63104|Q86VP6|P30153|P62136|P30101|P25685|P62993|O95816|Q9UBB4|Q9UHD2|P61457|P53992|P34932|P62244|P62917|Q9UNE7|P60468|Q9NZL4|P99999|P78527|	65	3312	HSPA8	76.92	100	1
PPT1(5538)	Q14157	UBAP2L(9898)	2|2|2	6	2	3	0|1|1	0.51	0.51	0.49	0.49	0.51	3	0.12	Q9P0L0|O75533|	2	9898	UBAP2L		100	1
PPT1(5538)	P53396	ACLY(47)	1|0|5	6	2	3	0|0|0	0.5	1	0.5	1	0.5	20	0.25	Q9UNF1|Q86VP6|	5	47	ACLY		100	1
PPT1(5538)	P61163	ACTR1A(10121)	1|0|3	4	1.33	3	0|0|0	0.5	1	0.5	1	0.5	13.33	0.32	Q13561|P35579|	3	10121	ACTR1A	7.69	100	1
PPT1(5538)	P07355	ANXA2(302)	0|0|3	3	1	3	0|0|0	0.5	1	0.5	1	0.5	10	0.32	P30153|P62993|	3	302	ANXA2	23.08	100	1
PPT1(5538)	Q8IVW6	ARID3B(10620)	0|0|3	3	1	3	0|0|0	0.5	1	0.5	1	0.5	10	0.32		3	10620	ARID3B		100	1
PPT1(5538)	P16615	ATP2A2(488)	0|0|5	5	1.67	3	0|0|0	0.5	1	0.5	1	0.5	16.67	0.25		5	488	ATP2A2	53.85	100	1
PPT1(5538)	P48047	ATP5O(539)	1|0|4	5	1.67	3	0|0|0	0.5	1	0.5	1	0.5	16.67	0.29		4	539	ATP5O		100	1
PPT1(5538)	P46379	BAG6(7917)	0|0|3	3	1	3	0|0|0	0.5	1	0.5	1	0.5	10	0.32	Q9NPY3|P60468|P10909|Q969H8|	3	7917	BAG6	15.38	100	1
PPT1(5538)	P21953	BCKDHB(594)	0|0|3	3	1	3	0|0|0	0.5	1	0.5	1	0.5	10	0.32	P12694|	3	594	BCKDHB		100	1
PPT1(5538)	Q9Y224	C14orf166(51637)	1|0|3	4	1.33	3	0|0|0	0.5	1	0.5	1	0.5	13.33	0.32	Q92499|Q00839|P63104|Q86VP6|Q12905|Q9UNX3|P78527|	3	51637	C14orf166		100	1
PPT1(5538)	Q9Y3I0	C22orf28(51493)	1|0|6	7	2.33	3	0|0|0	0.5	1	0.5	1	0.5	23.33	0.2	Q08211|Q9Y224|Q92499|P61353|P63104|Q86VP6|P47897|Q12905|Q9UNX3|P78527|	6	51493	C22orf28		100	1
PPT1(5538)	Q86VP6	CAND1(55832)	0|0|5	5	1.67	3	0|0|0	0.5	1	0.5	1	0.5	16.67	0.25	Q9NYU2|Q9Y5L4|Q08380|Q99729|Q9UKV8|Q14974|P35268|Q9UN86|P00338|P18124|P15880|P09104|P49589|P07910|Q96AG4|P46782|P39023|Q92841|P37108|Q86X55|Q99714|Q1KMD3|P62851|Q13283|P53992|Q15436|P62829|Q15437|P34932|P62304|Q9H2U1|Q12905|Q92522|Q01844|Q9UHX1|P41250|P40429|O43809|P62244|P62917|P17812|Q9UI30|Q9Y383|Q05519|P51114|Q9Y4E8|Q07955|Q9Y6M1|Q9UNX3|P62888|P83731|Q8IW35|O15027|P26368|O76094|P12956|Q86V81|…	5	55832	CAND1		100	1
PPT1(5538)	P27824	CANX(821)	1|1|7	9	3	3	0|0|0	0.5	1	0.5	1	0.5	30	0.18	P51572|Q86VP6|P18124|O00264|P14314|P27797|Q07954|	7	821	CANX	38.46	100	1
PPT1(5538)	Q86X55	CARM1(10498)	0|0|3	3	1	3	0|0|0	0.5	1	0.5	1	0.5	10	0.32	Q13418|	3	10498	CARM1		100	1
PPT1(5538)	P50991	CCT4(10575)	0|1|12	13	4.33	3	0|0|0	0.5	1	0.5	1	0.5	43.33	0.16	P48643|P63104|P07237|P62993|Q9UHD2|O14980|P62714|P11413|	12	10575	CCT4		100	1
PPT1(5538)	P48643	CCT5(22948)	0|0|8	8	2.67	3	0|0|0	0.5	1	0.5	1	0.5	26.67	0.18	P41252|P62993|Q9UHD2|O14980|P62714|	8	22948	CCT5		100	1
PPT1(5538)	P40227	CCT6A(908)	1|0|5	6	2	3	0|1|0	0.5	1	0.5	1	0.5	6	0.28	P68363|P08865|P55072|P50990|Q99832|P17987|Q00005|P50991|P48643|P63104|Q9UHD2|P62714|O75533|	5	908	CCT6A	15.38	100	1
PPT1(5538)	Q99653	CHP1(11261)	0|0|3	3	1	3	0|0|0	0.5	1	0.5	1	0.5	10	0.32		3	11261	CHP1		100	1
PPT1(5538)	O14967	CLGN(1047)	0|0|4	4	1.33	3	0|0|0	0.5	1	0.5	1	0.5	13.33	0.29	Q6SZW1|	4	1047	CLGN	38.46	100	1
PPT1(5538)	P50416	CPT1A(1374)	0|0|4	4	1.33	3	0|0|0	0.5	1	0.5	1	0.5	13.33	0.29		4	1374	CPT1A	53.85	100	1
PPT1(5538)	O60716	CTNND1(1500)	0|0|5	5	1.67	3	0|0|0	0.5	1	0.5	1	0.5	16.67	0.25	Q14247|	5	1500	CTNND1		100	1
PPT1(5538)	P07339	CTSD(1509)	0|1|3	4	1.33	3	0|0|0	0.5	1	0.5	1	0.5	13.33	0.32	P10619|	3	1509	CTSD	7.69	100	1
PPT1(5538)	Q16643	DBN1(1627)	0|0|3	3	1	3	0|0|0	0.5	1	0.5	1	0.5	10	0.32	O43809|	3	1627	DBN1		100	1
PPT1(5538)	P39656	DDOST(1650)	0|0|3	3	1	3	0|0|0	0.5	1	0.5	1	0.5	10	0.32	Q12905|Q05519|O00264|	3	1650	DDOST	38.46	100	1
PPT1(5538)	Q92499	DDX1(1653)	0|1|6	7	2.33	3	0|0|0	0.5	1	0.5	1	0.5	23.33	0.2	P61353|Q00839|P63104|Q86VP6|P47897|P62136|P15927|O14980|Q12905|P54886|P63279|Q9UNX3|	6	1653	DDX1		100	1
PPT1(5538)	O00571	DDX3X(1654)	1|0|5	6	2	3	0|1|1	0.49	0.98	0.5	0.99	0.5	3	0.36	O14979|P62158|P11940|P62081|P27348|P46781|P55884|P62280|P23396|P63104|Q86VP6|P63167|P15880|Q9UHD2|Q14152|Q14240|Q9UHX1|O75822|Q13418|P26368|Q86V81|	5	1654	DDX3X		100	1
PPT1(5538)	Q08211	DHX9(1660)	1|1|5	7	2.33	3	0|0|0	0.5	1	0.5	1	0.5	23.33	0.25	P48556|Q9Y224|P09651|Q92499|Q07666|P61353|P13010|Q00839|P63104|Q02878|Q86VP6|P47897|Q9UKV8|P07910|P46782|Q92841|O14980|Q12905|Q01844|P52565|Q14764|P11137|P63279|Q07955|Q9UNX3|P78527|P12956|Q9P032|P62633|Q49A26|Q8TDG4|	5	1660	DHX9		100	1
PPT1(5538)	P25685	DNAJB1(3337)	0|0|4	4	1.33	3	0|0|0	0.5	1	0.5	1	0.5	13.33	0.29	P34932|Q9UNE7|P60468|	4	3337	DNAJB1		100	1
PPT1(5538)	O00429	DNM1L(10059)	0|1|3	4	1.33	3	0|0|0	0.5	1	0.5	1	0.5	13.33	0.32	P49589|	3	10059	DNM1L		100	1
PPT1(5538)	Q96N67	DOCK7(85440)	0|1|7	8	2.67	3	0|0|0	0.5	1	0.5	1	0.5	26.67	0.18	P63104|P62714|Q93009|	7	85440	DOCK7		100	1
PPT1(5538)	P63167	DYNLL1(8655)	0|0|6	6	2	3	0|0|0	0.5	1	0.5	1	0.5	20	0.2	P15880|P46782|Q9UBX3|Q8TD19|Q9NQX3|	6	8655	DYNLL1		100	1
PPT1(5538)	Q5VTE0	EEF1A1P5(158078)	14|11|29	54	18	3	8|6|11	0.5	1	0.5	1	0.5	2.16	0.24		29	158078	EEF1A1P5	46.15	100	1
PPT1(5538)	Q05639	EEF1A2(1917)	0|0|24	24	8	3	0|0|0	0.5	1	0.5	1	0.5	80	0.13	Q86VP6|	24	1917	EEF1A2		100	1
PPT1(5538)	P26641	EEF1G(1937)	1|0|3	4	1.33	3	0|0|0	0.5	1	0.5	1	0.5	13.33	0.32	Q15046|Q13509|P36578|O00231|Q86VP6|P49589|P62993|Q12905|O43809|P62917|Q14315|P62316|O14737|	3	1937	EEF1G		100	1
PPT1(5538)	P13639	EEF2(1938)	0|0|5	5	1.67	3	0|0|1	0.5	1	0.5	1	0.5	5	0.28	P30050|P62906|P62753|P62701|P36578|P63104|Q02878|Q86VP6|P30153|P18124|P15880|P46782|P62424|P62829|O14980|P62244|Q7L1Q6|P07384|P12956|P62249|Q07020|	5	1938	EEF2	46.15	100	1
PPT1(5538)	Q9UKV8	EIF2C2(27161)	0|0|3	3	1	3	0|0|0	0.5	1	0.5	1	0.5	10	0.32	Q9UHD2|O14980|	3	27161	EIF2C2		100	1
PPT1(5538)	P26378	ELAVL4(1996)	0|0|5	5	1.67	3	0|0|0	0.5	1	0.5	1	0.5	16.67	0.25	Q01844|	5	1996	ELAVL4		100	1
PPT1(5538)	P06733	ENO1(2023)	0|0|8	8	2.67	3	0|0|1	0.5	1	0.5	1	0.5	8	0.17	P27348|P00558|P60174|P63104|Q86VP6|P07237|P62993|Q14315|Q16537|	8	2023	ENO1	15.38	100	1
PPT1(5538)	P09104	ENO2(2026)	0|0|3	3	1	3	0|0|0	0.5	1	0.5	1	0.5	10	0.32	P27816|P50995|	3	2026	ENO2		100	1
PPT1(5538)	P49327	FASN(2194)	0|1|6	7	2.33	3	0|0|0	0.5	1	0.5	1	0.5	23.33	0.2	P63104|Q01844|	6	2194	FASN	15.38	100	1
PPT1(5538)	Q9UN86	G3BP2(9908)	0|0|3	3	1	3	0|0|0	0.5	1	0.5	1	0.5	10	0.32		3	9908	G3BP2		100	1
PPT1(5538)	P04406	GAPDH(2597)	2|1|12	15	5	3	2|2|3	0.5	1	0.5	1	0.5	2.14	0.31	P51991|P25788|Q06830|P14618|P04632|Q71U36|P23284|P10599|P62258|P42858|P06733|P27348|P61981|P31948|Q15046|P00558|O00231|P60174|P63104|Q86VP6|P62993|P15927|Q9UHD2|P49411|O00154|	12	2597	GAPDH	53.85	100	1
PPT1(5538)	Q92616	GCN1L1(10985)	0|0|6	6	2	3	0|0|0	0.5	1	0.5	1	0.5	20	0.2	P63104|O00264|Q07955|	6	10985	GCN1L1	76.92	100	1
PPT1(5538)	P50395	GDI2(2665)	0|0|6	6	2	3	0|0|0	0.5	1	0.5	1	0.5	20	0.2	P33316|	6	2665	GDI2		100	1
PPT1(5538)	Q9Y2X7	GIT1(28964)	0|0|4	4	1.33	3	0|0|0	0.5	1	0.5	1	0.5	13.33	0.29	P62993|Q14160|Q14155|	4	28964	GIT1		100	1
PPT1(5538)	P09211	GSTP1(2950)	1|0|4	5	1.67	3	0|0|1	0.5	1	0.5	1	0.5	5	0.31	P62736|	4	2950	GSTP1		100	1
PPT1(5538)	P78347	GTF2I(2969)	0|0|4	4	1.33	3	0|0|0	0.5	1	0.5	1	0.5	13.33	0.29	P11908|Q92769|Q93009|P78527|	4	2969	GTF2I		100	1
PPT1(5538)	P19367	HK1(3098)	0|0|6	6	2	3	0|0|0	0.5	1	0.5	1	0.5	20	0.2	P09104|P21796|O95302|P49411|	6	3098	HK1		100	1
PPT1(5538)	P09651	HNRNPA1(3178)	0|2|0	2	0.67	3	0|0|0	0.49	0.97	0.5	0.99	0.5	6.67	0.36	P23396|P23246|Q92499|Q8N163|Q07666|O43143|Q08170|P13010|P62241|P54652|Q13310|Q00839|P63104|Q86VP6|P47897|Q99729|P42704|P07910|P46782|Q92841|Q86X55|Q1KMD3|Q13283|Q12905|Q01844|Q9UHX1|O43809|Q07955|Q9Y6M1|P78527|O76094|P12956|Q86V81|P62316|Q9NR30|	2	3178	HNRNPA1		100	1
PPT1(5538)	Q32P51	HNRNPA1L2(144983)	0|0|6	6	2	3	0|0|0	0.5	1	0.5	1	0.5	20	0.2	Q7L1Q6|	6	144983	HNRNPA1L2		100	1
PPT1(5538)	Q99729	HNRNPAB(3182)	0|0|4	4	1.33	3	0|0|0	0.5	1	0.5	1	0.5	13.33	0.29	P52565|Q9UKA9|P62633|	4	3182	HNRNPAB		100	1
PPT1(5538)	P31942	HNRNPH3(3189)	0|0|6	6	2	3	0|1|1	0.5	0.99	0.5	1	0.5	3	0.36	Q14194|Q14103|O14979|P55072|P26641|P62701|P09651|Q00839|Q86VP6|Q92841|Q9UHX1|P50995|Q07955|	6	3189	HNRNPH3		100	1
PPT1(5538)	Q00839	HNRNPU(3192)	0|0|7	7	2.33	3	0|0|0	0.5	1	0.5	1	0.5	23.33	0.18	P63104|Q02878|Q86VP6|Q16181|P18124|P15880|P62993|Q92542|P13473|P62424|Q13283|Q9Y230|Q12905|P62244|Q05519|Q2TAY7|O00264|Q07955|P62888|P33992|P26368|P62249|P35579|Q07020|	7	3192	HNRNPU	7.69	100	1
PPT1(5538)	Q58FF6	HSP90AB4P(664618)	0|0|3	3	1	3	0|0|0	0.5	1	0.5	1	0.5	10	0.32		3	664618	HSP90AB4P		100	1
PPT1(5538)	P54652	HSPA2(3306)	0|0|21	21	7	3	0|0|0	0.5	1	0.5	1	0.5	70	0.13	P09874|Q01844|Q9NZL4|	21	3306	HSPA2		100	1
PPT1(5538)	P11021	HSPA5(3309)	15|16|24	55	18.33	3	7|4|12	0.42	0.83	0.5	0.97	0.5	2.39	0.42	P10809|P08238|P07900|P51991|P25788|P25705|P52597|Q9UBS4|Q15084|P08107|P14866|P23284|P08865|Q8IXB1|P55072|Q13813|Q01082|P14625|P31946|P23396|P05386|P63104|Q86VP6|P07237|P30101|P50416|Q14974|P04843|P62993|Q9UHD2|Q1KMD3|P62851|P34932|Q9Y230|Q12905|Q9BPU6|P62917|Q9NZL4|P12956|P62249|P35579|	24	3309	HSPA5	69.23	100	1
PPT1(5538)	Q92598	HSPH1(10808)	0|0|3	3	1	3	0|0|0	0.5	1	0.5	1	0.5	10	0.32	P23528|Q86X55|Q15436|P34932|Q13418|	3	10808	HSPH1		100	1
PPT1(5538)	Q7Z6Z7	HUWE1(10075)	0|0|3	3	1	3	0|0|0	0.5	1	0.5	1	0.5	10	0.32	Q92769|P34932|Q93009|Q12800|	3	10075	HUWE1	15.38	100	1
PPT1(5538)	P41252	IARS(3376)	0|0|5	5	1.67	3	0|0|0	0.5	1	0.5	1	0.5	16.67	0.25	P47897|Q1KMD3|P27816|P61758|P41250|P83731|Q07020|	5	3376	IARS		100	1
PPT1(5538)	P01764	IGHV3-23(28442)	0|0|3	3	1	3	0|0|0	0.5	1	0.5	1	0.5	10	0.32		3	28442	IGHV3-23	30.77	100	1
PPT1(5538)	A0M8Q6	IGLC7(28834)	14|0|0	14	4.67	3	0|0|0	0.5	1	0.5	1	0.5	46.67	0.14		14	28834	IGLC7	30.77	100	1
PPT1(5538)	Q9NPH2	ISYNA1(51477)	0|0|6	6	2	3	0|0|0	0.5	1	0.5	1	0.5	20	0.2		6	51477	ISYNA1		100	1
PPT1(5538)	O60282	KIF5C(3800)	0|0|6	6	2	3	0|0|0	0.5	1	0.5	1	0.5	20	0.2	Q9H0B6|	6	3800	KIF5C		100	1
PPT1(5538)	Q9H0B6	KLC2(64837)	0|0|4	4	1.33	3	0|0|0	0.5	1	0.5	1	0.5	13.33	0.29		4	64837	KLC2		100	1
PPT1(5538)	Q14974	KPNB1(3837)	0|0|5	5	1.67	3	0|0|0	0.5	1	0.5	1	0.5	16.67	0.25	O00410|Q9Y230|	5	3837	KPNB1	30.77	100	1
PPT1(5538)	Q04695	KRT17(3872)	0|9|0	9	3	3	0|0|0	0.5	1	0.5	1	0.5	30	0.17	P62993|P27797|	9	3872	KRT17	53.85	100	1
PPT1(5538)	Q3SY84	KRT71(112802)	0|0|5	5	1.67	3	0|0|0	0.5	1	0.5	1	0.5	16.67	0.25		5	112802	KRT71		100	1
PPT1(5538)	P00338	LDHA(3939)	0|0|3	3	1	3	0|0|0	0.5	1	0.5	1	0.5	10	0.32	Q7L1Q6|	3	3939	LDHA		100	1
PPT1(5538)	Q08380	LGALS3BP(3959)	0|0|5	5	1.67	3	0|0|0	0.5	1	0.5	1	0.5	16.67	0.25	Q9UHD2|	5	3959	LGALS3BP		100	1
PPT1(5538)	P01617	LOC440786(440786)	0|0|9	9	3	3	0|0|2	0.5	1	0.5	0.99	0.5	4.5	0.36		9	440786	LOC440786		100	1
PPT1(5538)	P42704	LRPPRC(10128)	0|0|3	3	1	3	0|0|0	0.5	1	0.5	1	0.5	10	0.32	Q15436|	3	10128	LRPPRC		100	1
PPT1(5538)	P40926	MDH2(4191)	0|0|4	4	1.33	3	0|0|0	0.5	1	0.5	1	0.5	13.33	0.29		4	4191	MDH2	7.69	100	1
PPT1(5538)	O75306	NDUFS2(4720)	0|0|3	3	1	3	0|0|0	0.5	1	0.5	1	0.5	10	0.32	O00217|	3	4720	NDUFS2		100	1
PPT1(5538)	O75489	NDUFS3(4722)	1|0|4	5	1.67	3	0|0|0	0.5	1	0.5	1	0.5	16.67	0.29	Q16718|O75306|Q99497|O00217|	4	4722	NDUFS3	7.69	100	1
PPT1(5538)	P22392	NME2(4831)	0|0|7	7	2.33	3	0|0|0	0.5	1	0.5	1	0.5	23.33	0.18		7	4831	NME2		100	1
PPT1(5538)	P01619	P01619	0|4|0	4	1.33	3	0|0|0	0.5	1	0.5	1	0.5	13.33	0.29		4		P01619	92.31	100	1
PPT1(5538)	P01766	P01766	0|0|4	4	1.33	3	0|0|0	0.5	1	0.5	1	0.5	13.33	0.29		4		P01766	92.31	100	1
PPT1(5538)	P01768	P01768	0|0|4	4	1.33	3	0|0|0	0.5	1	0.5	1	0.5	13.33	0.29		4		P01768	92.31	100	1
PPT1(5538)	P01781	P01781	0|0|4	4	1.33	3	0|0|1	0.5	1	0.5	1	0.5	4	0.31		4		P01781	92.31	100	1
PPT1(5538)	P04207	P04207	0|0|3	3	1	3	0|0|0	0.5	1	0.5	1	0.5	10	0.32		3		P04207	92.31	100	1
PPT1(5538)	P07237	P4HB(5034)	0|0|5	5	1.67	3	0|0|0	0.5	1	0.5	1	0.5	16.67	0.25	P30101|P13667|Q14240|Q9UHX1|P14314|P27797|	5	5034	P4HB	38.46	100	1
PPT1(5538)	Q13310	PABPC4(8761)	0|0|6	6	2	3	0|0|0	0.5	1	0.5	1	0.5	20	0.2	P63104|Q86VP6|Q9UHX1|O15198|Q9Y5Y2|	6	8761	PABPC4		100	1
PPT1(5538)	Q6VY07	PACS1(55690)	0|0|6	6	2	3	0|0|0	0.5	1	0.5	1	0.5	20	0.2		6	55690	PACS1		100	1
PPT1(5538)	P09874	PARP1(142)	0|0|5	5	1.67	3	0|0|0	0.5	1	0.5	1	0.5	16.67	0.25	Q86VP6|Q86X55|Q92769|O43684|P63279|P49916|P78527|Q02539|P12956|Q9NR30|	5	142	PARP1		100	1
PPT1(5538)	Q15365	PCBP1(5093)	0|1|5	6	2	3	0|0|1	0.5	1	0.5	1	0.5	6	0.28	Q13885|P43243|Q9Y265|P63104|Q86VP6|P50416|Q9Y230|Q01844|Q9UHX1|P39687|	5	5093	PCBP1		100	1
PPT1(5538)	Q15366	PCBP2(5094)	1|1|6	8	2.67	3	1|0|0	0.5	1	0.5	1	0.5	8	0.2	P25788|Q99728|P14866|P23284|Q14103|P11940|Q15365|Q9Y265|Q9Y230|	6	5094	PCBP2		100	1
PPT1(5538)	P30101	PDIA3(2923)	0|0|3	3	1	3	0|0|0	0.5	1	0.5	1	0.5	10	0.32	P00338|P62829|P13667|P38606|P41250|Q6R327|P10909|P55786|P27797|O00154|	3	2923	PDIA3	23.08	100	1
PPT1(5538)	P00558	PGK1(5230)	0|1|11	12	4	3	0|0|0	0.5	1	0.5	1	0.5	40	0.16	P60174|P63104|Q92598|Q9H3K6|	11	5230	PGK1		100	1
PPT1(5538)	Q8NHP8	PLBD2(196463)	0|0|4	4	1.33	3	0|0|0	0.5	1	0.5	1	0.5	13.33	0.29		4	196463	PLBD2		100	1
PPT1(5538)	P62937	PPIA(5478)	6|7|22	35	11.67	3	6|4|5	0.5	1	0.5	1	0.5	2.33	0.12	P05109|P06733|O95831|P09651|P62750|P63104|P15927|P37802|	22	5478	PPIA		100	1
PPT1(5538)	P62136	PPP1CA(5499)	0|0|3	3	1	3	0|0|0	0.5	1	0.5	1	0.5	10	0.32	P09104|P62993|P34932|Q9Y230|O14980|Q05519|Q16537|O75533|	3	5499	PPP1CA		100	1
PPT1(5538)	P30153	PPP2R1A(5518)	0|0|6	6	2	3	0|0|0	0.5	1	0.5	1	0.5	20	0.2	P62714|Q99497|P25205|Q9UNE7|P20290|Q13765|Q16537|	6	5518	PPP2R1A		100	1
PPT1(5538)	P48454	PPP3CC(5533)	0|0|4	4	1.33	3	0|0|0	0.5	1	0.5	1	0.5	13.33	0.29		4	5533	PPP3CC		100	1
PPT1(5538)	Q9Y520	PRRC2C(23215)	0|0|3	3	1	3	0|0|0	0.5	1	0.5	1	0.5	10	0.32		3	23215	PRRC2C		100	1
PPT1(5538)	P47897	QARS(5859)	0|0|4	4	1.33	3	0|0|0	0.5	1	0.5	1	0.5	13.33	0.29	P62424|P61758|P62333|P41250|O15198|Q9UNX3|	4	5859	QARS		100	1
PPT1(5538)	Q09028	RBBP4(5928)	0|0|5	5	1.67	3	0|0|0	0.5	1	0.5	1	0.5	16.67	0.25	P30101|P04843|P13473|Q92769|P38606|Q99497|Q02539|P12956|	5	5928	RBBP4		100	1
PPT1(5538)	P09455	RBP1(5947)	0|0|4	4	1.33	3	0|0|1	0.5	1	0.5	1	0.5	4	0.31		4	5947	RBP1		100	1
PPT1(5538)	P15927	RPA2(6118)	0|0|3	3	1	3	0|0|0	0.5	1	0.5	1	0.5	10	0.32	P38606|Q13535|P25205|P39687|Q9BRK5|P78527|Q13137|P33992|P12956|	3	6118	RPA2		100	1
PPT1(5538)	P62906	RPL10A(4736)	1|1|5	7	2.33	3	0|0|0	0.5	1	0.5	1	0.5	23.33	0.25	P55209|P62753|P62280|P62701|P23396|P62750|P36578|P62241|P12236|P05388|P63104|Q02878|Q86VP6|P35268|P18124|P15880|P46782|P39023|P62851|P62424|P62829|Q12905|P62244|P62917|P62888|P83731|P62249|Q07020|	5	4736	RPL10A		100	1
PPT1(5538)	P30050	RPL12(6136)	1|1|3	5	1.67	3	0|0|0	0.5	1	0.5	1	0.5	16.67	0.32	P62906|P55209|P62753|P62280|P62701|P23396|P62750|P05386|P61353|P36578|P62241|Q00839|Q02878|Q86VP6|P35268|P18124|P15880|P46782|P39023|P62851|P62424|P62829|P62244|P62917|P49411|P62888|P83731|P62249|Q07020|	3	6136	RPL12		100	1
PPT1(5538)	P35268	RPL22(6146)	0|0|3	3	1	3	0|0|0	0.5	1	0.5	1	0.5	10	0.32	P18124|P15880|P62424|P62829|P62888|P83731|P62249|Q07020|	3	6146	RPL22		100	1
PPT1(5538)	P62750	RPL23A(6147)	0|2|0	2	0.67	3	0|0|0	0.49	0.97	0.5	0.99	0.5	6.67	0.36	P36578|P62861|P62241|P05388|Q00839|P63104|P41252|Q02878|Q86VP6|P47897|P35268|P18124|P15880|P46782|P39023|P62851|P62424|P62829|O00410|Q12905|B5ME19|Q6R327|P62244|P62917|P11137|P49411|P62888|P83731|P62633|P62249|Q07020|	2	6147	RPL23A		100	1
PPT1(5538)	Q02878	RPL6(6128)	0|0|6	6	2	3	0|0|0	0.5	1	0.5	1	0.5	20	0.2	Q86VP6|P35268|P18124|P15880|P46782|P39023|P37108|P62851|P62424|P62829|Q12905|Q9UHX1|P62244|P62917|P49411|P62888|P83731|P26368|P62249|Q9NR30|Q07020|	6	6128	RPL6		100	1
PPT1(5538)	P18124	RPL7(6129)	0|0|3	3	1	3	0|0|0	0.5	1	0.5	1	0.5	10	0.32	P15880|P46782|P39023|Q9UHD2|P62851|P62424|P62829|O00410|Q12905|P62244|P62917|P49411|P62888|P83731|P62249|Q9NR30|Q07020|	3	6129	RPL7		100	1
PPT1(5538)	P62424	RPL7A(6130)	0|0|3	3	1	3	0|0|0	0.5	1	0.5	1	0.5	10	0.32	P62829|Q12905|P62244|P62917|Q96A33|Q9Y383|P62888|P83731|P62249|Q07020|	3	6130	RPL7A		100	1
PPT1(5538)	P05388	RPLP0(6175)	0|0|6	6	2	3	0|0|0	0.5	1	0.5	1	0.5	20	0.2	Q00839|P63104|P41252|Q02878|Q86VP6|P47897|P35268|P18124|Q16643|P15880|P46782|P39023|P62851|P62424|P62829|Q12905|P62244|P62917|O00217|P62888|P83731|P62249|Q07020|	6	6175	RPLP0		100	1
PPT1(5538)	P04843	RPN1(6184)	0|0|3	3	1	3	0|0|0	0.5	1	0.5	1	0.5	10	0.32		3	6184	RPN1	38.46	100	1
PPT1(5538)	P62277	RPS13(6207)	1|1|4	6	2	3	0|0|0	0.5	1	0.5	1	0.5	20	0.29	P26373|P30050|P62906|P62753|P62280|P62701|O43242|P23396|P62750|P05386|P61353|P36578|P62861|P62241|P62269|P05388|Q00839|P63104|Q02878|Q86VP6|P07355|P35268|P18124|P15880|P46782|P39023|P62851|P62424|P62829|Q12905|P62244|P62917|P49411|P62888|P83731|P62249|Q07020|	4	6207	RPS13	15.38	100	1
PPT1(5538)	P15880	RPS2(6187)	0|0|3	3	1	3	0|0|0	0.5	1	0.5	1	0.5	10	0.32	P46782|P39023|P62851|P62424|P62829|Q9Y230|Q12905|B5ME19|P62244|P62917|P49411|P62888|P83731|P62249|Q07020|	3	6187	RPS2	23.08	100	1
PPT1(5538)	A6NKG5	RTL1(388015)	0|0|13	13	4.33	3	0|0|0	0.5	1	0.5	1	0.5	43.33	0.15		13	388015	RTL1	76.92	100	1
PPT1(5538)	Q9Y265	RUVBL1(8607)	1|1|4	6	2	3	0|0|0	0.5	1	0.5	1	0.5	20	0.29	P63104|Q86VP6|Q14974|P62993|Q9UHD2|P27708|Q9Y230|P62333|Q5JWF2|P63279|	4	8607	RUVBL1		100	1
PPT1(5538)	Q6SZW1	SARM1(23098)	0|0|3	3	1	3	0|0|0	0.5	1	0.5	1	0.5	10	0.32	Q9Y4L1|Q96A33|	3	23098	SARM1		100	1
PPT1(5538)	P13521	SCG2(7857)	0|1|4	5	1.67	3	0|0|1	0.5	1	0.5	1	0.5	5	0.31		4	7857	SCG2		100	1
PPT1(5538)	Q14141	SEPT6(23157)	0|0|6	6	2	3	0|0|0	0.5	1	0.5	1	0.5	20	0.2		6	23157	2015-09-06		100	1
PPT1(5538)	Q16181	SEPT7(989)	0|0|5	5	1.67	3	0|0|0	0.5	1	0.5	1	0.5	16.67	0.25	P07910|Q92542|P37108|Q9H2U1|P63279|P26368|P35579|	5	989	2015-09-07		100	1
PPT1(5538)	Q9UJS0	SLC25A13(10165)	1|1|15	17	5.67	3	0|0|0	0.5	1	0.5	1	0.5	56.67	0.14	P62993|	15	10165	SLC25A13	76.92	100	1
PPT1(5538)	P12235	SLC25A4(291)	0|0|10	10	3.33	3	0|0|0	0.5	1	0.5	1	0.5	33.33	0.17	P15880|	10	291	SLC25A4	61.54	100	1
PPT1(5538)	P05141	SLC25A5(292)	0|0|10	10	3.33	3	0|0|2	0.5	1	0.5	1	0.5	5	0.32	P62906|P62753|P62701|P23396|P62750|P36578|P62241|Q02878|Q86VP6|P18124|P15880|P04843|P62993|P62424|P62829|P62244|P50995|Q07020|	10	292	SLC25A5	84.62	100	1
PPT1(5538)	P12236	SLC25A6(293)	0|0|13	13	4.33	3	0|0|0	0.5	1	0.5	1	0.5	43.33	0.15	Q86VP6|Q9Y5L4|P62993|P62424|	13	293	SLC25A6	76.92	100	1
PPT1(5538)	P62318	SNRPD3(6634)	1|0|3	4	1.33	3	0|0|0	0.5	1	0.5	1	0.5	13.33	0.32	P09651|Q86VP6|P62304|O14744|P62316|O75533|	3	6634	SNRPD3		100	1
PPT1(5538)	Q9Y3F4	STRAP(11171)	1|1|3	5	1.67	3	0|0|0	0.5	1	0.5	1	0.5	16.67	0.32	Q12888|P62318|P35268|P62304|P47755|P55786|P83731|P62316|	3	11171	STRAP		100	1
PPT1(5538)	Q9Y5L4	TIMM13(26517)	0|0|3	3	1	3	0|0|0	0.5	1	0.5	1	0.5	10	0.32	Q12905|P54886|P83731|O75533|	3	26517	TIMM13		100	1
PPT1(5538)	P60174	TPI1(7167)	0|0|9	9	3	3	0|0|0	0.5	1	0.5	1	0.5	30	0.17	P63104|P23528|	9	7167	TPI1	15.38	100	1
PPT1(5538)	Q13263	TRIM28(10155)	1|0|4	5	1.67	3	0|0|0	0.5	1	0.5	1	0.5	16.67	0.29	O60341|Q00005|P48643|P63104|P09874|Q86VP6|P62136|P61088|Q9Y230|P63279|	4	10155	TRIM28	7.69	100	1
PPT1(5538)	P61088	UBE2N(7334)	0|0|3	3	1	3	0|0|0	0.5	1	0.5	1	0.5	10	0.32	O95628|Q9UNE7|O43567|	3	7334	UBE2N		100	1
PPT1(5538)	Q9NYU2	UGGT1(56886)	0|0|5	5	1.67	3	0|0|0	0.5	1	0.5	1	0.5	16.67	0.25	P30153|Q86V81|	5	56886	UGGT1	38.46	100	1
PPT1(5538)	P21796	VDAC1(7416)	0|0|3	3	1	3	0|0|0	0.5	1	0.5	1	0.5	10	0.32	P16152|P99999|Q9Y266|Q01085|	3	7416	VDAC1	7.69	100	1
PPT1(5538)	P45880	VDAC2(7417)	1|0|3	4	1.33	3	0|0|0	0.5	1	0.5	1	0.5	13.33	0.32	Q00839|P39656|P04843|P21796|Q96A26|P26368|	3	7417	VDAC2	7.69	100	1
PPT1(5538)	P31946	YWHAB(7529)	0|5|0	5	1.67	3	0|0|0	0.5	1	0.5	1	0.5	16.67	0.25	O43143|P62993|Q96B36|O14744|P17812|P11413|Q14247|P78527|O43299|	5	7529	YWHAB		100	1
PPT1(5538)	P62258	YWHAE(7531)	0|0|9	9	3	3	0|0|1	0.5	1	0.5	1	0.5	9	0.16	P55072|Q07021|Q15365|P27348|Q13885|P62736|P61981|P33176|P26641|P31946|P23396|P02794|P36578|Q9H4A3|P62241|P12236|Q05639|P05388|P63104|Q02878|Q9H0B6|Q14974|P07910|P62993|Q9UHD2|P13667|Q9Y230|O14980|Q12905|Q6R327|P11413|P00403|Q7Z460|O75533|Q9NR30|	9	7531	YWHAE	7.69	100	1
PPT1(5538)	P63104	YWHAZ(7534)	0|0|6	6	2	3	0|0|0	0.5	1	0.5	1	0.5	20	0.2	P41252|P09874|Q02878|Q86VP6|P07237|P07355|Q9H0B6|Q14974|Q92598|Q9UN86|P00338|P18124|P42704|P15880|P07910|P23528|P62993|Q96AG4|Q14152|P62851|P62424|Q13283|Q9BSJ8|P27708|Q96B36|P15311|P34932|P62304|Q9Y230|O14980|O14744|P41250|Q9Y343|Q6R327|Q14764|P62244|P62917|P17812|P25205|Q9Y383|O14974|P11413|Q12800|Q02790|Q86VP3|Q07955|P78527|P83731|Q15691|P12956|P27797|P62249|Q15393|O75533|P35579|P08581|Q07020|	6	7534	YWHAZ	7.69	100	1
PPT1(5538)	Q4L235	AASDH(132949)	0|0|2	2	0.67	3	0|0|0	0.49	0.97	0.48	0.97	0.49	6.67	0.36		2	132949	AASDH		100	1
PPT1(5538)	O43707	ACTN4(81)	0|2|0	2	0.67	3	0|0|0	0.49	0.97	0.49	0.97	0.49	6.67	0.36	P63104|Q92738|	2	81	ACTN4		100	1
PPT1(5538)	Q96P47	AGAP3(116988)	0|0|2	2	0.67	3	0|0|0	0.49	0.97	0.48	0.97	0.49	6.67	0.36		2	116988	AGAP3		100	1
PPT1(5538)	O95831	AIFM1(9131)	1|1|2	4	1.33	3	0|0|0	0.49	0.97	0.49	0.97	0.49	13.33	0.36	Q86VP6|P46379|	2	9131	AIFM1	53.85	100	1
PPT1(5538)	P08758	ANXA5(308)	0|0|2	2	0.67	3	0|0|0	0.49	0.97	0.48	0.97	0.49	6.67	0.36		2	308	ANXA5		100	1
PPT1(5538)	P08133	ANXA6(309)	0|0|2	2	0.67	3	0|0|0	0.49	0.97	0.49	0.97	0.49	6.67	0.36	P00492|	2	309	ANXA6		100	1
PPT1(5538)	Q8N392	ARHGAP18(93663)	0|0|2	2	0.67	3	0|0|0	0.49	0.97	0.48	0.97	0.49	6.67	0.36		2	93663	ARHGAP18		100	1
PPT1(5538)	P52565	ARHGDIA(396)	0|0|2	2	0.67	3	0|0|0	0.49	0.97	0.48	0.97	0.49	6.67	0.36		2	396	ARHGDIA		100	1
PPT1(5538)	O15085	ARHGEF11(9826)	0|0|2	2	0.67	3	0|0|0	0.49	0.97	0.48	0.97	0.49	6.67	0.36		2	9826	ARHGEF11		100	1
PPT1(5538)	P05026	ATP1B1(481)	0|0|2	2	0.67	3	0|0|0	0.49	0.97	0.49	0.97	0.49	6.67	0.36	Q06323|	2	481	ATP1B1	15.38	100	1
PPT1(5538)	P36542	ATP5C1(509)	0|0|2	2	0.67	3	0|0|0	0.49	0.97	0.49	0.97	0.49	6.67	0.36	P38606|	2	509	ATP5C1	15.38	100	1
PPT1(5538)	P56134	ATP5J2(9551)	0|0|2	2	0.67	3	0|0|0	0.49	0.97	0.48	0.97	0.49	6.67	0.36		2	9551	ATP5J2	53.85	100	1
PPT1(5538)	P38606	ATP6V1A(523)	0|0|2	2	0.67	3	0|0|0	0.49	0.97	0.48	0.97	0.49	6.67	0.36		2	523	ATP6V1A		100	1
PPT1(5538)	Q13535	ATR(545)	0|0|2	2	0.67	3	0|0|0	0.49	0.97	0.48	0.97	0.49	6.67	0.36		2	545	ATR		100	1
PPT1(5538)	Q9UBB4	ATXN10(25814)	0|0|2	2	0.67	3	0|0|0	0.49	0.97	0.49	0.97	0.49	6.67	0.36	O14974|Q13418|	2	25814	ATXN10		100	1
PPT1(5538)	P12694	BCKDHA(593)	0|0|2	2	0.67	3	0|0|0	0.49	0.97	0.48	0.97	0.49	6.67	0.36		2	593	BCKDHA		100	1
PPT1(5538)	Q9NS00	C1GALT1(56913)	0|2|0	2	0.67	3	0|0|0	0.49	0.97	0.48	0.97	0.49	6.67	0.36		2	56913	C1GALT1		100	1
PPT1(5538)	P27708	CAD(790)	0|0|2	2	0.67	3	0|0|0	0.49	0.97	0.49	0.97	0.49	6.67	0.36	Q9Y230|O14980|	2	790	CAD	23.08	100	1
PPT1(5538)	P49589	CARS(833)	0|0|2	2	0.67	3	0|0|0	0.49	0.97	0.49	0.97	0.49	6.67	0.36	Q15436|P34932|P41250|Q9Y383|P22102|	2	833	CARS		100	1
PPT1(5538)	P16152	CBR1(873)	0|0|2	2	0.67	3	0|0|0	0.49	0.97	0.48	0.97	0.49	6.67	0.36		2	873	CBR1		100	1
PPT1(5538)	P23528	CFL1(1072)	0|0|2	2	0.67	3	0|0|0	0.49	0.97	0.48	0.97	0.49	6.67	0.36		2	1072	CFL1		100	1
PPT1(5538)	O95628	CNOT4(4850)	0|0|2	2	0.67	3	0|0|0	0.49	0.97	0.48	0.97	0.49	6.67	0.36		2	4850	CNOT4		100	1
PPT1(5538)	P53618	COPB1(1315)	0|0|2	2	0.67	3	0|0|0	0.49	0.97	0.49	0.97	0.49	6.67	0.36	Q9NTJ5|P48444|Q9UBF2|P53621|P12956|	2	1315	COPB1	46.15	100	1
PPT1(5538)	Q9ULV4	CORO1C(23603)	0|1|2	3	1	3	0|0|0	0.49	0.97	0.49	0.97	0.49	10	0.36	P41250|Q9Y266|	2	23603	CORO1C		100	1
PPT1(5538)	P46109	CRKL(1399)	0|0|2	2	0.67	3	0|0|0	0.49	0.97	0.49	0.97	0.49	6.67	0.36	Q8ND30|Q93009|	2	1399	CRKL		100	1
PPT1(5538)	O75390	CS(1431)	0|0|2	2	0.67	3	0|0|0	0.49	0.97	0.49	0.97	0.49	6.67	0.36	P17812|	2	1431	CS		100	1
PPT1(5538)	Q13561	DCTN2(10540)	0|2|1	3	1	3	0|0|0	0.49	0.97	0.49	0.97	0.49	10	0.36	P62993|Q9Y6C2|	2	10540	DCTN2		100	1
PPT1(5538)	Q92841	DDX17(10521)	0|0|2	2	0.67	3	0|0|0	0.49	0.97	0.49	0.97	0.49	6.67	0.36	Q92769|Q07955|P26368|	2	10521	DDX17		100	1
PPT1(5538)	Q9UJV9	DDX41(51428)	0|0|2	2	0.67	3	0|0|0	0.49	0.97	0.48	0.97	0.49	6.67	0.36		2	51428	DDX41		100	1
PPT1(5538)	P09622	DLD(1738)	0|0|7	7	2.33	3	0|0|2	0.49	0.98	0.49	0.99	0.49	3.5	0.36	P11182|P10515|Q02218|P00338|P62829|O00330|	7	1738	DLD		100	1
PPT1(5538)	P80370	DLK1(8788)	0|0|2	2	0.67	3	0|0|0	0.49	0.97	0.48	0.97	0.49	6.67	0.36		2	8788	DLK1		100	1
PPT1(5538)	O60884	DNAJA2(10294)	0|0|2	2	0.67	3	0|0|0	0.49	0.97	0.48	0.97	0.49	6.67	0.36		2	10294	DNAJA2	38.46	100	1
PPT1(5538)	O75165	DNAJC13(23317)	0|0|2	2	0.67	3	0|0|0	0.49	0.97	0.49	0.97	0.49	6.67	0.36	Q9UNE7|	2	23317	DNAJC13		100	1
PPT1(5538)	Q16555	DPYSL2(1808)	0|1|5	6	2	3	1|1|0	0.49	0.98	0.49	0.98	0.49	3	0.36	Q14194|P25685|Q92598|O75822|O14531|	5	1808	DPYSL2	23.08	100	1
PPT1(5538)	Q9BPU6	DPYSL5(56896)	0|0|2	2	0.67	3	0|0|0	0.49	0.97	0.48	0.97	0.49	6.67	0.36		2	56896	DPYSL5		100	1
PPT1(5538)	P33316	DUT(1854)	0|0|2	2	0.67	3	0|0|0	0.49	0.97	0.48	0.97	0.49	6.67	0.36		2	1854	DUT		100	1
PPT1(5538)	Q14152	EIF3A(8661)	0|0|2	2	0.67	3	0|0|0	0.49	0.97	0.49	0.98	0.49	6.67	0.36	P62851|Q14240|B5ME19|O43809|O75822|Q12800|P35579|	2	8661	EIF3A		100	1
PPT1(5538)	Q01844	EWSR1(2130)	0|0|2	2	0.67	3	0|0|0	0.49	0.97	0.49	0.97	0.49	6.67	0.36	P52565|Q9UHX1|P62244|Q9H061|Q13418|Q93009|	2	2130	EWSR1		100	1
PPT1(5538)	Q52LJ0	FAM98B(283742)	1|0|2	3	1	3	0|0|0	0.49	0.97	0.49	0.98	0.49	10	0.36	Q9Y3I0|Q9Y224|Q92499|Q86VP6|	2	283742	FAM98B		100	1
PPT1(5538)	Q16658	FSCN1(6624)	0|1|3	4	1.33	3	0|1|0	0.49	0.98	0.49	0.98	0.49	4	0.36	P27348|P62736|O95831|P63104|P21796|Q5JWF2|	3	6624	FSCN1		100	1
PPT1(5538)	Q13283	G3BP1(10146)	0|0|2	2	0.67	3	0|0|0	0.49	0.97	0.49	0.97	0.49	6.67	0.36	Q9UHX1|	2	10146	G3BP1		100	1
PPT1(5538)	Q8N6F7	GCET2(257144)	0|0|2	2	0.67	3	0|0|0	0.49	0.97	0.48	0.97	0.49	6.67	0.36		2	257144	GCET2		100	1
PPT1(5538)	P62993	GRB2(2885)	0|0|2	2	0.67	3	0|0|0	0.49	0.97	0.49	0.98	0.49	6.67	0.36	O15085|P53618|P46109|Q06323|P27708|Q15165|Q14315|P10909|P11137|P51659|Q2TAY7|P02792|Q14247|Q14155|O75674|P62316|P35579|P08581|Q9UQQ2|Q92738|Q9NZM4|	2	2885	GRB2		100	1
PPT1(5538)	Q8IYD1	GSPT2(23708)	0|0|2	2	0.67	3	0|0|0	0.49	0.97	0.49	0.97	0.49	6.67	0.36	Q14247|	2	23708	GSPT2		100	1
PPT1(5538)	Q92769	HDAC2(3066)	0|0|2	2	0.67	3	0|0|0	0.49	0.97	0.49	0.98	0.49	6.67	0.36	P34932|Q9Y230|Q01844|Q9P2K3|Q13535|Q99497|O43809|Q13363|O43684|Q12800|Q14703|	2	3066	HDAC2		100	1
PPT1(5538)	Q15751	HERC1(8925)	1|2|0	3	1	3	0|0|0	0.49	0.97	0.48	0.97	0.49	10	0.36		2	8925	HERC1		100	1
PPT1(5538)	P51991	HNRNPA3(220988)	0|0|8	8	2.67	3	1|0|3	0.48	0.97	0.49	0.99	0.49	2	0.41	P05387|P35637|P31943|P22626|P14866|P06576|Q14103|O14979|P62258|P13639|P62277|P26641|Q00839|Q92616|Q86VP6|Q32P51|P52565|Q9UHX1|P62633|	8	220988	HNRNPA3		100	1
PPT1(5538)	P07910	HNRNPC(3183)	0|0|2	2	0.67	3	0|0|0	0.49	0.97	0.49	0.98	0.49	6.67	0.36	P62993|Q9UHX1|P63279|Q2TAY7|P78527|P26368|Q9UKA9|P62633|	2	3183	HNRNPC		100	1
PPT1(5538)	Q1KMD3	HNRNPUL2(221092)	0|0|2	2	0.67	3	0|0|0	0.49	0.97	0.49	0.97	0.49	6.67	0.36	Q14240|	2	221092	HNRNPUL2		100	1
PPT1(5538)	Q99714	HSD17B10(3028)	0|0|2	2	0.67	3	0|0|0	0.49	0.97	0.48	0.97	0.49	6.67	0.36		2	3028	HSD17B10	15.38	100	1
PPT1(5538)	P34932	HSPA4(3308)	0|0|2	2	0.67	3	0|0|0	0.49	0.97	0.49	0.98	0.49	6.67	0.36	Q13535|Q99497|Q6R327|Q9UNE7|P60468|Q9NZL4|P22102|O43615|P08581|	2	3308	HSPA4		100	1
PPT1(5538)	O95757	HSPA4L(22824)	0|0|2	2	0.67	3	0|0|0	0.49	0.97	0.49	0.97	0.49	6.67	0.36	P41250|Q9Y383|Q9Y5Y2|	2	22824	HSPA4L		100	1
PPT1(5538)	P38646	HSPA9(3313)	5|4|18	27	9	3	2|0|9	0.47	0.93	0.49	0.97	0.49	2.45	0.42	P04406|P31689|P25788|Q07021|P61604|P61981|P09651|P63104|Q86VP6|P62993|Q9UHD2|O14980|Q9NZL4|O00217|P07384|P62633|	18	3313	HSPA9		100	1
PPT1(5538)	O00410	IPO5(3843)	0|0|2	2	0.67	3	0|0|0	0.49	0.97	0.49	0.97	0.49	6.67	0.36	P15311|	2	3843	IPO5		100	1
PPT1(5538)	Q15046	KARS(3735)	1|0|2	3	1	3	0|0|0	0.49	0.97	0.49	0.98	0.49	10	0.36	P07814|Q99733|P12236|P41252|Q86VP6|P47897|P49589|P34932|P61758|P07203|Q9Y266|	2	3735	KARS		100	1
PPT1(5538)	O60341	KDM1A(23028)	1|0|2	3	1	3	0|0|0	0.49	0.97	0.49	0.98	0.49	10	0.36	Q16891|Q09028|P78347|Q92769|Q9P2K3|P56134|Q13363|O14974|	2	23028	KDM1A		100	1
PPT1(5538)	O00139	KIF2A(3796)	0|0|2	2	0.67	3	0|0|0	0.49	0.97	0.48	0.97	0.49	6.67	0.36		2	3796	KIF2A		100	1
PPT1(5538)	Q9P2J3	KLHL9(55958)	0|0|2	2	0.67	3	0|0|0	0.49	0.97	0.48	0.97	0.49	6.67	0.36		2	55958	KLHL9		100	1
PPT1(5538)	P13473	LAMP2(3920)	0|0|2	2	0.67	3	0|0|0	0.49	0.97	0.49	0.97	0.49	6.67	0.36	O43567|Q15393|Q9NR30|	2	3920	LAMP2		100	1
PPT1(5538)	Q8NF37	LPCAT1(79888)	0|0|2	2	0.67	3	0|0|0	0.49	0.97	0.48	0.97	0.49	6.67	0.36		2	79888	LPCAT1	15.38	100	1
PPT1(5538)	Q96AG4	LRRC59(55379)	0|0|2	2	0.67	3	0|0|0	0.49	0.97	0.48	0.97	0.49	6.67	0.36		2	55379	LRRC59		100	1
PPT1(5538)	P27816	MAP4(4134)	0|0|2	2	0.67	3	0|0|0	0.49	0.97	0.49	0.97	0.49	6.67	0.36	Q8TF05|	2	4134	MAP4		100	1
PPT1(5538)	Q13724	MOGS(7841)	0|0|2	2	0.67	3	0|0|0	0.49	0.97	0.48	0.97	0.49	6.67	0.36		2	7841	MOGS	15.38	100	1
PPT1(5538)	Q8WXI7	MUC16(94025)	0|0|2	2	0.67	3	0|0|0	0.49	0.97	0.48	0.97	0.49	6.67	0.36		2	94025	MUC16		100	1
PPT1(5538)	Q92542	NCSTN(23385)	0|0|2	2	0.67	3	0|0|0	0.49	0.97	0.49	0.98	0.49	6.67	0.36	P13473|Q9UI30|Q05519|Q2TAY7|Q07955|Q9P258|P62316|	2	23385	NCSTN		100	1
PPT1(5538)	O00483	NDUFA4(4697)	0|0|3	3	1	3	1|0|0	0.49	0.98	0.49	0.97	0.49	3	0.36	Q99497|	3	4697	NDUFA4	46.15	100	1
PPT1(5538)	Q8TD19	NEK9(91754)	0|0|2	2	0.67	3	0|0|0	0.49	0.97	0.49	0.97	0.49	6.67	0.36	P33992|	2	91754	NEK9		100	1
PPT1(5538)	Q8TEM1	NUP210(23225)	0|0|2	2	0.67	3	0|0|0	0.49	0.97	0.48	0.97	0.49	6.67	0.36		2	23225	NUP210		100	1
PPT1(5538)	P01608	P01608	0|0|2	2	0.67	3	0|0|0	0.49	0.97	0.48	0.97	0.49	6.67	0.36		2		P01608	92.31	100	1
PPT1(5538)	Q99497	PARK7(11315)	0|0|2	2	0.67	3	0|0|0	0.49	0.97	0.49	0.97	0.49	6.67	0.36	Q9UNE7|P63279|	2	11315	PARK7		100	1
PPT1(5538)	P61457	PCBD1(5092)	0|0|2	2	0.67	3	0|0|0	0.49	0.97	0.49	0.97	0.49	6.67	0.36	Q9Y520|	2	5092	PCBD1		100	1
PPT1(5538)	O00330	PDHX(8050)	0|0|2	2	0.67	3	0|0|0	0.49	0.97	0.49	0.97	0.49	6.67	0.36	Q01844|	2	8050	PDHX		100	1
PPT1(5538)	P13667	PDIA4(9601)	0|0|2	2	0.67	3	0|0|0	0.49	0.97	0.49	0.97	0.49	6.67	0.36	P49411|	2	9601	PDIA4	23.08	100	1
PPT1(5538)	Q96HC4	PDLIM5(10611)	0|0|2	2	0.67	3	0|0|0	0.49	0.97	0.49	0.97	0.49	6.67	0.36	P39687|	2	10611	PDLIM5		100	1
PPT1(5538)	P30086	PEBP1(5037)	0|0|2	2	0.67	3	0|0|0	0.49	0.97	0.48	0.97	0.49	6.67	0.36		2	5037	PEBP1		100	1
PPT1(5538)	P14618	PKM2(5315)	0|1|3	4	1.33	3	0|1|0	0.49	0.98	0.49	0.98	0.49	4	0.36	P55072|Q15365|P27348|Q15751|P63104|P62136|P37108|Q96HC4|P47755|P17812|P39687|	3	5315	PKM2		100	1
PPT1(5538)	Q8ND30	PPFIBP2(8495)	0|0|2	2	0.67	3	0|0|0	0.49	0.97	0.48	0.97	0.49	6.67	0.36		2	8495	PPFIBP2		100	1
PPT1(5538)	Q5H9R7	PPP6R3(55291)	0|0|2	2	0.67	3	0|0|0	0.49	0.97	0.49	0.97	0.49	6.67	0.36	Q92769|Q9Y230|Q93009|P78527|	2	55291	PPP6R3		100	1
PPT1(5538)	P25788	PSMA3(5684)	0|0|2	2	0.67	3	1|0|0	0.41	0.81	0.49	0.99	0.49	2	0.42	P78371|P60709|P52597|P22626|P14618|P40227|P68363|P06576|P14678|P06733|P27348|P49721|P13639|P10515|Q13885|P31948|P28066|P50990|P14625|Q8TAA3|Q9UMS4|Q15046|P25786|P48556|Q9Y265|O43242|P09651|P60900|O43707|Q92499|P00558|P28072|P13010|O00231|P50991|P54652|P60174|P40926|P07237|P00338|P07910|O14818|Q92769|Q06323|P28074|P62333|Q9UHX1|P41250|P17812|P25205|Q9UNE7|Q93009|P55084|P12956|P27797|	2	5684	PSMA3		100	1
PPT1(5538)	O14818	PSMA7(5688)	0|0|2	2	0.67	3	0|0|0	0.49	0.97	0.49	0.97	0.49	6.67	0.36	Q06323|Q53H96|P28074|P62333|	2	5688	PSMA7		100	1
PPT1(5538)	P28074	PSMB5(5693)	0|0|2	2	0.67	3	0|0|0	0.49	0.97	0.49	0.97	0.49	6.67	0.36	P62333|Q93009|	2	5693	PSMB5		100	1
PPT1(5538)	O00231	PSMD11(5717)	0|2|1	3	1	3	0|0|0	0.49	0.97	0.49	0.98	0.49	10	0.36	P62241|P62993|O14818|P28074|P62333|P62244|Q9Y4E8|	2	5717	PSMD11		100	1
PPT1(5538)	P48556	PSMD8(5714)	1|0|2	3	1	3	0|0|0	0.49	0.97	0.49	0.98	0.49	10	0.36	O43242|P60900|P28072|O00232|O00231|P62241|O14818|P28074|Q9Y6G9|P62333|P11137|O15198|	2	5714	PSMD8		100	1
PPT1(5538)	Q06323	PSME1(5720)	0|0|2	2	0.67	3	0|0|0	0.49	0.97	0.49	0.97	0.49	6.67	0.36	Q9Y5Y2|	2	5720	PSME1		100	1
PPT1(5538)	Q9UHX1	PUF60(22827)	0|0|2	2	0.67	3	0|0|0	0.49	0.97	0.49	0.98	0.49	6.67	0.36	Q13418|Q05519|Q9Y266|Q9Y6M1|P26368|Q9UKA9|O75533|	2	22827	PUF60		100	1
PPT1(5538)	Q92626	PXDN(7837)	0|0|2	2	0.67	3	0|0|0	0.49	0.97	0.48	0.97	0.49	6.67	0.36		2	7837	PXDN	15.38	100	1
PPT1(5538)	P32322	PYCR1(5831)	0|0|3	3	1	3	0|0|1	0.49	0.98	0.49	0.97	0.49	3	0.36	O43809|	3	5831	PYCR1	7.69	100	1
PPT1(5538)	Q9P2K3	RCOR3(55758)	0|0|2	2	0.67	3	0|0|0	0.49	0.97	0.48	0.97	0.49	6.67	0.36		2	55758	RCOR3		100	1
PPT1(5538)	Q6R327	RICTOR(253260)	0|0|2	2	0.67	3	0|0|0	0.49	0.97	0.49	0.97	0.49	6.67	0.36	Q13418|	2	253260	RICTOR		100	1
PPT1(5538)	P40429	RPL13A(23521)	0|0|2	2	0.67	3	0|0|0	0.49	0.97	0.49	0.97	0.49	6.67	0.36	P62888|P05091|	2	23521	RPL13A		100	1
PPT1(5538)	P62829	RPL23(9349)	0|0|2	2	0.67	3	0|0|0	0.49	0.97	0.49	0.98	0.49	6.67	0.36	Q12905|Q6R327|P62244|P62917|P10909|P49411|P62888|P83731|P62249|Q07020|	2	9349	RPL23	46.15	100	1
PPT1(5538)	P39023	RPL3(6122)	0|0|2	2	0.67	3	0|0|0	0.49	0.97	0.49	0.98	0.49	6.67	0.36	P62424|P62829|P62244|P62917|P49411|P62633|P62249|Q07020|	2	6122	RPL3		100	1
PPT1(5538)	P62269	RPS18(6222)	0|1|2	3	1	3	0|0|0	0.49	0.97	0.49	0.98	0.49	10	0.36	P63104|Q86VP6|P15880|P46782|Q9UHD2|Q14152|P62851|B5ME19|P62244|P62249|	2	6222	RPS18	15.38	100	1
PPT1(5538)	P62851	RPS25(6230)	0|0|2	2	0.67	3	0|0|0	0.49	0.97	0.49	0.98	0.49	6.67	0.36	P62424|P62829|P62244|P62917|P83731|P62249|Q07020|	2	6230	RPS25		100	1
PPT1(5538)	P46782	RPS5(6193)	0|0|2	2	0.67	3	0|0|0	0.49	0.97	0.49	0.98	0.49	6.67	0.36	Q9UHD2|P62851|P62424|P62829|B5ME19|Q6R327|P62244|P49411|P62888|P83731|P62249|Q07020|	2	6193	RPS5		100	1
PPT1(5538)	P08865	RPSA(3921)	1|0|5	6	2	3	0|0|3	0.42	0.84	0.49	0.99	0.49	2	0.42	P05141|P62158|P11940|P62081|P46781|P62277|P26373|P30050|P62906|P62753|Q15046|P45880|Q08211|P62701|P17987|P09651|P23396|P62750|P05386|P61353|P36578|P62861|P62241|P62269|P50991|P12235|P05388|P63104|Q02878|Q86VP6|P30153|P63167|P35268|P18124|P15880|P04843|P46782|P39023|P62851|P62424|P62829|P34932|P62244|P62917|P62888|P83731|P12956|P62249|Q07020|	5	3921	RPSA		100	1
PPT1(5538)	O95197	RTN3(10313)	0|0|2	2	0.67	3	0|0|0	0.49	0.97	0.48	0.97	0.49	6.67	0.36		2	10313	RTN3		100	1
PPT1(5538)	Q7L099	RUFY3(22902)	0|0|2	2	0.67	3	0|0|0	0.49	0.97	0.48	0.97	0.49	6.67	0.36		2	22902	RUFY3	23.08	100	1
PPT1(5538)	Q9Y230	RUVBL2(10856)	0|0|2	2	0.67	3	0|0|0	0.49	0.97	0.49	0.97	0.49	6.67	0.36	Q15165|Q93009|	2	10856	RUVBL2		100	1
PPT1(5538)	P31949	S100A11(6282)	0|0|2	2	0.67	3	0|0|0	0.49	0.97	0.48	0.97	0.49	6.67	0.36		2	6282	S100A11		100	1
PPT1(5538)	Q9NTJ5	SACM1L(22908)	0|0|2	2	0.67	3	0|0|0	0.49	0.97	0.49	0.97	0.49	6.67	0.36	P53621|	2	22908	SACM1L		100	1
PPT1(5538)	Q15436	SEC23A(10484)	0|0|2	2	0.67	3	0|0|0	0.49	0.97	0.49	0.97	0.49	6.67	0.36	O95757|P34932|P41250|Q9UNE7|P53621|	2	10484	SEC23A		100	1
PPT1(5538)	Q15437	SEC23B(10483)	0|0|2	2	0.67	3	0|0|0	0.49	0.97	0.48	0.97	0.49	6.67	0.36		2	10483	SEC23B		100	1
PPT1(5538)	P53992	SEC24C(9632)	0|0|2	2	0.67	3	0|0|0	0.49	0.97	0.49	0.97	0.49	6.67	0.36	Q15436|Q15437|P53621|Q9BVG4|	2	9632	SEC24C		100	1
PPT1(5538)	Q15019	SEPT2(4735)	1|1|2	4	1.33	3	0|0|0	0.49	0.97	0.49	0.98	0.49	13.33	0.36	Q6ZU15|Q9UHD8|Q12789|Q00839|Q14141|Q16181|Q9H0B6|Q92542|P62333|Q9Y343|O43684|P26368|P53621|	2	4735	2015-09-02		100	1
PPT1(5538)	Q9H1K4	SLC25A18(83733)	1|0|2	3	1	3	0|0|0	0.49	0.97	0.48	0.97	0.49	10	0.36		2	83733	SLC25A18		100	1
PPT1(5538)	P14678	SNRPB(6628)	0|0|3	3	1	3	0|0|1	0.49	0.98	0.49	0.98	0.49	3	0.36	Q9Y3F4|P62318|Q14204|Q86VP6|P62304|O14744|P62316|	3	6628	SNRPB		100	1
PPT1(5538)	P37108	SRP14(6727)	0|0|2	2	0.67	3	0|0|0	0.49	0.97	0.49	0.97	0.49	6.67	0.36	P13473|Q96HC4|P39687|P78527|	2	6727	SRP14		100	1
PPT1(5538)	Q9UHD2	TBK1(29110)	0|0|2	2	0.67	3	0|0|0	0.49	0.97	0.49	0.97	0.49	6.67	0.36	Q9Y230|Q13137|	2	29110	TBK1		100	1
PPT1(5538)	Q15369	TCEB1(6921)	0|1|2	3	1	3	0|0|0	0.49	0.97	0.49	0.97	0.49	10	0.36	Q15370|	2	6921	TCEB1	7.69	100	1
PPT1(5538)	P57088	TMEM33(55161)	0|0|2	2	0.67	3	0|0|0	0.49	0.97	0.48	0.97	0.49	6.67	0.36		2	55161	TMEM33	61.54	100	1
PPT1(5538)	P06753	TPM3(7170)	1|1|3	5	1.67	3	0|1|0	0.49	0.98	0.49	0.98	0.49	5	0.36	Q9UHD8|Q9UNF1|P49327|P21796|Q14240|P25205|Q02790|	3	7170	TPM3		100	1
PPT1(5538)	A6NL28	TPM3P4(402643)	0|0|2	2	0.67	3	0|0|0	0.49	0.97	0.48	0.97	0.49	6.67	0.36		2	402643	TPM3P4		100	1
PPT1(5538)	Q71U36	TUBA1A(7846)	0|0|45	45	15	3	0|0|23	0.48	0.97	0.49	0.98	0.49	1.96	0.41	P68363|P06576|P62258|P42858|P27348|Q13885|P61981|P12814|P09936|Q13509|P31946|P63104|Q14974|Q9UN37|Q6R327|P11137|	45	7846	TUBA1A	76.92	100	1
PPT1(5538)	P68363	TUBA1B(10376)	0|0|45	45	15	3	0|0|23	0.48	0.97	0.49	0.97	0.49	1.96	0.41	Q13885|Q13509|P63104|P21796|P13473|Q6R327|O75674|O75533|Q07020|	45	10376	TUBA1B	84.62	100	1
PPT1(5538)	P68371	TUBB4B(10383)	18|18|64	100	33.33	3	8|0|34	0.48	0.95	0.49	0.97	0.49	2.38	0.42	P07900|P36957|Q71U36|P68363|P62258|P13521|Q13885|P25786|P31946|Q86VP6|P62993|P61457|Q06323|P27708|O14980|	64	10383	TUBB4B	84.62	100	1
PPT1(5538)	Q9NRH3	TUBG2(27175)	0|0|2	2	0.67	3	0|0|0	0.49	0.97	0.48	0.97	0.49	6.67	0.36		2	27175	TUBG2		100	1
PPT1(5538)	Q9BSJ2	TUBGCP2(10844)	0|0|2	2	0.67	3	0|0|0	0.49	0.97	0.48	0.97	0.49	6.67	0.36		2	10844	TUBGCP2		100	1
PPT1(5538)	P61758	VBP1(7411)	0|0|2	2	0.67	3	0|0|0	0.49	0.97	0.49	0.97	0.49	6.67	0.36	P62714|P41250|P39687|Q9Y5Y2|P12956|	2	7411	VBP1		100	1
PPT1(5538)	Q9UN37	VPS4A(27183)	0|0|2	2	0.67	3	0|0|0	0.49	0.97	0.48	0.97	0.49	6.67	0.36		2	27183	VPS4A		100	1
PPT1(5538)	Q9Y2I8	WDR37(22884)	0|0|2	2	0.67	3	0|0|0	0.49	0.97	0.49	0.97	0.49	6.67	0.36	Q01844|	2	22884	WDR37		100	1
PPT1(5538)	O14980	XPO1(7514)	0|0|2	2	0.67	3	0|0|0	0.49	0.97	0.49	0.97	0.49	6.67	0.36	P39687|P10909|P49411|P63279|Q99447|	2	7514	XPO1	46.15	100	1
PPT1(5538)	P13010	XRCC5(7520)	0|1|2	3	1	3	0|0|0	0.49	0.97	0.49	0.98	0.49	10	0.36	P09874|P07910|Q92841|P34932|Q12905|Q13535|Q9Y4L1|O75822|Q12800|P49916|P78527|P83731|P12956|Q9NRG0|	2	7520	XRCC5		100	1
PPT1(5538)	P63244	GNB2L1(10399)	0|0|6	6	2	3	1|0|3	0.44	0.88	0.48	0.97	0.48	1.5	0.42	P08865|P11940|P46781|P62277|P26373|P14625|Q12888|P55795|P23396|Q15369|Q15370|P36578|P62241|P62269|P12236|P63104|Q86VP6|P07355|P30153|Q9UKV8|P63167|P15880|P46782|P62851|P62424|P51659|P62249|Q01085|	6	10399	GNB2L1		100	1
PPT1(5538)	Q14103	HNRNPD(3184)	0|0|8	8	2.67	3	0|0|4	0.46	0.92	0.48	0.97	0.48	2	0.42	O14979|Q09666|P11940|Q07021|Q15365|P61981|Q9UHD8|P09651|Q92499|Q9H4A3|Q00839|P63104|Q86VP6|P07910|P62993|P34932|P63279|Q9Y6M1|P26368|Q9UKA9|	8	3184	HNRNPD		100	1
PPT1(5538)	P01860	IGHG3(3502)	14|0|29	43	14.33	3	14|5|0	0.48	0.95	0.48	0.94	0.48	2.26	0.42		29	3502	IGHG3	53.85	100	1
PPT1(5538)	O75340	PDCD6(10016)	1|0|5	6	2	3	0|0|2	0.47	0.94	0.48	0.96	0.48	3	0.42	P55072|P27348|Q92499|O94979|Q92616|P63104|Q86VP6|P27816|P50995|Q9UBV8|	5	10016	PDCD6		100	1
PPT1(5538)	P46781	RPS9(6203)	0|0|2	2	0.67	3	0|0|1	0.41	0.81	0.48	0.95	0.48	2	0.42	P62277|P30050|P62906|P62753|P62280|P62701|P23396|P62750|P61353|P36578|P62861|P62241|P62269|P63104|Q02878|Q86VP6|P15880|P46782|Q14152|P62851|P62424|P62244|P62917|P62888|P62249|Q07020|	2	6203	RPS9	7.69	100	1
PPT1(5538)	P07437	TUBB(203068)	20|22|69	111	37	3	8|5|38	0.43	0.87	0.48	0.95	0.48	2.18	0.42	P68371|P07900|P04406|P78371|P08107|Q71U36|P68363|P62258|P42858|P27348|P49721|Q13885|P61981|P07814|P31946|P63104|Q86VP6|P62993|Q9UHD2|P13473|O14980|P26368|Q15691|Q15393|	69	203068	TUBB	100	100	1
PPT1(5538)	Q9BVA1	TUBB2B(347733)	18|0|60	78	26	3	0|0|33	0.48	0.97	0.48	0.96	0.48	2.36	0.41	P68363|P62258|	60	347733	TUBB2B	53.85	100	1
PPT1(5538)	P17844	DDX5(1655)	0|1|3	4	1.33	3	1|1|0	0.39	0.78	0.47	0.93	0.47	2	0.43	P52272|P04004|P25788|P31943|P52597|P31942|P62158|P13639|P61981|Q9UMS4|P07814|Q08211|P55795|P09651|Q07666|O43143|Q13310|P63104|Q86VP6|Q92841|P37108|Q92769|Q12800|Q07955|P78527|P26368|P62316|P62249|Q15393|	3	1655	DDX5		100	1
PPT1(5538)	P36957	DLST(1743)	0|0|4	4	1.33	3	1|0|1	0.46	0.93	0.47	0.94	0.47	2	0.42	P06576|Q13885|P55209|Q02218|	4	1743	DLST		100	1
PPT1(5538)	P23284	PPIB(5479)	0|1|9	10	3.33	3	0|0|4	0.47	0.94	0.47	0.95	0.47	2.5	0.42	Q08211|P49069|P63104|P07237|P30101|O43615|	9	5479	PPIB	15.38	100	1
PPT1(5538)	P62081	RPS7(6201)	0|0|3	3	1	3	0|0|2	0.38	0.76	0.47	0.94	0.47	1.5	0.43	P13639|P46781|Q16531|P62277|P26373|P62753|P62280|P62701|P23396|P62750|P05386|P36578|P62861|P62241|P62269|P63104|Q02878|Q86VP6|P18124|P15880|P46782|Q92542|P39023|P62851|P62829|P62244|P62888|P62249|Q07020|	3	6201	RPS7		100	1
PPT1(5538)	P01861	IGHG4(3503)	0|0|25	25	8.33	3	0|0|16	0.46	0.93	0.46	0.92	0.46	1.56	0.42		25	3503	IGHG4	23.08	100	1
PPT1(5538)	Q15084	PDIA6(10130)	2|0|3	5	1.67	3	0|1|2	0.4	0.56	0.46	0.61	0.46	1.67	0.43	Q07021|Q13162|P59998|O43399|P60174|Q86VP6|P07237|	3	10130	PDIA6	30.77	100	1
PPT1(5538)	Q06830	PRDX1(5052)	4|4|10	18	6	3	0|1|7	0.42	0.8	0.46	0.87	0.46	2.25	0.42	P06753|P62158|P10599|P27348|Q13162|P63104|Q86VP6|P30153|P30086|P78527|Q9HB71|	10	5052	PRDX1	23.08	100	1
PPT1(5538)	P04004	VTN(7448)	0|0|2	2	0.67	3	1|0|0	0.41	0.81	0.46	0.92	0.46	2	0.42	Q99459|P06702|O43175|Q07021|P01344|Q16531|Q13162|Q9UMS4|P62280|Q08211|P23246|O43143|Q00839|Q16181|P62136|Q12905|P40429|Q05519|Q2TAY7|Q07955|Q15393|O75533|	2	7448	VTN		100	1
PPT1(5538)	Q99728	BARD1(580)	0|0|2	2	0.67	3	0|1|0	0.41	0.81	0.45	0.9	0.45	2	0.42	O14979|P14678|Q9Y3F4|Q9UKN8|Q08170|P13010|Q12789|P63104|Q9Y2X7|Q14974|P05026|P61088|P07910|O14818|Q1KMD3|Q01844|Q9UHX1|Q9Y383|Q07955|P26368|P12956|	2	580	BARD1	7.69	100	1
PPT1(5538)	Q96FJ2	DYNLL2(140735)	1|1|6	8	2.67	3	0|0|3	0.45	0.9	0.44	0.89	0.45	2.67	0.42	P63167|Q01844|	6	140735	DYNLL2		100	1
PPT1(5538)	Q99623	PHB2(11331)	1|0|4	5	1.67	3	0|0|2	0.44	0.87	0.45	0.9	0.45	2.5	0.42	Q07021|P08195|Q14204|Q08380|P30153|Q9UBB4|Q92769|Q01844|P49411|Q9Y4E8|	4	11331	PHB2	7.69	100	1
PPT1(5538)	P10155	TROVE2(6738)	2|2|13	17	5.67	3	2|0|7	0.45	0.9	0.45	0.91	0.45	1.89	0.42	P05455|P49589|Q15436|P34932|Q9UHX1|P41250|P22102|P83731|	13	6738	TROVE2	53.85	100	1
PPT1(5538)	Q14195	DPYSL3(1809)	0|0|7	7	2.33	3	0|0|4	0.44	0.88	0.44	0.87	0.44	1.75	0.42	Q15436|P12956|	7	1809	DPYSL3		100	1
PPT1(5538)	O14979	HNRPDL(9987)	0|0|6	6	2	3	0|0|4	0.42	0.84	0.44	0.87	0.44	1.5	0.42	P62081|P13639|P55795|P09651|Q86VP6|Q07955|P26368|Q07954|	6	9987	HNRPDL		100	1
PPT1(5538)	P30048	PRDX3(10935)	0|1|6	7	2.33	3	1|0|3	0.44	0.88	0.44	0.88	0.44	1.75	0.42	Q13162|Q06323|	6	10935	PRDX3		100	1
PPT1(5538)	P49721	PSMB2(5690)	0|1|2	3	1	3	0|0|1	0.41	0.81	0.44	0.89	0.44	3	0.42	P28066|Q8TAA3|P25786|P48556|O43242|P60900|P28072|O00232|O00231|O14818|Q15436|Q06323|Q53H96|P28074|P62333|	2	5690	PSMB2	30.77	100	1
PPT1(5538)	P23526	AHCY(191)	0|0|2	2	0.67	3	1|0|0	0.41	0.81	0.43	0.86	0.43	2	0.42	P27348|P47756|O43143|Q05639|P19367|P63104|Q86VP6|P38606|	2	191	AHCY		100	1
PPT1(5538)	Q07021	C1QBP(708)	1|1|2	4	1.33	3	0|0|1	0.41	0.81	0.43	0.85	0.43	4	0.42	P61981|P31946|P13010|Q86VP6|P30153|P42704|P49411|Q07955|	2	708	C1QBP		100	1
PPT1(5538)	Q9Y2I6	NINL(22981)	0|0|12	12	4	3	0|0|9	0.43	0.85	0.42	0.84	0.43	1.33	0.42	Q01844|Q9P2K3|	12	22981	NINL		100	1
PPT1(5538)	P04632	CAPNS1(826)	0|0|3	3	1	3	0|1|1	0.39	0.78	0.42	0.84	0.42	1.5	0.43	P62258|P27348|P61981|Q9Y265|P63104|P62136|P13667|P56134|	3	826	CAPNS1		100	1
PPT1(5538)	P42858	HTT(3064)	0|0|2	2	0.67	3	0|0|1	0.41	0.81	0.42	0.83	0.42	2	0.42	P36578|Q9Y2X7|Q9UKV8|P25685|P62993|Q13363|P02792|P12956|	2	3064	HTT		100	1
PPT1(5538)	Q9HAV0	GNB4(59345)	0|0|2	2	0.67	3	0|0|1	0.41	0.81	0.4	0.8	0.41	2	0.42	Q9UK08|Q8IW35|	2	59345	GNB4	7.69	100	1
PPT1(5538)	P02042	HBD(3045)	0|0|2	2	0.67	3	0|0|1	0.41	0.81	0.39	0.79	0.41	2	0.42		2	3045	HBD		100	1
PPT1(5538)	P61604	HSPE1(3336)	0|0|2	2	0.67	3	0|0|1	0.41	0.81	0.4	0.8	0.41	2	0.42	Q13418|P05091|	2	3336	HSPE1		100	1
PPT1(5538)	P01344	IGF2(3481)	0|0|2	2	0.67	3	0|0|1	0.41	0.81	0.4	0.79	0.41	2	0.42	P46379|	2	3481	IGF2		100	1
PPT1(5538)	Q75T13	PGAP1(80055)	1|2|1	4	1.33	3	0|0|1	0.41	0.81	0.39	0.79	0.41	4	0.42		2	80055	PGAP1		100	1
PPT1(5538)	P30041	PRDX6(9588)	0|0|4	4	1.33	3	0|2|1	0.4	0.81	0.41	0.81	0.41	1.33	0.43	P30044|Q06830|P14618|P60174|P38606|	4	9588	PRDX6		100	1
PPT1(5538)	P46783	RPS10(6204)	0|1|2	3	1	3	1|0|1	0.25	0.51	0.41	0.82	0.41	1.5	0.44	P25398|P39019|P32969|P08865|P62081|P46781|P62277|P48047|P62753|Q9UMS4|P62280|P62701|P23396|P05386|P61353|P62241|P62269|P05388|Q86VP6|P15880|P46782|Q14152|P62851|P62244|P12956|P62249|Q9BQ70|	2	6204	RPS10		100	1
PPT1(5538)	Q16799	RTN1(6252)	0|0|2	2	0.67	3	0|0|1	0.41	0.81	0.39	0.79	0.41	2	0.42		2	6252	RTN1	7.69	100	1
PPT1(5538)	P63208	SKP1(6500)	0|0|2	2	0.67	3	0|0|1	0.41	0.81	0.41	0.82	0.41	2	0.42	Q9Y2Z0|Q86VP6|P62136|Q9UHD2|Q9HB71|	2	6500	SKP1		100	1
PPT1(5538)	Q00325	SLC25A3(5250)	2|1|1	4	1.33	3	1|0|0	0.41	0.81	0.41	0.83	0.41	4	0.42	P61353|Q86VP6|P39656|O00330|Q9H061|Q5XKP0|	2	5250	SLC25A3	92.31	100	1
PPT1(5538)	P08195	SLC3A2(6520)	0|0|2	2	0.67	3	0|0|1	0.41	0.81	0.4	0.8	0.41	2	0.42	O75489|P16615|	2	6520	SLC3A2		100	1
PPT1(5538)	O43175	PHGDH(26227)	1|0|5	6	2	3	0|0|4	0.38	0.77	0.4	0.8	0.4	1.5	0.43	Q12789|Q86VP6|Q92542|Q05519|Q2TAY7|Q07955|P78527|P26368|	5	26227	PHGDH	76.92	100	1
PPT1(5538)	P62158	CALM3(808)	0|2|0	2	0.67	3	0|0|2	0.28	0.56	0.39	0.78	0.39	1	0.44	P62258|P27348|P43243|Q13561|O00232|Q16891|P62241|P63104|P35268|P78347|P62993|Q7Z6Z7|P37108|Q9UHD2|P34932|Q01844|P40429|O75165|Q5JWF2|P62244|Q12800|Q02790|Q14155|O75533|Q9NR30|O43303|O14830|	2	808	CALM3		100	1
PPT1(5538)	P06744	GPI(2821)	0|0|3	3	1	3	0|0|2	0.38	0.76	0.37	0.74	0.38	1.5	0.43	P60174|O43303|	3	2821	GPI		100	1
PPT1(5538)	P07478	PRSS2(5645)	0|4|0	4	1.33	3	3|0|0	0.38	0.76	0.37	0.73	0.38	1.33	0.43		4	5645	PRSS2		100	1
PPT1(5538)	P05109	S100A8(6279)	1|5|3	9	3	3	2|2|1	0.38	0.64	0.38	0.65	0.38	1.8	0.43	P06702|P05060|Q9H0B6|	5	6279	S100A8	15.38	100	1
PPT1(5538)	O43852	CALU(813)	2|1|6	9	3	3	0|1|5	0.3	0.6	0.31	0.61	0.31	1.5	0.44	P59998|O43399|P07237|Q16643|P15927|Q96HC4|	6	813	CALU	69.23	100	1
PPT1(5538)	P01622	IGKV3D-20(28874)	0|10|17	27	9	3	8|8|0	0.31	0.61	0.29	0.57	0.31	1.69	0.44		17	28874	IGKV3D-20	7.69	100	1
PPT1(5538)	P14174	MIF(4282)	0|0|4	4	1.33	3	0|0|4	0.31	0.63	0.3	0.61	0.31	1	0.44	Q9UNE7|Q13418|	4	4282	MIF		100	1
PPT1(5538)	P35030	PRSS3(5646)	3|0|0	3	1	3	0|3|0	0.31	0.61	0.29	0.57	0.31	1	0.44		3	5646	PRSS3	23.08	100	1
PPT1(5538)	Q13485	SMAD4(4089)	0|0|2	2	0.67	3	0|0|2	0.28	0.56	0.31	0.61	0.31	1	0.44	Q01082|O00231|Q14974|Q01844|Q9UNE7|O15198|P63279|Q9Y4E8|	2	4089	SMAD4		100	1
PPT1(5538)	P06702	S100A9(6280)	0|2|1	3	1	3	1|0|1	0.25	0.51	0.3	0.6	0.3	1.5	0.44	P28066|P43243|Q00005|O43143|Q12789|Q00839|P30153|Q92542|Q13418|Q05519|Q9Y5Y2|P26368|Q9NR30|	2	6280	S100A9	38.46	100	1
PPT1(5538)	P69905	HBA2(3040)	0|0|3	3	1	3	1|0|2	0.28	0.56	0.29	0.57	0.29	1	0.44	P55209|Q15904|P07339|P10909|	3	3040	HBA2		100	1
PPT1(5538)	P10599	TXN(7295)	1|0|2	3	1	3	0|0|2	0.28	0.56	0.29	0.58	0.29	1.5	0.44	O43707|P23246|P63104|P07203|Q9BZL1|	2	7295	TXN	38.46	100	1
PPT1(5538)	P30793	GCH1(2643)	0|0|3	3	1	3	1|0|2	0.28	0.56	0.27	0.55	0.28	1	0.44	P63104|P05026|	3	2643	GCH1		100	1
PPT1(5538)	P14866	HNRNPL(3191)	0|0|8	8	2.67	3	0|0|9	0.22	0.44	0.28	0.56	0.28	0.89	0.45	Q14103|O14979|P13639|Q14204|P09651|P23246|Q92616|P63104|Q86VP6|Q9UHX1|Q13418|	8	3191	HNRNPL		100	1
PPT1(5538)	P06331	P06331	0|1|2	3	1	3	2|0|0	0.28	0.56	0.26	0.52	0.28	1.5	0.44		2		P06331	92.31	100	1
PPT1(5538)	P62979	RPS27A(6233)	1|4|4	9	3	3	4|3|0	0.06	0.06	0.28	0.28	0.28	1.29	0.46	P46783|P25398|P39019|P32969|P22626|O43175|P08865|P62277|Q9Y3F4|P62906|P62753|P62280|P62701|P23396|P62750|P05386|P36578|P62241|P05388|Q02878|Q86VP6|P35268|P15880|P46782|P62424|P62829|Q15185|P62244|P83731|P62249|Q07020|	4	6233	RPS27A	92.31	100	1
PPT1(5538)	Q6ZMW3	EML6(400954)	2|2|0	4	1.33	3	1|2|0	0.25	0.25	0.22	0.22	0.25	1.33	0.45		2	400954	EML6		100	1
PPT1(5538)	P01598	P01598	1|2|1	4	1.33	3	1|1|0	0.25	0.51	0.23	0.47	0.25	2	0.44		2		P01598	92.31	100	1
PPT1(5538)	P07477	PRSS1(5644)	3|4|0	7	2.33	3	3|2|0	0.23	0.34	0.21	0.31	0.23	1.4	0.45	P62993|	4	5644	PRSS1	15.38	100	1
PPT1(5538)	P01700	P01700	0|2|0	2	0.67	3	3|0|0	0.18	0.36	0.16	0.32	0.18	0.67	0.45		2		P01700	92.31	100	1
PPT1(5538)	P68032	ACTC1(70)	0|0|13	13	4.33	3	6|0|8	0.17	0.33	0.16	0.32	0.17	0.93	0.45	P04406|P62736|	13	70	ACTC1		100	1
PPT1(5538)	P06312	IGKV4-1(28908)	1|0|3	4	1.33	3	1|0|3	0.16	0.32	0.14	0.28	0.16	1	0.45		3	28908	IGKV4-1	15.38	100	1
PPT1(5538)	P09382	LGALS1(3956)	4|7|15	26	8.67	3	2|3|11	0.15	0.3	0.16	0.32	0.16	1.62	0.45	P14678|P21333|P63104|Q08380|P78347|Q8WXI7|	15	3956	LGALS1		100	1
PPT1(5538)	Q9P273	ODZ3(55714)	2|0|0	2	0.67	3	2|1|0	0.13	0.25	0.11	0.23	0.13	0.67	0.45	Q13485|	2	55714	ODZ3		100	1
PPT1(5538)	P01623	P01623	5|0|17	22	7.33	3	0|8|10	0.13	0.27	0.12	0.24	0.13	1.22	0.45		17		P01623	92.31	100	1
PPT1(5538)	Q86TJ2	TADA2B(93624)	1|2|0	3	1	3	1|2|0	0.13	0.25	0.11	0.22	0.13	1	0.45		2	93624	TADA2B		100	1
PPT1(5538)	P07737	PFN1(5216)	0|1|3	4	1.33	3	1|0|4	0.08	0.16	0.11	0.22	0.11	0.8	0.46	P60709|Q14194|P27348|P63104|Q86VP6|Q9NQX3|	3	5216	PFN1	7.69	100	1
PPT1(5538)	P30626	SRI(6717)	5|4|12	21	7	3	4|6|5	0.11	0.22	0.11	0.21	0.11	1.4	0.46	Q9Y265|Q13137|	12	6717	SRI		100	1
PPT1(5538)	P62805	HIST2H4B(554313)	1|3|4	8	2.67	3	2|2|2	0.09	0.14	0.08	0.12	0.09	1.33	0.46		4	554313	HIST2H4B	38.46	100	1
PPT1(5538)	P01599	P01599	2|0|0	2	0.67	3	4|0|0	0.09	0.17	0.07	0.15	0.09	0.5	0.46		2		P01599	92.31	100	1
PPT1(5538)	P04259	KRT6B(3854)	0|18|0	18	6	3	0|20|0	0.08	0.16	0.08	0.15	0.08	0.9	0.46	Q86VP6|	18	3854	KRT6B	53.85	100	1
PPT1(5538)	P01593	P01593	0|0|3	3	1	3	4|0|1	0.08	0.16	0.07	0.14	0.08	0.6	0.46		3		P01593	92.31	100	1
PPT1(5538)	Q04837	SSBP1(6742)	1|2|0	3	1	3	2|1|1	0.05	0.09	0.07	0.14	0.07	0.75	0.46	P31942|P68363|P27348|O75489|P45880|Q02218|Q86VP6|P36542|Q9H061|P51659|O75533|	2	6742	SSBP1		100	1
PPT1(5538)	Q5QNW6	HIST2H2BF(440689)	1|2|0	3	1	3	2|1|1	0.05	0.09	0.04	0.09	0.05	0.75	0.46	P63104|	2	440689	HIST2H2BF	30.77	100	1
PPT1(5538)	P07195	LDHB(3945)	0|0|4	4	1.33	3	5|1|1	0.03	0.06	0.05	0.1	0.05	0.57	0.47	P22626|P27348|P61981|P31946|P63104|Q99729|P00338|Q9UHD2|Q7L1Q6|P55786|P11413|	4	3945	LDHB	7.69	100	1
PPT1(5538)	P02786	TFRC(7037)	6|5|22	33	11	3	5|2|17	0.05	0.1	0.05	0.1	0.05	1.38	0.46	P02794|P63104|	22	7037	TFRC	30.77	100	1
PPT1(5538)	B9A064	IGLL5(100423062)	6|7|34	47	15.67	3	8|4|23	0.03	0.06	0.03	0.05	0.03	1.34	0.47		34	100423062	IGLL5	23.08	100	1
PPT1(5538)	Q9BQE3	TUBA1C(84790)	18|16|0	34	11.33	3	11|11|0	0.02	0.03	0.03	0.05	0.03	1.55	0.47	P07437|P68371|P04406|P68363|P27348|Q13885|Q13509|P36578|Q86VP6|P62993|P62917|	18	84790	TUBA1C	30.77	100	1
PPT1(5538)	P01777	P01777	2|1|0	3	1	3	2|1|2	0.02	0.03	0.01	0.03	0.02	0.6	0.47		2		P01777	92.31	100	1
PPT1(5538)	P01597	P01597	3|5|0	8	2.67	3	7|3|0	0.01	0.01	0	0.01	0.01	0.8	0.47		5		P01597	92.31	100	1
PPT1(5538)	Q8N136	WDR69(164781)	1|1|5	7	2.33	3	2|1|7	0.01	0.01	0	0.01	0.01	0.7	0.47		5	164781	WDR69		100	1
PPT1(5538)	Q86UK0	ABCA12(26154)	0|1|0	1	0.33	3	0|0|0	0	0	0	0	0	3.33	0.49		1	26154	ABCA12		100	1
PPT1(5538)	Q8N2K0	ABHD12(26090)	0|0|1	1	0.33	3	0|0|0	0	0	0	0	0	3.33	0.49		1	26090	ABHD12		100	1
PPT1(5538)	Q96IU4	ABHD14B(84836)	0|0|1	1	0.33	3	0|0|0	0	0	0	0	0	3.33	0.49		1	84836	ABHD14B		100	1
PPT1(5538)	O00154	ACOT7(11332)	0|0|1	1	0.33	3	0|0|0	0	0	0	0	0	3.33	0.49		1	11332	ACOT7		100	1
PPT1(5538)	Q9C0K3	ACTR3C(653857)	0|0|1	1	0.33	3	0|0|0	0	0	0	0	0	3.33	0.49		1	653857	ACTR3C		100	1
PPT1(5538)	Q9UEY8	ADD3(120)	0|0|1	1	0.33	3	0|0|0	0	0	0	0	0	3.33	0.49		1	120	ADD3		100	1
PPT1(5538)	Q9UPQ3	AGAP1(116987)	0|1|0	1	0.33	3	0|0|0	0	0	0	0	0	3.33	0.49		1	116987	AGAP1		100	1
PPT1(5538)	O00116	AGPS(8540)	0|0|1	1	0.33	3	0|0|0	0	0	0	0	0	3.33	0.49		1	8540	AGPS		100	1
PPT1(5538)	P14550	AKR1A1(10327)	0|0|1	1	0.33	3	0|0|0	0	0	0	0	0	3.33	0.49		1	10327	AKR1A1		100	1
PPT1(5538)	Q96B36	AKT1S1(84335)	0|0|1	1	0.33	3	0|0|0	0	0	0	0	0	3.33	0.49	Q6R327|	1	84335	AKT1S1		100	1
PPT1(5538)	P02768	ALB(213)	4|4|7	15	5	3	2|11|2	0	0	0	0	0	1	0.48	P69905|P25788|P35030|P61981|Q16531|Q9UJS0|P11532|Q16891|Q92616|Q9Y383|	7	213	ALB	92.31	100	1
PPT1(5538)	Q8IZ83	ALDH16A1(126133)	0|0|1	1	0.33	3	0|0|0	0	0	0	0	0	3.33	0.49		1	126133	ALDH16A1		100	1
PPT1(5538)	P54886	ALDH18A1(5832)	0|0|1	1	0.33	3	0|0|0	0	0	0	0	0	3.33	0.49		1	5832	ALDH18A1		100	1
PPT1(5538)	P05091	ALDH2(217)	0|0|1	1	0.33	3	0|0|0	0	0	0	0	0	3.33	0.49		1	217	ALDH2		100	1
PPT1(5538)	Q86V81	ALYREF(10189)	0|0|1	1	0.33	3	0|0|0	0	0	0	0	0	3.33	0.49		1	10189	ALYREF		100	1
PPT1(5538)	P39687	ANP32A(8125)	0|0|1	1	0.33	3	0|0|0	0	0	0	0	0	3.33	0.49		1	8125	ANP32A		100	1
PPT1(5538)	P50995	ANXA11(311)	0|0|1	1	0.33	3	0|0|0	0	0	0	0	0	3.33	0.49		1	311	ANXA11		100	1
PPT1(5538)	A6NMY6	ANXA2P2(304)	0|1|0	1	0.33	3	0|0|0	0	0	0	0	0	3.33	0.49		1	304	ANXA2P2	7.69	100	1
PPT1(5538)	O43299	AP5Z1(9907)	0|0|1	1	0.33	3	0|0|0	0	0	0	0	0	3.33	0.49		1	9907	AP5Z1		100	1
PPT1(5538)	P48444	ARCN1(372)	0|0|1	1	0.33	3	0|0|0	0	0	0	0	0	3.33	0.49	Q9UBF2|P53621|	1	372	ARCN1	15.38	100	1
PPT1(5538)	P18085	ARF4(378)	0|0|1	1	0.33	3	0|0|0	0	0	0	0	0	3.33	0.49		1	378	ARF4	15.38	100	1
PPT1(5538)	Q6ZRI8	ARHGAP36(158763)	0|0|1	1	0.33	3	0|0|0	0	0	0	0	0	3.33	0.49		1	158763	ARHGAP36	15.38	100	1
PPT1(5538)	Q15052	ARHGEF6(9459)	0|1|1	2	0.67	3	0|0|0	0	0	0	0	0	6.67	0.49	Q9Y2X7|P78527|Q14155|	1	9459	ARHGEF6		100	1
PPT1(5538)	Q14155	ARHGEF7(8874)	0|0|1	1	0.33	3	0|0|0	0	0	0	0	0	3.33	0.49		1	8874	ARHGEF7		100	1
PPT1(5538)	P59998	ARPC4(10093)	1|0|0	1	0.33	3	0|0|0	0	0	0	0	0	3.33	0.49	P61758|Q14247|O75674|	1	10093	ARPC4		100	1
PPT1(5538)	Q9NR48	ASH1L(55870)	1|0|0	1	0.33	3	0|0|0	0	0	0	0	0	3.33	0.49		1	55870	ASH1L		100	1
PPT1(5538)	Q9NVI7	ATAD3A(55210)	0|0|1	1	0.33	3	0|0|0	0	0	0	0	0	3.33	0.49		1	55210	ATAD3A	38.46	100	1
PPT1(5538)	Q5T2N8	ATAD3C(219293)	1|0|0	1	0.33	3	0|0|0	0	0	0	0	0	3.33	0.49		1	219293	ATAD3C		100	1
PPT1(5538)	O75964	ATP5L(10632)	0|0|1	1	0.33	3	0|0|0	0	0	0	0	0	3.33	0.49		1	10632	ATP5L	23.08	100	1
PPT1(5538)	Q15904	ATP6AP1(537)	1|0|0	1	0.33	3	0|0|0	0	0	0	0	0	3.33	0.49	Q99729|	1	537	ATP6AP1		100	1
PPT1(5538)	O43520	ATP8B1(5205)	0|1|0	1	0.33	3	0|1|0	0	0	0	0	0	1	0.49		1	5205	ATP8B1		100	1
PPT1(5538)	O95816	BAG2(9532)	0|0|1	1	0.33	3	0|0|0	0	0	0	0	0	3.33	0.49	P34932|Q9UNE7|	1	9532	BAG2		100	1
PPT1(5538)	P51572	BCAP31(10134)	1|0|0	1	0.33	3	0|0|0	0	0	0	0	0	3.33	0.49	P63104|P60468|O00264|P00403|	1	10134	BCAP31		100	1
PPT1(5538)	P53004	BLVRA(644)	0|0|1	1	0.33	3	0|0|0	0	0	0	0	0	3.33	0.49		1	644	BLVRA		100	1
PPT1(5538)	Q9H3K6	BOLA2B(654483)	0|0|1	1	0.33	3	0|0|0	0	0	0	0	0	3.33	0.49		1	654483	BOLA2B		100	1
PPT1(5538)	Q12830	BPTF(2186)	1|0|0	1	0.33	3	0|0|0	0	0	0	0	0	3.33	0.49	Q09028|	1	2186	BPTF		100	1
PPT1(5538)	P32247	BRS3(680)	0|1|0	1	0.33	3	1|0|0	0	0	0	0	0	1	0.49		1	680	BRS3		100	1
PPT1(5538)	Q9UPA5	BSN(8927)	1|0|0	1	0.33	3	0|0|0	0	0	0	0	0	3.33	0.49		1	8927	BSN		100	1
PPT1(5538)	P20290	BTF3(689)	0|0|1	1	0.33	3	0|0|0	0	0	0	0	0	3.33	0.49		1	689	BTF3		100	1
PPT1(5538)	O43684	BUB3(9184)	0|0|1	1	0.33	3	0|0|0	0	0	0	0	0	3.33	0.49	Q93009|	1	9184	BUB3		100	1
PPT1(5538)	Q7L1Q6	BZW1(9689)	0|0|1	1	0.33	3	0|0|0	0	0	0	0	0	3.33	0.49		1	9689	BZW1		100	1
PPT1(5538)	Q96K30	C12orf52(84934)	1|1|0	2	0.67	3	1|1|0	0	0	0	0	0	1	0.49		1	84934	C12orf52		100	1
PPT1(5538)	A8MU93	C17orf100(388327)	0|0|1	1	0.33	3	0|0|1	0	0	0	0	0	1	0.49		1	388327	C17orf100		100	1
PPT1(5538)	Q969H8	C19orf10(56005)	0|0|1	1	0.33	3	0|0|0	0	0	0	0	0	3.33	0.49		1	56005	C19orf10		100	1
PPT1(5538)	Q86XI8	C19orf68(374920)	1|0|0	1	0.33	3	1|0|0	0	0	0	0	0	1	0.49		1	374920	C19orf68		100	1
PPT1(5538)	Q5XKP0	C19orf70(125988)	0|0|1	1	0.33	3	0|0|0	0	0	0	0	0	3.33	0.49		1	125988	C19orf70	53.85	100	1
PPT1(5538)	Q5SY80	C1orf101(257044)	0|0|1	1	0.33	3	0|0|0	0	0	0	0	0	3.33	0.49		1	257044	C1orf101		100	1
PPT1(5538)	Q9NWU2	C20orf11(54994)	0|0|1	1	0.33	3	0|0|0	0	0	0	0	0	3.33	0.49		1	54994	C20orf11		100	1
PPT1(5538)	P01024	C3(718)	0|0|1	1	0.33	3	0|0|0	0	0	0	0	0	3.33	0.49		1	718	C3		100	1
PPT1(5538)	Q6P1S2	C3orf33(285315)	1|0|0	1	0.33	3	0|1|0	0	0	0	0	0	1	0.49		1	285315	C3orf33		100	1
PPT1(5538)	Q9HB71	CACYBP(27101)	0|0|1	1	0.33	3	0|0|0	0	0	0	0	0	3.33	0.49		1	27101	CACYBP		100	1
PPT1(5538)	Q13137	CALCOCO2(10241)	0|0|1	1	0.33	3	0|0|0	0	0	0	0	0	3.33	0.49	Q9UKA9|Q9UBV8|	1	10241	CALCOCO2		100	1
PPT1(5538)	P27482	CALML3(810)	0|0|1	1	0.33	3	0|0|0	0	0	0	0	0	3.33	0.49	Q9Y4E8|	1	810	CALML3		100	1
PPT1(5538)	P27797	CALR(811)	0|0|1	1	0.33	3	0|0|0	0	0	0	0	0	3.33	0.49	Q07954|	1	811	CALR	23.08	100	1
PPT1(5538)	P49069	CAMLG(819)	1|0|0	1	0.33	3	0|0|0	0	0	0	0	0	3.33	0.49		1	819	CAMLG		100	1
PPT1(5538)	Q08AD1	CAMSAP2(23271)	0|0|1	1	0.33	3	0|0|0	0	0	0	0	0	3.33	0.49		1	23271	CAMSAP2		100	1
PPT1(5538)	P07384	CAPN1(823)	0|0|1	1	0.33	3	0|0|0	0	0	0	0	0	3.33	0.49		1	823	CAPN1		100	1
PPT1(5538)	P47755	CAPZA2(830)	0|0|1	1	0.33	3	0|0|0	0	0	0	0	0	3.33	0.49		1	830	CAPZA2		100	1
PPT1(5538)	Q9H257	CARD9(64170)	0|0|1	1	0.33	3	0|0|0	0	0	0	0	0	3.33	0.49		1	64170	CARD9		100	1
PPT1(5538)	O95931	CBX7(23492)	0|1|1	2	0.67	3	0|0|1	0	0	0	0	0	2	0.49	Q92769|Q93009|	1	23492	CBX7		100	1
PPT1(5538)	A5D8V7	CCDC151(115948)	0|0|1	1	0.33	3	0|0|0	0	0	0	0	0	3.33	0.49		1	115948	CCDC151		100	1
PPT1(5538)	Q96A33	CCDC47(57003)	0|0|1	1	0.33	3	0|0|0	0	0	0	0	0	3.33	0.49	O75674|	1	57003	CCDC47	7.69	100	1
PPT1(5538)	Q96ER9	CCDC51(79714)	0|0|1	1	0.33	3	0|0|0	0	0	0	0	0	3.33	0.49		1	79714	CCDC51		100	1
PPT1(5538)	O43303	CCP110(9738)	0|0|1	1	0.33	3	0|0|0	0	0	0	0	0	3.33	0.49		1	9738	CCP110		100	1
PPT1(5538)	Q86VB7	CD163(9332)	1|0|0	1	0.33	3	0|0|0	0	0	0	0	0	3.33	0.49		1	9332	CD163		100	1
PPT1(5538)	Q9NPY3	CD93(22918)	0|0|1	1	0.33	3	0|0|0	0	0	0	0	0	3.33	0.49		1	22918	CD93		100	1
PPT1(5538)	Q8IZL9	CDK20(23552)	0|1|0	1	0.33	3	0|1|0	0	0	0	0	0	1	0.49		1	23552	CDK20		100	1
PPT1(5538)	Q00534	CDK6(1021)	0|0|1	1	0.33	3	0|0|0	0	0	0	0	0	3.33	0.49	Q05519|Q07955|Q02539|	1	1021	CDK6		100	1
PPT1(5538)	Q86X02	CDR2L(30850)	0|0|1	1	0.33	3	0|0|0	0	0	0	0	0	3.33	0.49		1	30850	CDR2L		100	1
PPT1(5538)	Q9BYV8	CEP41(95681)	0|0|1	1	0.33	3	0|0|0	0	0	0	0	0	3.33	0.49		1	95681	CEP41		100	1
PPT1(5538)	Q8IW35	CEP97(79598)	0|0|1	1	0.33	3	0|0|0	0	0	0	0	0	3.33	0.49	O43303|	1	79598	CEP97		100	1
PPT1(5538)	P41208	CETN2(1069)	0|0|1	1	0.33	3	0|0|0	0	0	0	0	0	3.33	0.49	O43303|	1	1069	CETN2		100	1
PPT1(5538)	P00751	CFB(629)	0|0|1	1	0.33	3	0|0|1	0	0	0	0	0	1	0.49	P15927|P01024|	1	629	CFB	30.77	100	1
PPT1(5538)	P10645	CHGA(1113)	0|0|1	1	0.33	3	0|0|0	0	0	0	0	0	3.33	0.49		1	1113	CHGA		100	1
PPT1(5538)	Q9NRG0	CHRAC1(54108)	0|0|1	1	0.33	3	0|0|0	0	0	0	0	0	3.33	0.49		1	54108	CHRAC1		100	1
PPT1(5538)	Q07065	CKAP4(10970)	0|0|1	1	0.33	3	0|0|0	0	0	0	0	0	3.33	0.49		1	10970	CKAP4		100	1
PPT1(5538)	Q7Z460	CLASP1(23332)	0|0|1	1	0.33	3	0|0|0	0	0	0	0	0	3.33	0.49		1	23332	CLASP1		100	1
PPT1(5538)	Q9UDT6	CLIP2(7461)	1|0|0	1	0.33	3	0|0|0	0	0	0	0	0	3.33	0.49	Q7Z460|	1	7461	CLIP2		100	1
PPT1(5538)	P09496	CLTA(1211)	1|1|1	3	1	3	0|0|0	0	0	0	0	0	10	0.49		1	1211	CLTA		100	1
PPT1(5538)	P10909	CLU(1191)	0|0|1	1	0.33	3	0|0|0	0	0	0	0	0	3.33	0.49	P49411|P12956|	1	1191	CLU		100	1
PPT1(5538)	Q8NFW8	CMAS(55907)	0|0|1	1	0.33	3	0|0|0	0	0	0	0	0	3.33	0.49		1	55907	CMAS		100	1
PPT1(5538)	P62633	CNBP(7555)	0|0|1	1	0.33	3	0|0|0	0	0	0	0	0	3.33	0.49	P62249|	1	7555	CNBP		100	1
PPT1(5538)	Q15417	CNN3(1266)	0|0|1	1	0.33	3	0|0|0	0	0	0	0	0	3.33	0.49		1	1266	CNN3		100	1
PPT1(5538)	Q9C0A0	CNTNAP4(85445)	0|0|1	1	0.33	3	0|0|0	0	0	0	0	0	3.33	0.49		1	85445	CNTNAP4		100	1
PPT1(5538)	Q86X83	COMMD2(51122)	0|0|1	1	0.33	3	0|0|0	0	0	0	0	0	3.33	0.49		1	51122	COMMD2		100	1
PPT1(5538)	P53621	COPA(1314)	0|0|1	1	0.33	3	0|0|0	0	0	0	0	0	3.33	0.49		1	1314	COPA	38.46	100	1
PPT1(5538)	Q9UBF2	COPG2(26958)	0|0|1	1	0.33	3	0|0|0	0	0	0	0	0	3.33	0.49	P53621|	1	26958	COPG2	23.08	100	1
PPT1(5538)	P31146	CORO1A(11151)	0|0|1	1	0.33	3	0|0|0	0	0	0	0	0	3.33	0.49		1	11151	CORO1A		100	1
PPT1(5538)	P00403	COX2(4513)	0|0|1	1	0.33	3	0|0|0	0	0	0	0	0	3.33	0.49		1	4513	COX2	15.38	100	1
PPT1(5538)	Q8N752	CSNK1A1L(122011)	0|0|1	1	0.33	3	0|0|0	0	0	0	0	0	3.33	0.49		1	122011	CSNK1A1L		100	1
PPT1(5538)	P01040	CSTA(1475)	0|1|0	1	0.33	3	0|1|0	0	0	0	0	0	1	0.49		1	1475	CSTA	30.77	100	1
PPT1(5538)	Q13363	CTBP1(1487)	0|0|1	1	0.33	3	0|0|0	0	0	0	0	0	3.33	0.49	P63279|	1	1487	CTBP1		100	1
PPT1(5538)	P17812	CTPS1(1503)	0|0|1	1	0.33	3	0|0|0	0	0	0	0	0	3.33	0.49		1	1503	CTPS1		100	1
PPT1(5538)	P10619	CTSA(5476)	0|0|1	1	0.33	3	0|0|0	0	0	0	0	0	3.33	0.49		1	5476	CTSA		100	1
PPT1(5538)	Q14247	CTTN(2017)	0|0|1	1	0.33	3	0|0|0	0	0	0	0	0	3.33	0.49		1	2017	CTTN		100	1
PPT1(5538)	Q9BVG4	CXorf26(51260)	0|0|1	1	0.33	3	0|0|0	0	0	0	0	0	3.33	0.49		1	51260	CXorf26		100	1
PPT1(5538)	P99999	CYCS(54205)	0|0|1	1	0.33	3	0|0|0	0	0	0	0	0	3.33	0.49	P16435|	1	54205	CYCS		100	1
PPT1(5538)	Q8WWM9	CYGB(114757)	0|0|1	1	0.33	3	0|0|0	0	0	0	0	0	3.33	0.49		1	114757	CYGB		100	1
PPT1(5538)	Q6ZMK1	CYHR1(50626)	0|0|1	1	0.33	3	0|0|0	0	0	0	0	0	3.33	0.49		1	50626	CYHR1		100	1
PPT1(5538)	P61803	DAD1(1603)	0|0|1	1	0.33	3	0|0|0	0	0	0	0	0	3.33	0.49		1	1603	DAD1		100	1
PPT1(5538)	P14868	DARS(1615)	1|0|1	2	0.67	3	0|0|0	0	0	0	0	0	6.67	0.49	Q15046|P07814|P62750|P05388|P41252|P47897|P62993|P39023|P62424|P61758|P38606|P41250|	1	1615	DARS		100	1
PPT1(5538)	P81605	DCD(117159)	1|1|0	2	0.67	3	2|1|0	0	0	0	0	0	0.67	0.49	P63104|P21796|Q13418|	1	117159	DCD	92.31	100	1
PPT1(5538)	Q7Z4W1	DCXR(51181)	0|0|1	1	0.33	3	0|0|0	0	0	0	0	0	3.33	0.49		1	51181	DCXR		100	1
PPT1(5538)	Q9NR30	DDX21(9188)	0|0|1	1	0.33	3	0|0|0	0	0	0	0	0	3.33	0.49		1	9188	DDX21		100	1
PPT1(5538)	Q5JSJ4	DDX26B(203522)	1|0|0	1	0.33	3	0|0|0	0	0	0	0	0	3.33	0.49		1	203522	DDX26B		100	1
PPT1(5538)	O00148	DDX39A(10212)	0|0|1	1	0.33	3	0|0|0	0	0	0	0	0	3.33	0.49	Q86V81|	1	10212	DDX39A		100	1
PPT1(5538)	O43143	DHX15(1665)	0|1|1	2	0.67	3	0|0|0	0	0	0	0	0	6.67	0.49	Q12789|P63104|Q86VP6|P35268|Q07955|Q9P032|P62316|	1	1665	DHX15		100	1
PPT1(5538)	Q9H2U1	DHX36(170506)	0|0|1	1	0.33	3	0|0|0	0	0	0	0	0	3.33	0.49	Q15185|Q6R327|P37802|Q13418|	1	170506	DHX36		100	1
PPT1(5538)	P11532	DMD(1756)	1|0|0	1	0.33	3	0|0|0	0	0	0	0	0	3.33	0.49		1	1756	DMD		100	1
PPT1(5538)	Q8NEP3	DNAAF1(123872)	0|0|1	1	0.33	3	0|0|0	0	0	0	0	0	3.33	0.49		1	123872	DNAAF1		100	1
PPT1(5538)	Q8TEK3	DOT1L(84444)	1|0|0	1	0.33	3	1|2|0	0	0	0	0	0	0.33	0.49	Q00839|P46379|Q92522|Q02539|Q86V81|Q9NR30|	1	84444	DOT1L		100	1
PPT1(5538)	O60762	DPM1(8813)	0|0|1	1	0.33	3	0|0|0	0	0	0	0	0	3.33	0.49		1	8813	DPM1	69.23	100	1
PPT1(5538)	O14531	DPYSL4(10570)	0|0|1	1	0.33	3	0|0|0	0	0	0	0	0	3.33	0.49		1	10570	DPYSL4		100	1
PPT1(5538)	Q08554	DSC1(1823)	1|0|0	1	0.33	3	0|3|0	0	0	0	0	0	0.33	0.49		1	1823	DSC1	61.54	100	1
PPT1(5538)	P15924	DSP(1832)	1|0|2	3	1	3	0|27|0	0	0	0	0	0	0.11	0.49	P55072|P63104|Q86VP6|	2	1832	DSP	76.92	100	1
PPT1(5538)	P51452	DUSP3(1845)	0|0|1	1	0.33	3	0|0|0	0	0	0	0	0	3.33	0.49		1	1845	DUSP3		100	1
PPT1(5538)	Q9Y6G9	DYNC1LI1(51143)	0|0|1	1	0.33	3	0|0|0	0	0	0	0	0	3.33	0.49	P62333|	1	51143	DYNC1LI1		100	1
PPT1(5538)	Q9H4W6	EBF3(253738)	0|0|1	1	0.33	3	0|0|0	0	0	0	0	0	3.33	0.49		1	253738	EBF3		100	1
PPT1(5538)	Q6P2I7	EBLN2(55096)	0|1|0	1	0.33	3	0|0|0	0	0	0	0	0	3.33	0.49		1	55096	EBLN2		100	1
PPT1(5538)	Q9BZQ6	EDEM3(80267)	0|0|1	1	0.33	3	0|0|0	0	0	0	0	0	3.33	0.49		1	80267	EDEM3	7.69	100	1
PPT1(5538)	P24534	EEF1B2(1933)	1|0|0	1	0.33	3	0|0|1	0	0	0	0	0	1	0.49	P26641|Q05639|P63104|Q86VP6|P15880|P62424|Q14240|	1	1933	EEF1B2		100	1
PPT1(5538)	Q9H223	EHD4(30844)	0|0|1	1	0.33	3	0|0|0	0	0	0	0	0	3.33	0.49		1	30844	EHD4		100	1
PPT1(5538)	P55884	EIF3B(8662)	1|0|0	1	0.33	3	0|0|0	0	0	0	0	0	3.33	0.49	Q14152|O75822|	1	8662	EIF3B		100	1
PPT1(5538)	B5ME19	EIF3CL(728689)	0|0|1	1	0.33	3	0|0|0	0	0	0	0	0	3.33	0.49	O43809|	1	728689	EIF3CL		100	1
PPT1(5538)	O75822	EIF3J(8669)	0|0|1	1	0.33	3	0|0|0	0	0	0	0	0	3.33	0.49		1	8669	EIF3J		100	1
PPT1(5538)	Q14240	EIF4A2(1974)	0|0|1	1	0.33	3	0|0|0	0	0	0	0	0	3.33	0.49	Q08AM6|	1	1974	EIF4A2		100	1
PPT1(5538)	Q9Y6C2	EMILIN1(11117)	0|0|1	1	0.33	3	0|0|0	0	0	0	0	0	3.33	0.49		1	11117	EMILIN1	15.38	100	1
PPT1(5538)	Q9UM22	EPDR1(54749)	0|0|1	1	0.33	3	0|0|0	0	0	0	0	0	3.33	0.49		1	54749	EPDR1		100	1
PPT1(5538)	P07814	EPRS(2058)	1|1|1	3	1	3	0|0|0	0	0	0	0	0	10	0.49	P17987|P62750|Q15370|P63104|P41252|Q02878|P47897|P13473|P61758|O14980|P41250|O75533|	1	2058	EPRS		100	1
PPT1(5538)	P84090	ERH(2079)	1|0|0	1	0.33	3	0|0|0	0	0	0	0	0	3.33	0.49	Q13418|P62633|	1	2079	ERH		100	1
PPT1(5538)	P30040	ERP29(10961)	0|0|1	1	0.33	3	0|0|0	0	0	0	0	0	3.33	0.49		1	10961	ERP29		100	1
PPT1(5538)	Q9BSJ8	ESYT1(23344)	0|0|1	1	0.33	3	0|0|0	0	0	0	0	0	3.33	0.49		1	23344	ESYT1		100	1
PPT1(5538)	P15311	EZR(7430)	0|0|1	1	0.33	3	0|0|0	0	0	0	0	0	3.33	0.49	P52565|O95302|	1	7430	EZR		100	1
PPT1(5538)	Q9P2D6	FAM135A(57579)	1|0|0	1	0.33	3	0|1|0	0	0	0	0	0	1	0.49	P61457|	1	57579	FAM135A		100	1
PPT1(5538)	Q96A26	FAM162A(26355)	0|0|1	1	0.33	3	0|0|0	0	0	0	0	0	3.33	0.49		1	26355	FAM162A		100	1
PPT1(5538)	Q6P995	FAM171B(165215)	1|1|0	2	0.67	3	0|0|0	0	0	0	0	0	6.67	0.49		1	165215	FAM171B		100	1
PPT1(5538)	P0CB43	FAM203B(728071)	0|0|1	1	0.33	3	0|0|0	0	0	0	0	0	3.33	0.49		1	728071	FAM203B		100	1
PPT1(5538)	Q8TDW7	FAT3(120114)	0|1|0	1	0.33	3	0|0|0	0	0	0	0	0	3.33	0.49	P00492|	1	120114	FAT3		100	1
PPT1(5538)	Q6V0I7	FAT4(79633)	0|1|0	1	0.33	3	0|0|0	0	0	0	0	0	3.33	0.49		1	79633	FAT4		100	1
PPT1(5538)	P62861	FAU(2197)	0|1|1	2	0.67	3	0|0|0	0	0	0	0	0	6.67	0.49	P62269|Q86VP6|P63167|P15880|P62993|P62851|Q13283|P62244|P62249|Q07020|	1	2197	FAU		100	1
PPT1(5538)	Q02790	FKBP4(2288)	0|0|1	1	0.33	3	0|0|0	0	0	0	0	0	3.33	0.49		1	2288	FKBP4		100	1
PPT1(5538)	O95302	FKBP9(11328)	0|0|1	1	0.33	3	0|0|0	0	0	0	0	0	3.33	0.49	Q9Y5Y2|	1	11328	FKBP9	15.38	100	1
PPT1(5538)	P20930	FLG(2312)	1|0|0	1	0.33	3	0|4|0	0	0	0	0	0	0.25	0.49		1	2312	FLG	30.77	100	1
PPT1(5538)	Q5D862	FLG2(388698)	1|0|1	2	0.67	3	0|1|0	0	0	0	0	0	2	0.49		1	388698	FLG2	76.92	100	1
PPT1(5538)	P21333	FLNA(2316)	1|0|0	1	0.33	3	0|0|0	0	0	0	0	0	3.33	0.49	Q14204|P63104|Q16643|P62993|Q13283|Q12905|Q9Y6G9|Q05519|P35579|Q9UQQ2|	1	2316	FLNA		100	1
PPT1(5538)	Q14315	FLNC(2318)	0|0|1	1	0.33	3	0|0|0	0	0	0	0	0	3.33	0.49	P63279|	1	2318	FLNC		100	1
PPT1(5538)	Q06787	FMR1(2332)	0|1|0	1	0.33	3	0|0|0	0	0	0	0	0	3.33	0.49	Q9UHD2|P51114|P63279|Q13137|	1	2332	FMR1		100	1
PPT1(5538)	Q9H479	FN3K(64122)	0|0|1	1	0.33	3	0|0|0	0	0	0	0	0	3.33	0.49		1	64122	FN3K		100	1
PPT1(5538)	Q5T0N5	FNBP1L(54874)	0|0|1	1	0.33	3	0|0|0	0	0	0	0	0	3.33	0.49		1	54874	FNBP1L		100	1
PPT1(5538)	Q9NQT6	FSCN3(29999)	1|0|0	1	0.33	3	0|0|0	0	0	0	0	0	3.33	0.49		1	29999	FSCN3		100	1
PPT1(5538)	P02792	FTL(2512)	0|0|1	1	0.33	3	0|0|0	0	0	0	0	0	3.33	0.49		1	2512	FTL		100	1
PPT1(5538)	P51114	FXR1(8087)	0|0|1	1	0.33	3	0|0|0	0	0	0	0	0	3.33	0.49		1	8087	FXR1		100	1
PPT1(5538)	P11413	G6PD(2539)	0|0|1	1	0.33	3	0|0|0	0	0	0	0	0	3.33	0.49	P07384|	1	2539	G6PD		100	1
PPT1(5538)	Q4V321	GAGE13(645051)	0|1|0	1	0.33	3	1|1|0	0	0	0	0	0	0.5	0.49		1	645051	GAGE13		100	1
PPT1(5538)	P41250	GARS(2617)	0|0|1	1	0.33	3	0|0|0	0	0	0	0	0	3.33	0.49	Q14247|	1	2617	GARS		100	1
PPT1(5538)	P22102	GART(2618)	0|0|1	1	0.33	3	0|0|0	0	0	0	0	0	3.33	0.49	P83731|P12956|	1	2618	GART		100	1
PPT1(5538)	P01275	GCG(2641)	1|1|0	2	0.67	3	1|0|0	0	0	0	0	0	2	0.49		1	2641	GCG		100	1
PPT1(5538)	Q86SX6	GLRX5(51218)	0|0|1	1	0.33	3	0|0|0	0	0	0	0	0	3.33	0.49		1	51218	GLRX5		100	1
PPT1(5538)	Q9NZM4	GLTSCR1(29998)	0|0|1	1	0.33	3	0|0|0	0	0	0	0	0	3.33	0.49		1	29998	GLTSCR1		100	1
PPT1(5538)	Q49A26	GLYR1(84656)	0|0|1	1	0.33	3	0|0|0	0	0	0	0	0	3.33	0.49		1	84656	GLYR1		100	1
PPT1(5538)	Q5JWF2	GNAS(2778)	0|0|1	1	0.33	3	0|0|0	0	0	0	0	0	3.33	0.49		1	2778	GNAS	15.38	100	1
PPT1(5538)	Q9UK08	GNG8(94235)	0|0|1	1	0.33	3	0|0|0	0	0	0	0	0	3.33	0.49		1	94235	GNG8		100	1
PPT1(5538)	A6NEF3	GOLGA6L4(161527)	0|0|1	1	0.33	3	1|0|0	0	0	0	0	0	1	0.49		1	161527	GOLGA6L4		100	1
PPT1(5538)	Q9NQX3	GPHN(10243)	0|0|1	1	0.33	3	0|0|0	0	0	0	0	0	3.33	0.49	Q8TF05|	1	10243	GPHN		100	1
PPT1(5538)	Q9NPR9	GPR108(56927)	0|0|1	1	0.33	3	0|0|0	0	0	0	0	0	3.33	0.49		1	56927	GPR108		100	1
PPT1(5538)	P07203	GPX1(2876)	0|0|1	1	0.33	3	0|0|0	0	0	0	0	0	3.33	0.49		1	2876	GPX1		100	1
PPT1(5538)	P36969	GPX4(2879)	0|0|1	1	0.33	3	0|0|1	0	0	0	0	0	1	0.49		1	2879	GPX4		100	1
PPT1(5538)	Q96SL4	GPX7(2882)	0|0|1	1	0.33	3	0|0|0	0	0	0	0	0	3.33	0.49		1	2882	GPX7	7.69	100	1
PPT1(5538)	P0CG29	GSTT2(2953)	0|0|1	1	0.33	3	0|0|0	0	0	0	0	0	3.33	0.49		1	2953	GSTT2		100	1
PPT1(5538)	Q12789	GTF3C1(2975)	0|1|0	1	0.33	3	0|0|0	0	0	0	0	0	3.33	0.49	Q00839|Q16181|Q92542|P0CB43|	1	2975	GTF3C1		100	1
PPT1(5538)	Q9UKN8	GTF3C4(9329)	1|0|0	1	0.33	3	0|0|0	0	0	0	0	0	3.33	0.49	Q12789|P19367|P35268|P15311|O95302|P49411|Q9H223|	1	9329	GTF3C4		100	1
PPT1(5538)	Q92522	H1FX(8971)	0|0|1	1	0.33	3	0|0|0	0	0	0	0	0	3.33	0.49		1	8971	H1FX		100	1
PPT1(5538)	P0C0S5	H2AFZ(3015)	1|1|1	3	1	3	1|1|0	0	0	0	0	0	1.5	0.49	Q9Y265|P15311|Q9Y230|	1	3015	H2AFZ	15.38	100	1
PPT1(5538)	P55084	HADHB(3032)	0|0|1	1	0.33	3	0|0|0	0	0	0	0	0	3.33	0.49		1	3032	HADHB	7.69	100	1
PPT1(5538)	Q16775	HAGH(3029)	0|0|1	1	0.33	3	0|0|0	0	0	0	0	0	3.33	0.49		1	3029	HAGH		100	1
PPT1(5538)	Q8TDG4	HELQ(113510)	0|0|1	1	0.33	3	0|0|0	0	0	0	0	0	3.33	0.49		1	113510	HELQ		100	1
PPT1(5538)	Q02539	HIST1H1A(3024)	0|0|1	1	0.33	3	0|0|0	0	0	0	0	0	3.33	0.49		1	3024	HIST1H1A		100	1
PPT1(5538)	P16401	HIST1H1B(3009)	1|0|0	1	0.33	3	0|0|0	0	0	0	0	0	3.33	0.49	Q92522|	1	3009	HIST1H1B		100	1
PPT1(5538)	P10412	HIST1H1E(3008)	1|1|0	2	0.67	3	2|0|0	0	0	0	0	0	1	0.49		1	3008	HIST1H1E		100	1
PPT1(5538)	Q8NDA2	HMCN2(256158)	0|0|1	1	0.33	3	0|0|0	0	0	0	0	0	3.33	0.49		1	256158	HMCN2		100	1
PPT1(5538)	P00492	HPRT1(3251)	0|0|1	1	0.33	3	0|0|0	0	0	0	0	0	3.33	0.49	Q15185|	1	3251	HPRT1		100	1
PPT1(5538)	Q86YZ3	HRNR(388697)	3|1|0	4	1.33	3	3|18|0	0	0	0	0	0	0.19	0.49	P63104|	3	388697	HRNR	84.62	100	1
PPT1(5538)	P51659	HSD17B4(3295)	0|0|1	1	0.33	3	0|0|0	0	0	0	0	0	3.33	0.49		1	3295	HSD17B4		100	1
PPT1(5538)	Q9NZL4	HSPBP1(23640)	0|0|1	1	0.33	3	0|0|0	0	0	0	0	0	3.33	0.49	O75674|	1	23640	HSPBP1		100	1
PPT1(5538)	Q9Y4L1	HYOU1(10525)	0|0|1	1	0.33	3	0|0|0	0	0	0	0	0	3.33	0.49	P12956|	1	10525	HYOU1	38.46	100	1
PPT1(5538)	Q9Y6M1	IGF2BP2(10644)	0|0|1	1	0.33	3	0|0|0	0	0	0	0	0	3.33	0.49	P62633|	1	10644	IGF2BP2		100	1
PPT1(5538)	Q8WX77	IGFBPL1(347252)	0|1|0	1	0.33	3	0|0|0	0	0	0	0	0	3.33	0.49		1	347252	IGFBPL1		100	1
PPT1(5538)	P01857	IGHG1(3500)	20|13|49	82	27.33	3	30|10|38	0	0	0	0	0	1.05	0.48		49	3500	IGHG1	100	100	1
PPT1(5538)	P01859	IGHG2(3501)	12|8|31	51	17	3	12|4|24	0	0	0	0	0	1.27	0.48		31	3501	IGHG2	92.31	100	1
PPT1(5538)	P01871	IGHM(3507)	0|0|1	1	0.33	3	0|0|0	0	0	0	0	0	3.33	0.49		1	3507	IGHM	38.46	100	1
PPT1(5538)	P01834	IGKC(3514)	40|59|175	274	91.33	3	71|13|68	0	0	0	0	0	1.8	0.48		175	3514	IGKC	100	100	1
PPT1(5538)	P01614	IGKV2-40(28916)	1|1|0	2	0.67	3	1|1|0	0	0	0	0	0	1	0.49		1	28916	IGKV2-40	61.54	100	1
PPT1(5538)	P04433	IGKV3D-11(28876)	1|1|0	2	0.67	3	1|1|0	0	0	0	0	0	1	0.49		1	28876	IGKV3D-11	69.23	100	1
PPT1(5538)	P0CG05	IGLC2(3538)	14|13|42	69	23	3	13|11|31	0	0	0	0	0	1.25	0.48		42	3538	IGLC2	100	100	1
PPT1(5538)	P04211	IGLV7-43(28776)	0|0|1	1	0.33	3	1|0|1	0	0	0	0	0	0.5	0.49		1	28776	IGLV7-43		100	1
PPT1(5538)	Q9NZN1	IL1RAPL1(11141)	1|1|0	2	0.67	3	1|1|0	0	0	0	0	0	1	0.49		1	11141	IL1RAPL1		100	1
PPT1(5538)	Q12905	ILF2(3608)	0|0|1	1	0.33	3	0|0|0	0	0	0	0	0	3.33	0.49	Q9UHX1|P62244|P62917|P54886|P78527|P12956|P62249|O75533|Q07020|	1	3608	ILF2		100	1
PPT1(5538)	Q13418	ILK(3611)	0|0|1	1	0.33	3	0|0|0	0	0	0	0	0	3.33	0.49	Q15404|O60762|	1	3611	ILK		100	1
PPT1(5538)	Q16891	IMMT(10989)	0|1|1	2	0.67	3	0|0|0	0	0	0	0	0	6.67	0.49	P48643|P09874|P46379|P36542|	1	10989	IMMT	53.85	100	1
PPT1(5538)	Q8WWU7	ITLN2(142683)	0|0|1	1	0.33	3	0|0|0	0	0	0	0	0	3.33	0.49		1	142683	ITLN2		100	1
PPT1(5538)	P27987	ITPKB(3707)	0|1|0	1	0.33	3	0|0|0	0	0	0	0	0	3.33	0.49		1	3707	ITPKB		100	1
PPT1(5538)	P14923	JUP(3728)	0|0|2	2	0.67	3	0|6|0	0	0	0	0	0	0.33	0.49	Q15149|Q14195|Q99623|Q07021|P13010|Q16643|P34932|Q12905|P52565|P12956|	2	3728	JUP	69.23	100	1
PPT1(5538)	Q96MP8	KCTD7(154881)	0|0|1	1	0.33	3	0|0|0	0	0	0	0	0	3.33	0.49		1	154881	KCTD7		100	1
PPT1(5538)	Q07666	KHDRBS1(10657)	0|1|0	1	0.33	3	0|0|0	0	0	0	0	0	3.33	0.49	Q86VP6|P07910|P62993|P46109|Q9UNE7|Q9NQX3|P26368|Q9UKA9|Q9Y5X1|	1	10657	KHDRBS1		100	1
PPT1(5538)	O75071	KIAA0494(9813)	1|0|0	1	0.33	3	1|0|0	0	0	0	0	0	1	0.49		1	9813	KIAA0494		100	1
PPT1(5538)	Q8IV33	KIAA0825(285600)	0|1|0	1	0.33	3	0|0|0	0	0	0	0	0	3.33	0.49		1	285600	KIAA0825		100	1
PPT1(5538)	P52732	KIF11(3832)	1|0|0	1	0.33	3	0|0|0	0	0	0	0	0	3.33	0.49		1	3832	KIF11		100	1
PPT1(5538)	O60333	KIF1B(23095)	0|0|1	1	0.33	3	1|0|0	0	0	0	0	0	1	0.49	P62158|P62258|P61981|P36871|Q12800|Q7Z460|	1	23095	KIF1B		100	1
PPT1(5538)	P33176	KIF5B(3799)	1|0|0	1	0.33	3	0|0|0	0	0	0	0	0	3.33	0.49	O60341|Q08211|P31946|P28072|O60282|P63104|Q9H0B6|P21796|P61457|Q06323|P28074|	1	3799	KIF5B		100	1
PPT1(5538)	Q6PID8	KLHDC10(23008)	0|0|1	1	0.33	3	0|0|0	0	0	0	0	0	3.33	0.49		1	23008	KLHDC10		100	1
PPT1(5538)	Q5T749	KPRP(448834)	1|0|0	1	0.33	3	0|0|0	0	0	0	0	0	3.33	0.49		1	448834	KPRP	46.15	100	1
PPT1(5538)	P04264	KRT1(3848)	42|42|34	118	39.33	3	39|93|27	0	0	0	0	0	0.74	0.49	P05141|P27348|P63104|Q86VP6|P62993|	42	3848	KRT1	100	100	1
PPT1(5538)	P13645	KRT10(3858)	48|38|28	114	38	3	34|50|25	0	0	0	0	0	1.05	0.49	P63104|Q86VP6|P62993|	48	3858	KRT10	100	100	1
PPT1(5538)	P02533	KRT14(3861)	11|10|9	30	10	3	5|23|5	0	0	0	0	0	0.91	0.49	Q00839|Q86VP6|P07910|P62993|	11	3861	KRT14	92.31	100	1
PPT1(5538)	P08779	KRT16(3868)	0|10|0	10	3.33	3	0|19|0	0	0	0	0	0	0.53	0.48	Q86VP6|P62993|	10	3868	KRT16	84.62	100	1
PPT1(5538)	P35908	KRT2(3849)	32|23|22	77	25.67	3	28|35|19	0	0	0	0	0	0.94	0.48	P63104|Q86VP6|P62993|	32	3849	KRT2	100	100	1
PPT1(5538)	Q6A163	KRT39(390792)	0|1|0	1	0.33	3	0|0|0	0	0	0	0	0	3.33	0.49		1	390792	KRT39		100	1
PPT1(5538)	P13647	KRT5(3852)	14|17|12	43	14.33	3	9|30|4	0	0	0	0	0	1	0.48	Q86VP6|P62993|	17	3852	KRT5	92.31	100	1
PPT1(5538)	P02538	KRT6A(3853)	13|19|12	44	14.67	3	10|15|0	0	0.01	0	0.01	0	1.76	0.47	Q04695|P62993|	19	3853	KRT6A	76.92	100	1
PPT1(5538)	P35527	KRT9(3857)	32|23|16	71	23.67	3	27|68|5	0	0	0	0	0	0.71	0.49	P27348|Q86VP6|P62993|	32	3857	KRT9	100	100	1
PPT1(5538)	Q8IVT5	KSR1(8844)	0|1|0	1	0.33	3	0|1|0	0	0	0	0	0	1	0.49	P62258|P27824|P27797|	1	8844	KSR1		100	1
PPT1(5538)	P49916	LIG3(3980)	0|0|1	1	0.33	3	0|0|0	0	0	0	0	0	3.33	0.49	P12956|	1	3980	LIG3		100	1
PPT1(5538)	Q6UY18	LINGO4(339398)	0|1|0	1	0.33	3	0|0|0	0	0	0	0	0	3.33	0.49		1	339398	LINGO4		100	1
PPT1(5538)	A8MWS5	LOC100130000(100130000)	0|0|1	1	0.33	3	0|0|0	0	0	0	0	0	3.33	0.49		1	100130000	LOC100130000		100	1
PPT1(5538)	A8MWD9	LOC100130932(100130932)	0|0|1	1	0.33	3	0|0|0	0	0	0	0	0	3.33	0.49		1	100130932	LOC100130932		100	1
PPT1(5538)	Q96II8	LRCH3(84859)	0|0|1	1	0.33	3	0|0|0	0	0	0	0	0	3.33	0.49		1	84859	LRCH3		100	1
PPT1(5538)	Q07954	LRP1(4035)	0|0|1	1	0.33	3	0|0|0	0	0	0	0	0	3.33	0.49		1	4035	LRP1		100	1
PPT1(5538)	A6NHZ5	LRRC14B(389257)	1|0|0	1	0.33	3	1|0|0	0	0	0	0	0	1	0.49		1	389257	LRRC14B		100	1
PPT1(5538)	Q86VH4	LRRTM4(80059)	0|0|1	1	0.33	3	0|0|0	0	0	0	0	0	3.33	0.49		1	80059	LRRTM4		100	1
PPT1(5538)	Q9Y383	LUC7L2(51631)	0|0|1	1	0.33	3	0|0|0	0	0	0	0	0	3.33	0.49	P51114|Q9BVG4|P62316|	1	51631	LUC7L2		100	1
PPT1(5538)	P43363	MAGEA10(4109)	0|0|1	1	0.33	3	0|0|0	0	0	0	0	0	3.33	0.49		1	4109	MAGEA10		100	1
PPT1(5538)	Q9UNF1	MAGED2(10916)	0|1|0	1	0.33	3	0|0|0	0	0	0	0	0	3.33	0.49	Q93009|P33992|	1	10916	MAGED2	46.15	100	1
PPT1(5538)	A6NCE7	MAP1LC3B2(643246)	0|1|1	2	0.67	3	0|0|0	0	0	0	0	0	6.67	0.49		1	643246	MAP1LC3B2		100	1
PPT1(5538)	P11137	MAP2(4133)	0|0|1	1	0.33	3	0|0|0	0	0	0	0	0	3.33	0.49		1	4133	MAP2		100	1
PPT1(5538)	Q8TD08	MAPK15(225689)	0|0|1	1	0.33	3	0|0|0	0	0	0	0	0	3.33	0.49		1	225689	MAPK15		100	1
PPT1(5538)	Q15691	MAPRE1(22919)	0|0|1	1	0.33	3	0|0|0	0	0	0	0	0	3.33	0.49	Q07954|P62316|	1	22919	MAPRE1		100	1
PPT1(5538)	P43243	MATR3(9782)	1|0|1	2	0.67	3	0|0|0	0	0	0	0	0	6.67	0.49	Q86VP6|Q9Y230|Q2TAY7|Q9UKA9|	1	9782	MATR3		100	1
PPT1(5538)	Q14703	MBTPS1(8720)	0|0|1	1	0.33	3	0|0|0	0	0	0	0	0	3.33	0.49		1	8720	MBTPS1		100	1
PPT1(5538)	P32245	MC4R(4160)	1|1|0	2	0.67	3	1|1|0	0	0	0	0	0	1	0.49		1	4160	MC4R		100	1
PPT1(5538)	P25205	MCM3(4172)	0|0|1	1	0.33	3	0|0|0	0	0	0	0	0	3.33	0.49	Q02790|P33992|	1	4172	MCM3		100	1
PPT1(5538)	P33992	MCM5(4174)	0|0|1	1	0.33	3	0|0|0	0	0	0	0	0	3.33	0.49		1	4174	MCM5		100	1
PPT1(5538)	P08581	MET(4233)	0|0|1	1	0.33	3	0|0|0	0	0	0	0	0	3.33	0.49		1	4233	MET		100	1
PPT1(5538)	Q14165	MLEC(9761)	0|0|1	1	0.33	3	0|0|0	0	0	0	0	0	3.33	0.49	P62249|	1	9761	MLEC	7.69	100	1
PPT1(5538)	O75352	MPDU1(9526)	0|0|1	1	0.33	3	0|0|0	0	0	0	0	0	3.33	0.49		1	9526	MPDU1	15.38	100	1
PPT1(5538)	P52815	MRPL12(6182)	0|0|1	1	0.33	3	0|0|1	0	0	0	0	0	1	0.49	P30050|Q86VP6|P15880|P62424|P62829|Q07020|	1	6182	MRPL12		100	1
PPT1(5538)	Q5J8X5	MS4A13(503497)	0|0|1	1	0.33	3	0|0|0	0	0	0	0	0	3.33	0.49		1	503497	MS4A13		100	1
PPT1(5538)	P52701	MSH6(2956)	0|0|1	1	0.33	3	0|0|1	0	0	0	0	0	1	0.49	P13010|Q13535|Q9Y4L1|P78527|P12956|	1	2956	MSH6		100	1
PPT1(5538)	Q9NZJ7	MTCH1(23787)	1|0|0	1	0.33	3	0|1|0	0	0	0	0	0	1	0.49	Q00839|Q01844|	1	23787	MTCH1		100	1
PPT1(5538)	Q14764	MVP(9961)	0|0|1	1	0.33	3	0|0|0	0	0	0	0	0	3.33	0.49	Q07065|	1	9961	MVP		100	1
PPT1(5538)	P20591	MX1(4599)	1|1|0	2	0.67	3	1|1|1	0	0	0	0	0	0.67	0.49		1	4599	MX1		100	1
PPT1(5538)	Q9P2K5	MYEF2(50804)	0|0|1	1	0.33	3	0|0|0	0	0	0	0	0	3.33	0.49		1	50804	MYEF2		100	1
PPT1(5538)	P35579	MYH9(4627)	0|0|1	1	0.33	3	0|0|0	0	0	0	0	0	3.33	0.49		1	4627	MYH9		100	1
PPT1(5538)	O14950	MYL12B(103910)	0|0|1	1	0.33	3	0|0|0	0	0	0	0	0	3.33	0.49		1	103910	MYL12B		100	1
PPT1(5538)	P14649	MYL6B(140465)	1|0|0	1	0.33	3	0|0|0	0	0	0	0	0	3.33	0.49	P60660|	1	140465	MYL6B		100	1
PPT1(5538)	Q13765	NACA(4666)	0|0|1	1	0.33	3	0|0|0	0	0	0	0	0	3.33	0.49		1	4666	NACA		100	1
PPT1(5538)	Q99733	NAP1L4(4676)	0|1|0	1	0.33	3	0|0|0	0	0	0	0	0	3.33	0.49	Q86VP6|Q14152|Q02539|	1	4676	NAP1L4		100	1
PPT1(5538)	O14513	NCKAP5(344148)	0|1|0	1	0.33	3	0|0|0	0	0	0	0	0	3.33	0.49	P62993|	1	344148	NCKAP5		100	1
PPT1(5538)	Q16718	NDUFA5(4698)	1|0|1	2	0.67	3	0|0|0	0	0	0	0	0	6.67	0.49	Q92616|Q01844|	1	4698	NDUFA5		100	1
PPT1(5538)	P51970	NDUFA8(4702)	0|0|1	1	0.33	3	0|0|1	0	0	0	0	0	1	0.49	O75489|	1	4702	NDUFA8		100	1
PPT1(5538)	O14561	NDUFAB1(4706)	0|1|1	2	0.67	3	0|0|0	0	0	0	0	0	6.67	0.49		1	4706	NDUFAB1		100	1
PPT1(5538)	Q9P032	NDUFAF4(29078)	0|0|1	1	0.33	3	0|0|0	0	0	0	0	0	3.33	0.49		1	29078	NDUFAF4		100	1
PPT1(5538)	O00217	NDUFS8(4728)	0|0|1	1	0.33	3	0|0|0	0	0	0	0	0	3.33	0.49		1	4728	NDUFS8		100	1
PPT1(5538)	P48681	NES(10763)	1|1|0	2	0.67	3	0|0|0	0	0	0	0	0	6.67	0.49		1	10763	NES		100	1
PPT1(5538)	O00712	NFIB(4781)	1|0|1	2	0.67	3	0|0|1	0	0	0	0	0	2	0.49		1	4781	NFIB		100	1
PPT1(5538)	Q9BZQ4	NMNAT2(23057)	0|0|1	1	0.33	3	0|0|0	0	0	0	0	0	3.33	0.49		1	23057	NMNAT2		100	1
PPT1(5538)	Q9UNW9	NOVA2(4858)	0|0|1	1	0.33	3	0|0|0	0	0	0	0	0	3.33	0.49		1	4858	NOVA2		100	1
PPT1(5538)	P55786	NPEPPS(9520)	0|0|1	1	0.33	3	0|0|0	0	0	0	0	0	3.33	0.49		1	9520	NPEPPS		100	1
PPT1(5538)	Q9BQI9	NRIP2(83714)	0|0|1	1	0.33	3	0|0|0	0	0	0	0	0	3.33	0.49		1	83714	NRIP2	15.38	100	1
PPT1(5538)	Q9Y5Y2	NUBP2(10101)	0|0|1	1	0.33	3	0|0|0	0	0	0	0	0	3.33	0.49		1	10101	NUBP2	7.69	100	1
PPT1(5538)	Q9Y266	NUDC(10726)	0|0|1	1	0.33	3	0|0|0	0	0	0	0	0	3.33	0.49	Q9Y5Y2|	1	10726	NUDC		100	1
PPT1(5538)	O43809	NUDT21(11051)	0|0|1	1	0.33	3	0|0|0	0	0	0	0	0	3.33	0.49	O75533|Q07020|	1	11051	NUDT21		100	1
PPT1(5538)	Q149M9	NWD1(284434)	0|0|1	1	0.33	3	0|0|0	0	0	0	0	0	3.33	0.49		1	284434	NWD1		100	1
PPT1(5538)	Q56VL3	OCIAD2(132299)	0|0|1	1	0.33	3	0|0|0	0	0	0	0	0	3.33	0.49		1	132299	OCIAD2		100	1
PPT1(5538)	Q8NGR8	OR1L8(138881)	0|0|1	1	0.33	3	0|0|0	0	0	0	0	0	3.33	0.49		1	138881	OR1L8		100	1
PPT1(5538)	Q8NGA1	OR1M1(125963)	0|0|1	1	0.33	3	0|0|0	0	0	0	0	0	3.33	0.49		1	125963	OR1M1		100	1
PPT1(5538)	O76100	OR7A10(390892)	0|0|1	1	0.33	3	0|0|0	0	0	0	0	0	3.33	0.49		1	390892	OR7A10		100	1
PPT1(5538)	Q9NRP0	OSTC(58505)	0|0|1	1	0.33	3	0|0|0	0	0	0	0	0	3.33	0.49		1	58505	OSTC	23.08	100	1
PPT1(5538)	Q9HC10	OTOF(9381)	0|1|0	1	0.33	3	0|0|0	0	0	0	0	0	3.33	0.49		1	9381	OTOF		100	1
PPT1(5538)	P01624	P01624	1|1|0	2	0.67	3	0|1|2	0	0	0	0	0	0.67	0.49		1		P01624	92.31	100	1
PPT1(5538)	P01625	P01625	0|1|0	1	0.33	3	3|1|0	0	0	0	0	0	0.25	0.49		1		P01625	92.31	100	1
PPT1(5538)	P01699	P01699	1|0|1	2	0.67	3	1|1|0	0	0	0	0	0	1	0.49		1		P01699	92.31	100	1
PPT1(5538)	P01701	P01701	0|0|1	1	0.33	3	0|0|0	0	0	0	0	0	3.33	0.49		1		P01701	92.31	100	1
PPT1(5538)	P01702	P01702	1|0|0	1	0.33	3	1|0|0	0	0	0	0	0	1	0.49		1		P01702	92.31	100	1
PPT1(5538)	P01707	P01707	1|0|0	1	0.33	3	0|0|0	0	0	0	0	0	3.33	0.49		1		P01707	92.31	100	1
PPT1(5538)	P01714	P01714	0|1|1	2	0.67	3	0|0|0	0	0	0	0	0	6.67	0.49		1		P01714	92.31	100	1
PPT1(5538)	P01717	P01717	0|1|0	1	0.33	3	0|0|0	0	0	0	0	0	3.33	0.49		1		P01717	92.31	100	1
PPT1(5538)	P01774	P01774	1|0|0	1	0.33	3	2|0|0	0	0	0	0	0	0.5	0.49		1		P01774	92.31	100	1
PPT1(5538)	P01779	P01779	0|0|1	1	0.33	3	0|0|2	0	0	0	0	0	0.5	0.49		1		P01779	92.31	100	1
PPT1(5538)	P04208	P04208	0|0|1	1	0.33	3	3|0|0	0	0	0	0	0	0.33	0.49		1		P04208	92.31	100	1
PPT1(5538)	P06311	P06311	0|1|0	1	0.33	3	1|0|0	0	0	0	0	0	1	0.49		1		P06311	92.31	100	1
PPT1(5538)	P06316	P06316	0|0|1	1	0.33	3	0|0|3	0	0	0	0	0	0.33	0.49		1		P06316	92.31	100	1
PPT1(5538)	P06889	P06889	1|0|0	1	0.33	3	1|0|0	0	0	0	0	0	1	0.49		1		P06889	92.31	100	1
PPT1(5538)	P80748	P80748	0|1|1	2	0.67	3	4|0|1	0	0	0	0	0	0.4	0.49		1		P80748	92.31	100	1
PPT1(5538)	Q86VP3	PACS2(23241)	0|0|1	1	0.33	3	0|0|0	0	0	0	0	0	3.33	0.49		1	23241	PACS2		100	1
PPT1(5538)	Q9UKK3	PARP4(143)	1|0|0	1	0.33	3	1|0|0	0	0	0	0	0	1	0.49	P40227|Q14764|	1	143	PARP4		100	1
PPT1(5538)	Q9HCL0	PCDH18(54510)	0|0|1	1	0.33	3	0|1|0	0	0	0	0	0	1	0.49		1	54510	PCDH18		100	1
PPT1(5538)	Q99447	PCYT2(5833)	0|0|1	1	0.33	3	0|0|0	0	0	0	0	0	3.33	0.49		1	5833	PCYT2		100	1
PPT1(5538)	Q13442	PDAP1(11333)	0|0|1	1	0.33	3	0|0|0	0	0	0	0	0	3.33	0.49		1	11333	PDAP1		100	1
PPT1(5538)	O14737	PDCD5(9141)	0|0|1	1	0.33	3	0|0|0	0	0	0	0	0	3.33	0.49		1	9141	PDCD5		100	1
PPT1(5538)	Q9UBV8	PEF1(553115)	0|0|1	1	0.33	3	0|0|0	0	0	0	0	0	3.33	0.49		1	553115	PEF1		100	1
PPT1(5538)	Q9UHV9	PFDN2(5202)	0|1|1	2	0.67	3	0|0|0	0	0	0	0	0	6.67	0.49	Q96DI7|O43399|P07237|P15927|P61758|P62714|	1	5202	PFDN2		100	1
PPT1(5538)	O15212	PFDN6(10471)	1|1|1	3	1	3	0|0|0	0	0	0	0	0	10	0.49	Q9UHV9|P61758|Q9Y230|P62714|Q9Y5Y2|	1	10471	PFDN6		100	1
PPT1(5538)	P36871	PGM1(5236)	0|0|1	1	0.33	3	0|0|0	0	0	0	0	0	3.33	0.49		1	5236	PGM1		100	1
PPT1(5538)	O00264	PGRMC1(10857)	0|0|1	1	0.33	3	0|0|0	0	0	0	0	0	3.33	0.49	P16435|O43567|	1	10857	PGRMC1		100	1
PPT1(5538)	P98161	PKD1(5310)	1|1|0	2	0.67	3	0|0|0	0	0	0	0	0	6.67	0.49		1	5310	PKD1		100	1
PPT1(5538)	Q0VAA5	PLCXD2(257068)	0|1|0	1	0.33	3	0|0|0	0	0	0	0	0	3.33	0.49		1	257068	PLCXD2	38.46	100	1
PPT1(5538)	Q8IV08	PLD3(23646)	0|0|1	1	0.33	3	0|0|0	0	0	0	0	0	3.33	0.49		1	23646	PLD3	7.69	100	1
PPT1(5538)	Q8NA58	PNLDC1(154197)	1|0|0	1	0.33	3	0|0|0	0	0	0	0	0	3.33	0.49		1	154197	PNLDC1		100	1
PPT1(5538)	Q9Y2S7	POLDIP2(26073)	0|0|1	1	0.33	3	0|0|0	0	0	0	0	0	3.33	0.49		1	26073	POLDIP2		100	1
PPT1(5538)	Q15165	PON2(5445)	0|0|1	1	0.33	3	0|0|0	0	0	0	0	0	3.33	0.49		1	5445	PON2		100	1
PPT1(5538)	P16435	POR(5447)	0|0|1	1	0.33	3	0|0|0	0	0	0	0	0	3.33	0.49	P12956|	1	5447	POR		100	1
PPT1(5538)	O14830	PPEF2(5470)	0|0|1	1	0.33	3	0|0|0	0	0	0	0	0	3.33	0.49		1	5470	PPEF2		100	1
PPT1(5538)	O14974	PPP1R12A(4659)	0|0|1	1	0.33	3	0|0|0	0	0	0	0	0	3.33	0.49		1	4659	PPP1R12A		100	1
PPT1(5538)	Q9ULJ8	PPP1R9A(55607)	1|1|0	2	0.67	3	0|0|0	0	0	0	0	0	6.67	0.49	P62136|	1	55607	PPP1R9A		100	1
PPT1(5538)	P62714	PPP2CB(5516)	0|0|1	1	0.33	3	0|0|0	0	0	0	0	0	3.33	0.49	Q16537|	1	5516	PPP2CB		100	1
PPT1(5538)	Q00005	PPP2R2B(5521)	0|1|0	1	0.33	3	0|0|0	0	0	0	0	0	3.33	0.49	P50991|P48643|P30153|P63167|O95816|P62714|P49411|	1	5521	PPP2R2B		100	1
PPT1(5538)	Q16537	PPP2R5E(5529)	0|0|1	1	0.33	3	0|0|0	0	0	0	0	0	3.33	0.49		1	5529	PPP2R5E		100	1
PPT1(5538)	Q8TF05	PPP4R1(9989)	0|0|1	1	0.33	3	0|0|0	0	0	0	0	0	3.33	0.49		1	9989	PPP4R1		100	1
PPT1(5538)	Q92733	PRCC(5546)	0|0|1	1	0.33	3	0|0|0	0	0	0	0	0	3.33	0.49		1	5546	PRCC		100	1
PPT1(5538)	P14314	PRKCSH(5589)	0|0|1	1	0.33	3	0|0|0	0	0	0	0	0	3.33	0.49	P27797|	1	5589	PRKCSH		100	1
PPT1(5538)	P78527	PRKDC(5591)	0|0|1	1	0.33	3	0|0|0	0	0	0	0	0	3.33	0.49	P26368|Q02539|P12956|	1	5591	PRKDC	30.77	100	1
PPT1(5538)	O14744	PRMT5(10419)	0|0|1	1	0.33	3	0|0|0	0	0	0	0	0	3.33	0.49		1	10419	PRMT5		100	1
PPT1(5538)	Q9UMS4	PRPF19(27339)	1|0|0	1	0.33	3	0|0|0	0	0	0	0	0	3.33	0.49	P09651|Q86VP6|P37108|P13473|Q05519|Q07955|P26368|Q92733|P62316|Q15393|	1	27339	PRPF19		100	1
PPT1(5538)	P11908	PRPS2(5634)	0|0|1	1	0.33	3	0|0|0	0	0	0	0	0	3.33	0.49		1	5634	PRPS2		100	1
PPT1(5538)	P25786	PSMA1(5682)	1|0|1	2	0.67	3	0|0|0	0	0	0	0	0	6.67	0.49	P48556|O43242|P60900|P28072|O00232|O00231|Q9Y2Z0|O14818|Q15436|Q06323|P28074|P62333|Q13137|P00403|	1	5682	PSMA1		100	1
PPT1(5538)	P25789	PSMA4(5685)	1|1|1	3	1	3	0|0|2	0	0	0	0	0	1.5	0.49	P28066|Q8TAA3|P33176|P25786|P48556|O43242|P60900|P28072|O00232|O00231|O14818|Q06323|Q53H96|P28074|P62333|	1	5685	PSMA4		100	1
PPT1(5538)	P28066	PSMA5(5686)	1|1|0	2	0.67	3	0|0|0	0	0	0	0	0	6.67	0.49	Q8TAA3|P14868|P33176|P25786|P48556|O43242|P60900|P28072|O00232|O00231|P63104|Q86VP6|O14818|P53992|P28074|P62333|Q93009|	1	5686	PSMA5	15.38	100	1
PPT1(5538)	Q8TAA3	PSMA8(143471)	1|1|0	2	0.67	3	0|0|0	0	0	0	0	0	6.67	0.49	P25786|P48556|O43242|P60900|P28072|O14818|P28074|P62333|	1	143471	PSMA8		100	1
PPT1(5538)	P28072	PSMB6(5694)	0|1|1	2	0.67	3	0|0|0	0	0	0	0	0	6.67	0.49	O00232|O14818|Q06323|P28074|P62333|Q93009|	1	5694	PSMB6		100	1
PPT1(5538)	P62333	PSMC6(5706)	0|0|1	1	0.33	3	0|0|0	0	0	0	0	0	3.33	0.49	P62244|	1	5706	PSMC6		100	1
PPT1(5538)	Q99460	PSMD1(5707)	1|1|0	2	0.67	3	1|1|0	0	0	0	0	0	1	0.49	Q71U36|P68363|P49721|P28066|P61163|P25786|P48556|O43242|P60900|P28072|Q13561|O00232|O00231|P62241|P63104|O14818|P53992|Q06323|P27708|P28074|P62333|P62244|Q9UNE7|	1	5707	PSMD1	15.38	100	1
PPT1(5538)	O00232	PSMD12(5718)	0|1|0	1	0.33	3	0|0|0	0	0	0	0	0	3.33	0.49	O00231|Q9NYU2|O14818|Q06323|P28074|P62333|Q14315|	1	5718	PSMD12	15.38	100	1
PPT1(5538)	O43242	PSMD3(5709)	1|0|0	1	0.33	3	0|0|0	0	0	0	0	0	3.33	0.49	P60900|P28072|O00232|O00231|P62241|Q9Y2Z0|O14818|P28074|P62333|P62244|Q14315|	1	5709	PSMD3		100	1
PPT1(5538)	Q9UKA9	PTBP2(58155)	0|0|1	1	0.33	3	0|0|0	0	0	0	0	0	3.33	0.49		1	58155	PTBP2		100	1
PPT1(5538)	Q15185	PTGES3(10728)	0|0|1	1	0.33	3	0|0|0	0	0	0	0	0	3.33	0.49	Q9UBF2|Q9UNE7|Q07020|	1	10728	PTGES3		100	1
PPT1(5538)	Q53H96	PYCRL(65263)	0|0|1	1	0.33	3	0|0|0	0	0	0	0	0	3.33	0.49	P28074|	1	65263	PYCRL		100	1
PPT1(5538)	P20742	PZP(5858)	0|0|1	1	0.33	3	0|0|0	0	0	0	0	0	3.33	0.49		1	5858	PZP		100	1
PPT1(5538)	O75526	RBMXL2(27288)	1|0|0	1	0.33	3	0|0|0	0	0	0	0	0	3.33	0.49	Q86VP6|	1	27288	RBMXL2		100	1
PPT1(5538)	Q9P258	RCC2(55920)	0|0|1	1	0.33	3	0|0|0	0	0	0	0	0	3.33	0.49	O00154|	1	55920	RCC2		100	1
PPT1(5538)	O43567	RNF13(11342)	0|0|1	1	0.33	3	0|0|0	0	0	0	0	0	3.33	0.49		1	11342	RNF13		100	1
PPT1(5538)	P27694	RPA1(6117)	1|0|0	1	0.33	3	1|0|0	0	0	0	0	0	1	0.49	P60709|Q12888|P59998|P15927|Q13535|P25205|O14974|P0CB43|P78527|P27797|	1	6117	RPA1		100	1
PPT1(5538)	P26373	RPL13(6137)	1|0|1	2	0.67	3	0|0|0	0	0	0	0	0	6.67	0.49	P30050|P62906|P62753|P14868|P62701|P23396|P62750|P36578|P62861|P62241|P05388|P63104|Q02878|Q86VP6|P47897|P35268|P18124|P15880|P62993|Q9UHD2|P62851|P62424|P62829|Q6R327|P62244|Q13418|P62888|P83731|P62249|Q07020|	1	6137	RPL13		100	1
PPT1(5538)	Q07020	RPL18(6141)	0|0|1	1	0.33	3	0|0|0	0	0	0	0	0	3.33	0.49		1	6141	RPL18		100	1
PPT1(5538)	P83731	RPL24(6152)	0|0|1	1	0.33	3	0|0|0	0	0	0	0	0	3.33	0.49	P62633|P62249|Q07020|	1	6152	RPL24	23.08	100	1
PPT1(5538)	Q9UNX3	RPL26L1(51121)	0|0|1	1	0.33	3	0|0|0	0	0	0	0	0	3.33	0.49		1	51121	RPL26L1		100	1
PPT1(5538)	P61353	RPL27(6155)	0|1|0	1	0.33	3	0|0|0	0	0	0	0	0	3.33	0.49	P36578|P62241|Q02878|Q86VP6|P47897|P15880|P62829|P62244|Q9UNX3|P62888|P62249|Q07020|	1	6155	RPL27		100	1
PPT1(5538)	P46776	RPL27A(6157)	1|0|0	1	0.33	3	0|0|0	0	0	0	0	0	3.33	0.49		1	6157	RPL27A		100	1
PPT1(5538)	P62888	RPL30(6156)	0|0|1	1	0.33	3	0|0|0	0	0	0	0	0	3.33	0.49	P62249|Q07020|	1	6156	RPL30		100	1
PPT1(5538)	P36578	RPL4(6124)	0|1|1	2	0.67	3	0|0|0	0	0	0	0	0	6.67	0.49	P62241|P05388|P63104|Q02878|Q86VP6|P35268|P18124|P15880|P46782|P39023|P62851|P62424|P62829|Q12905|Q15185|P62244|P62917|P62888|P83731|P62249|Q07020|	1	6124	RPL4		100	1
PPT1(5538)	P62917	RPL8(6132)	0|0|1	1	0.33	3	0|0|0	0	0	0	0	0	3.33	0.49	P49411|P62888|P62249|Q07020|	1	6132	RPL8		100	1
PPT1(5538)	P05386	RPLP1(6176)	0|1|0	1	0.33	3	0|0|0	0	0	0	0	0	3.33	0.49	P36578|P62241|P05388|Q00839|Q02878|Q86VP6|P15880|P15927|P46782|Q14152|P62851|P62424|P62829|P62714|P56134|O43809|P62244|P12956|P62249|	1	6176	RPLP1		100	1
PPT1(5538)	P62280	RPS11(6205)	1|0|0	1	0.33	3	0|0|0	0	0	0	0	0	3.33	0.49	Q08211|P62701|P23396|P62750|P05386|P36578|P62241|P05388|Q00839|P63104|Q02878|Q86VP6|P35268|P18124|P15880|P46782|Q92542|P62424|P62829|Q9Y230|B5ME19|P62244|P49411|P78527|P62888|P83731|P62249|Q9NR30|Q07020|	1	6205	RPS11	30.77	100	1
PPT1(5538)	P62244	RPS15A(6210)	0|0|1	1	0.33	3	0|0|0	0	0	0	0	0	3.33	0.49	P49411|P62888|P83731|P62249|Q07020|	1	6210	RPS15A	15.38	100	1
PPT1(5538)	P62249	RPS16(6217)	0|0|1	1	0.33	3	0|0|0	0	0	0	0	0	3.33	0.49	Q07020|	1	6217	RPS16	7.69	100	1
PPT1(5538)	P62701	RPS4X(6191)	1|0|0	1	0.33	3	0|0|0	0	0	0	0	0	3.33	0.49	P23396|P62750|P05386|P61353|P36578|P62861|P62241|P62269|P05388|Q00839|Q02878|Q86VP6|P35268|P18124|P15880|P46782|P39023|P37108|P62851|P62424|P62829|Q9Y230|Q12905|B5ME19|P62244|P62917|Q9Y383|P62888|P83731|P62249|Q07020|	1	6191	RPS4X	23.08	100	1
PPT1(5538)	P62753	RPS6(6194)	1|0|0	1	0.33	3	0|0|0	0	0	0	0	0	3.33	0.49	P55884|P62280|Q08211|P62701|P09651|P23396|P62750|P05386|P36578|P62861|P62241|P62269|P05388|Q00839|P63104|Q02878|Q86VP6|P35268|P18124|P15880|P46782|P39023|P62851|P62424|P62829|Q12905|B5ME19|Q6R327|P62244|P62917|P49411|P62888|P83731|P14314|P62249|Q07020|	1	6194	RPS6		100	1
PPT1(5538)	P62241	RPS8(6202)	0|1|0	1	0.33	3	0|0|0	0	0	0	0	0	3.33	0.49	P62269|P05388|Q00839|P63104|Q02878|Q86VP6|P30153|P35268|P18124|P15880|P46782|P39023|Q9UHD2|P62851|P62424|P62829|Q12905|P62333|P62244|P62917|P49411|P62888|P83731|P55084|P62249|Q07020|	1	6202	RPS8		100	1
PPT1(5538)	Q15404	RSU1(6251)	0|0|1	1	0.33	3	0|0|0	0	0	0	0	0	3.33	0.49		1	6251	RSU1		100	1
PPT1(5538)	Q9NQC3	RTN4(57142)	0|0|1	1	0.33	3	0|0|0	0	0	0	0	0	3.33	0.49	O95197|	1	57142	RTN4	7.69	100	1
PPT1(5538)	Q96T51	RUFY1(80230)	0|0|1	1	0.33	3	0|0|0	0	0	0	0	0	3.33	0.49		1	80230	RUFY1		100	1
PPT1(5538)	Q9HCY8	S100A14(57402)	0|1|0	1	0.33	3	0|0|0	0	0	0	0	0	3.33	0.49		1	57402	S100A14		100	1
PPT1(5538)	Q6UWP8	SBSN(374897)	1|1|0	2	0.67	3	1|1|0	0	0	0	0	0	1	0.49		1	374897	SBSN	7.69	100	1
PPT1(5538)	Q9UIL1	SCOC(60592)	0|0|1	1	0.33	3	0|0|0	0	0	0	0	0	3.33	0.49		1	60592	SCOC		100	1
PPT1(5538)	Q14160	SCRIB(23513)	0|0|1	1	0.33	3	0|0|0	0	0	0	0	0	3.33	0.49	Q14155|	1	23513	SCRIB		100	1
PPT1(5538)	Q6P3W7	SCYL2(55681)	1|0|1	2	0.67	3	0|0|0	0	0	0	0	0	6.67	0.49		1	55681	SCYL2		100	1
PPT1(5538)	Q9HCN8	SDF2L1(23753)	0|0|1	1	0.33	3	0|0|0	0	0	0	0	0	3.33	0.49		1	23753	SDF2L1	15.38	100	1
PPT1(5538)	Q9BRK5	SDF4(51150)	0|0|1	1	0.33	3	0|0|0	0	0	0	0	0	3.33	0.49		1	51150	SDF4	30.77	100	1
PPT1(5538)	O15027	SEC16A(9919)	0|0|1	1	0.33	3	0|0|0	0	0	0	0	0	3.33	0.49		1	9919	SEC16A	15.38	100	1
PPT1(5538)	O94979	SEC31A(22872)	0|1|1	2	0.67	3	0|0|0	0	0	0	0	0	6.67	0.49		1	22872	SEC31A		100	1
PPT1(5538)	P60468	SEC61B(10952)	0|0|1	1	0.33	3	0|0|0	0	0	0	0	0	3.33	0.49		1	10952	SEC61B	15.38	100	1
PPT1(5538)	P60059	SEC61G(23480)	0|0|1	1	0.33	3	0|0|0	0	0	0	0	0	3.33	0.49		1	23480	SEC61G		100	1
PPT1(5538)	Q6ZU15	SEPT14(346288)	1|1|0	2	0.67	3	0|0|0	0	0	0	0	0	6.67	0.49	Q9UHD8|Q16181|	1	346288	2015-09-14		100	1
PPT1(5538)	Q9UHD8	SEPT9(10801)	1|1|0	2	0.67	3	0|0|0	0	0	0	0	0	6.67	0.49	O95292|Q14141|Q16181|O43615|P53621|	1	10801	2015-09-09		100	1
PPT1(5538)	P30740	SERPINB1(1992)	0|0|1	1	0.33	3	0|0|0	0	0	0	0	0	3.33	0.49		1	1992	SERPINB1		100	1
PPT1(5538)	O75533	SF3B1(23451)	0|0|1	1	0.33	3	0|0|0	0	0	0	0	0	3.33	0.49		1	23451	SF3B1		100	1
PPT1(5538)	Q15393	SF3B3(23450)	0|0|1	1	0.33	3	0|0|0	0	0	0	0	0	3.33	0.49	O75533|	1	23450	SF3B3		100	1
PPT1(5538)	P23246	SFPQ(6421)	0|1|0	1	0.33	3	0|0|0	0	0	0	0	0	3.33	0.49	Q08170|P63104|P62136|P07910|Q9UHD2|Q92769|Q99497|P26368|P62316|Q15393|O75533|Q9NR30|	1	6421	SFPQ		100	1
PPT1(5538)	Q9UQQ2	SH2B3(10019)	0|0|1	1	0.33	3	0|0|0	0	0	0	0	0	3.33	0.49		1	10019	SH2B3		100	1
PPT1(5538)	Q9H299	SH3BGRL3(83442)	0|0|1	1	0.33	3	0|0|0	0	0	0	0	0	3.33	0.49		1	83442	SH3BGRL3		100	1
PPT1(5538)	Q9Y566	SHANK1(50944)	0|0|1	1	0.33	3	0|0|0	0	0	0	0	0	3.33	0.49	Q14155|	1	50944	SHANK1		100	1
PPT1(5538)	Q8TF72	SHROOM3(57619)	1|1|0	2	0.67	3	1|1|0	0	0	0	0	0	1	0.49		1	57619	SHROOM3	84.62	100	1
PPT1(5538)	Q9UBX3	SLC25A10(1468)	0|0|1	1	0.33	3	0|0|0	0	0	0	0	0	3.33	0.49	Q9NQC3|	1	1468	SLC25A10	38.46	100	1
PPT1(5538)	Q02978	SLC25A11(8402)	0|0|1	1	0.33	3	0|0|0	0	0	0	0	0	3.33	0.49	P53621|	1	8402	SLC25A11	53.85	100	1
PPT1(5538)	O15198	SMAD9(4093)	0|0|1	1	0.33	3	0|0|0	0	0	0	0	0	3.33	0.49	P02792|Q16537|O75533|	1	4093	SMAD9		100	1
PPT1(5538)	Q2TAY7	SMU1(55234)	0|0|1	1	0.33	3	0|0|0	0	0	0	0	0	3.33	0.49	Q07955|Q15393|	1	55234	SMU1		100	1
PPT1(5538)	Q96DI7	SNRNP40(9410)	0|1|0	1	0.33	3	0|0|0	0	0	0	0	0	3.33	0.49	P62304|O75533|	1	9410	SNRNP40		100	1
PPT1(5538)	P62316	SNRPD2(6633)	0|0|1	1	0.33	3	0|0|0	0	0	0	0	0	3.33	0.49	Q15393|O75533|	1	6633	SNRPD2		100	1
PPT1(5538)	P62304	SNRPE(6635)	0|0|1	1	0.33	3	0|0|0	0	0	0	0	0	3.33	0.49	Q15691|P62316|	1	6635	SNRPE		100	1
PPT1(5538)	Q9Y343	SNX24(28966)	0|0|1	1	0.33	3	0|0|0	0	0	0	0	0	3.33	0.49		1	28966	SNX24		100	1
PPT1(5538)	Q9Y5X1	SNX9(51429)	0|0|1	1	0.33	3	0|0|0	0	0	0	0	0	3.33	0.49		1	51429	SNX9		100	1
PPT1(5538)	Q8NFV5	SPDYE1(285955)	0|0|1	1	0.33	3	0|0|0	0	0	0	0	0	3.33	0.49		1	285955	SPDYE1		100	1
PPT1(5538)	Q5JUX0	SPIN3(169981)	0|0|1	1	0.33	3	0|0|0	0	0	0	0	0	3.33	0.49		1	169981	SPIN3		100	1
PPT1(5538)	O76094	SRP72(6731)	0|0|1	1	0.33	3	0|0|0	0	0	0	0	0	3.33	0.49		1	6731	SRP72		100	1
PPT1(5538)	Q07955	SRSF1(6426)	0|0|1	1	0.33	3	0|0|0	0	0	0	0	0	3.33	0.49	P26368|Q86V81|Q15393|O75533|	1	6426	SRSF1		100	1
PPT1(5538)	Q05519	SRSF11(9295)	0|0|1	1	0.33	3	0|0|0	0	0	0	0	0	3.33	0.49	Q2TAY7|Q07955|P26368|	1	9295	SRSF11		100	1
PPT1(5538)	Q08170	SRSF4(6429)	0|1|0	1	0.33	3	0|0|0	0	0	0	0	0	3.33	0.49	P63104|Q86VP6|Q07955|	1	6429	SRSF4		100	1
PPT1(5538)	Q9BWG4	SSBP4(170463)	0|0|1	1	0.33	3	0|0|0	0	0	0	0	0	3.33	0.49		1	170463	SSBP4		100	1
PPT1(5538)	O43805	SSNA1(8636)	0|0|1	1	0.33	3	0|0|0	0	0	0	0	0	3.33	0.49		1	8636	SSNA1		100	1
PPT1(5538)	Q9BX79	STRA6(64220)	0|0|1	1	0.33	3	0|0|0	0	0	0	0	0	3.33	0.49		1	64220	STRA6	46.15	100	1
PPT1(5538)	Q9UNE7	STUB1(10273)	0|0|1	1	0.33	3	0|0|0	0	0	0	0	0	3.33	0.49	Q9NZL4|Q9Y5Y2|O60762|P08581|	1	10273	STUB1		100	1
PPT1(5538)	Q5T5C0	STXBP5(134957)	0|1|0	1	0.33	3	1|0|0	0	0	0	0	0	1	0.49		1	134957	STXBP5		100	1
PPT1(5538)	P53999	SUB1(10923)	1|0|0	1	0.33	3	0|0|0	0	0	0	0	0	3.33	0.49	Q12789|P63104|P13473|	1	10923	SUB1		100	1
PPT1(5538)	Q9Y2Z0	SUGT1(10910)	0|1|0	1	0.33	3	0|0|0	0	0	0	0	0	3.33	0.49	P23528|O00148|P34932|O43684|Q8IW35|	1	10910	SUGT1		100	1
PPT1(5538)	Q96C24	SYTL4(94121)	1|0|0	1	0.33	3	0|0|0	0	0	0	0	0	3.33	0.49		1	94121	SYTL4	7.69	100	1
PPT1(5538)	P37802	TAGLN2(8407)	0|0|1	1	0.33	3	0|0|0	0	0	0	0	0	3.33	0.49		1	8407	TAGLN2		100	1
PPT1(5538)	Q9H3H9	TCEAL2(140597)	0|0|1	1	0.33	3	0|0|0	0	0	0	0	0	3.33	0.49	Q12800|	1	140597	TCEAL2		100	1
PPT1(5538)	Q15370	TCEB2(6923)	0|1|0	1	0.33	3	0|0|0	0	0	0	0	0	3.33	0.49		1	6923	TCEB2		100	1
PPT1(5538)	Q9BQ70	TCF25(22980)	0|0|1	1	0.33	3	0|0|0	0	0	0	0	0	3.33	0.49		1	22980	TCF25		100	1
PPT1(5538)	Q9NUJ3	TCP11L1(55346)	0|0|1	1	0.33	3	0|0|0	0	0	0	0	0	3.33	0.49		1	55346	TCP11L1		100	1
PPT1(5538)	Q8NFU7	TET1(80312)	0|0|1	1	0.33	3	0|0|0	0	0	0	0	0	3.33	0.49		1	80312	TET1		100	1
PPT1(5538)	Q12800	TFCP2(7024)	0|0|1	1	0.33	3	0|0|0	0	0	0	0	0	3.33	0.49		1	7024	TFCP2		100	1
PPT1(5538)	Q7Z6K1	THAP5(168451)	0|0|1	1	0.33	3	0|0|0	0	0	0	0	0	3.33	0.49		1	168451	THAP5		100	1
PPT1(5538)	Q86W42	THOC6(79228)	1|1|0	2	0.67	3	2|1|0	0	0	0	0	0	0.67	0.49	P45880|P13473|P78527|P26368|Q86V81|	1	79228	THOC6		100	1
PPT1(5538)	Q01085	TIAL1(7073)	0|0|1	1	0.33	3	0|0|0	0	0	0	0	0	3.33	0.49		1	7073	TIAL1		100	1
PPT1(5538)	O43615	TIMM44(10469)	0|0|1	1	0.33	3	0|0|0	0	0	0	0	0	3.33	0.49		1	10469	TIMM44		100	1
PPT1(5538)	Q9H061	TMEM126A(84233)	0|0|1	1	0.33	3	0|0|0	0	0	0	0	0	3.33	0.49		1	84233	TMEM126A	30.77	100	1
PPT1(5538)	Q8NBD8	TMEM229B(161145)	1|0|0	1	0.33	3	1|0|0	0	0	0	0	0	1	0.49		1	161145	TMEM229B		100	1
PPT1(5538)	Q96JJ7	TMX3(54495)	0|0|1	1	0.33	3	0|0|0	0	0	0	0	0	3.33	0.49		1	54495	TMX3		100	1
PPT1(5538)	O14787	TNPO2(30000)	0|0|1	1	0.33	3	0|0|0	0	0	0	0	0	3.33	0.49		1	30000	TNPO2		100	1
PPT1(5538)	O75674	TOM1L1(10040)	0|0|1	1	0.33	3	0|0|0	0	0	0	0	0	3.33	0.49		1	10040	TOM1L1		100	1
PPT1(5538)	Q12888	TP53BP1(7158)	1|0|0	1	0.33	3	0|0|0	0	0	0	0	0	3.33	0.49	P21333|P48556|P47756|P13010|P49327|P63104|Q9NYU2|P63167|Q14974|P15927|P63279|Q9Y266|Q07955|P12956|Q9HB71|	1	7158	TP53BP1		100	1
PPT1(5538)	O43399	TPD52L2(7165)	0|1|1	2	0.67	3	0|0|0	0	0	0	0	0	6.67	0.49	P07237|P15927|P39687|Q16537|P27797|	1	7165	TPD52L2		100	1
PPT1(5538)	O14773	TPP1(1200)	0|0|1	1	0.33	3	0|0|3	0	0	0	0	0	0.33	0.49		1	1200	TPP1	7.69	100	1
PPT1(5538)	P29144	TPP2(7174)	1|0|0	1	0.33	3	1|1|0	0	0	0	0	0	0.5	0.49	O14974|	1	7174	TPP2		100	1
PPT1(5538)	Q8IUR0	TRAPPC5(126003)	0|0|1	1	0.33	3	0|0|0	0	0	0	0	0	3.33	0.49		1	126003	TRAPPC5		100	1
PPT1(5538)	Q9UI30	TRMT112(51504)	0|0|1	1	0.33	3	0|0|0	0	0	0	0	0	3.33	0.49	Q05519|Q07955|O75533|	1	51504	TRMT112		100	1
PPT1(5538)	Q8IYW2	TTC40(54777)	0|0|1	1	0.33	3	0|0|0	0	0	0	0	0	3.33	0.49		1	54777	TTC40		100	1
PPT1(5538)	P49411	TUFM(7284)	0|0|1	1	0.33	3	0|0|0	0	0	0	0	0	3.33	0.49	P62249|	1	7284	TUFM	15.38	100	1
PPT1(5538)	O95881	TXNDC12(51060)	0|0|1	1	0.33	3	0|0|0	0	0	0	0	0	3.33	0.49		1	51060	TXNDC12		100	1
PPT1(5538)	P26368	U2AF2(11338)	0|0|1	1	0.33	3	0|0|0	0	0	0	0	0	3.33	0.49	Q86V81|Q15393|O75533|Q07020|	1	11338	U2AF2		100	1
PPT1(5538)	P60604	UBE2G2(7327)	0|0|1	1	0.33	3	0|0|0	0	0	0	0	0	3.33	0.49	P31146|	1	7327	UBE2G2		100	1
PPT1(5538)	P63279	UBE2I(7329)	0|0|1	1	0.33	3	0|0|0	0	0	0	0	0	3.33	0.49	Q07955|Q86V81|	1	7329	UBE2I		100	1
PPT1(5538)	P61081	UBE2M(9040)	0|0|1	1	0.33	3	0|0|0	0	0	0	0	0	3.33	0.49		1	9040	UBE2M		100	1
PPT1(5538)	Q9BZL1	UBL5(59286)	0|0|1	1	0.33	3	0|0|0	0	0	0	0	0	3.33	0.49		1	59286	UBL5		100	1
PPT1(5538)	P09936	UCHL1(7345)	1|0|1	2	0.67	3	0|0|0	0	0	0	0	0	6.67	0.49	Q04695|P13473|P63279|Q9Y4E8|	1	7345	UCHL1	7.69	100	1
PPT1(5538)	Q9UDW1	UQCR10(29796)	0|0|1	1	0.33	3	0|0|0	0	0	0	0	0	3.33	0.49		1	29796	UQCR10		100	1
PPT1(5538)	Q96IX5	USMG5(84833)	0|0|1	1	0.33	3	0|0|0	0	0	0	0	0	3.33	0.49		1	84833	USMG5	61.54	100	1
PPT1(5538)	Q9Y4E8	USP15(9958)	0|0|1	1	0.33	3	0|0|0	0	0	0	0	0	3.33	0.49	P60604|	1	9958	USP15		100	1
PPT1(5538)	Q92738	USP6NL(9712)	0|0|1	1	0.33	3	0|0|0	0	0	0	0	0	3.33	0.49		1	9712	USP6NL		100	1
PPT1(5538)	Q93009	USP7(7874)	0|0|1	1	0.33	3	0|0|0	0	0	0	0	0	3.33	0.49	Q9Y4E8|P33992|Q6PID8|	1	7874	USP7		100	1
PPT1(5538)	Q08AM6	VAC14(55697)	0|0|1	1	0.33	3	0|0|0	0	0	0	0	0	3.33	0.49		1	55697	VAC14		100	1
PPT1(5538)	Q9P0L0	VAPA(9218)	1|0|0	1	0.33	3	0|0|0	0	0	0	0	0	3.33	0.49	O95292|P21796|P38606|	1	9218	VAPA		100	1
PPT1(5538)	A6NJ16	VSIG6(388078)	1|0|1	2	0.67	3	0|0|0	0	0	0	0	0	6.67	0.49		1	388078	VSIG6		100	1
PPT1(5538)	Q96MR6	WDR65(149465)	0|0|1	1	0.33	3	0|0|0	0	0	0	0	0	3.33	0.49		1	149465	WDR65		100	1
PPT1(5538)	Q9H4A3	WNK1(65125)	0|1|0	1	0.33	3	0|0|0	0	0	0	0	0	3.33	0.49	P63104|P62136|Q14152|Q14315|P35579|	1	65125	WNK1		100	1
PPT1(5538)	O00308	WWP2(11060)	1|0|0	1	0.33	3	0|0|0	0	0	0	0	0	3.33	0.49	Q01844|Q93009|	1	11060	WWP2		100	1
PPT1(5538)	P12956	XRCC6(2547)	0|0|1	1	0.33	3	0|0|0	0	0	0	0	0	3.33	0.49		1	2547	XRCC6		100	1
PPT1(5538)	Q9Y2T7	YBX2(51087)	0|0|1	1	0.33	3	0|0|0	0	0	0	0	0	3.33	0.49		1	51087	YBX2		100	1
PPT1(5538)	P52746	ZNF142(7701)	0|1|0	1	0.33	3	1|0|0	0	0	0	0	0	1	0.49		1	7701	ZNF142		100	1
Legend: SAINT analysis of protein complexes isolated from SH-SY5Y-PPT1-CTAP-Puro stable cells subjected to single step affinity purification coupled to MS. Human full length TAP-tagged PPT1 served as the bait. Several prey proteins associated with the PPT1 bait are indicated by Gene name. Abbreviations: Bait: bait identifier, Prey: prey identifier, PreyGene: additional prey identifier, Spec: spec…
