# Supplementary material for: Quantitative analysis of PPT1 interactome in human neuroblastoma cells
Source: Data Brief. 2015 Jun 12;4:207–16. doi: 10.1016/j.dib.2015.05.016 (PMC4510454; doi:10.1016/j.dib.2015.05.016)
Supplement: Supplementary file 1 — Supplementary material [file mmc1.zip › Scifo et al. 2015_S Table 3_Data in Brief.xlsx]

## Sheet: Scifo et al_Suppl Table 3
Supplementary Table 3: Summary list of the most enriched GO_BP terms for identified PPT1 IP.
GOID	GOTerm	GOLevels	Nr. Genes	% Associated Genes	Term PValue Corrected with Benjamini-Hochberg	Associated Genes Found
GO:0006094	gluconeogenesis	[7, 8]	2	3.0303	0.00652856	[SLC25A1, SLC25A13]
GO:0006754	ATP biosynthetic process	[8, 9, 10, 11]	4	13.7931	1.02291e-06	[ATP5A1, ATP5B, ATP5O, SLC25A13]
GO:0010510	regulation of acetyl-CoA biosynthetic process from pyruvate	[5, 6, 7, 8, 9, 10, 11]	3	20	6.19128e-06	[DLAT, PDHA1, PDHB]
GO:0021762	substantia nigra development	[3, 4, 5, 6, 7, 8, 9, 10, 11]	2	3.27869	0.00700139	[ATP5A1, PRDX5]
GO:0042776	mitochondrial ATP synthesis coupled proton transport	[5, 6, 7, 8, 9, 10, 11, 12, 13]	3	17.6471	6.15373e-06	[ATP5A1, ATP5B, ATP5O]
Legend: The most enriched GO_BP terms of identified PPT1 IP were determined by ClueGO analysis. Parameter settings used were as follows: kappa ≥ 0.40, 3% threshold, GO levels 7-11 and a minimum of 2 genes per term.
