# Supplementary material for: Quantitative analysis of PPT1 interactome in human neuroblastoma cells
Source: Data Brief. 2015 Jun 12;4:207–16. doi: 10.1016/j.dib.2015.05.016 (PMC4510454; doi:10.1016/j.dib.2015.05.016)
Supplement: Supplementary file 1 — Supplementary material [file mmc1.zip › Scifo et al. 2015_S Table 5_Data in Brief.xlsx]

## Sheet: Scifo et al_Suppl Table 5
Suplementary Table 5: List of functional couplings between PPT1 and its interacting partners with assigned scores.
Max_category	Final Score	FBS_max	Gene1	Gene2	FBS_PPI	FBS_Metabolic	FBS_Signaling	FBS_Complex	LLR_MEX	LLR_PPI	LLR_SCL	LLR_PHP	LLR_MIR	LLR_TFB	LLR_PEX	LLR_GIN	LLR_DOM	LLR_HSA	LLR_MMU	LLR_RNO	LLR_CFA	LLR_GGA	LLR_DRE	LLR_DME	LLR_CEL	LLR_ATH
PPI	0.996	12.463	PDHA1	VAPB	12.463	8.898	7.179	9.403	2.638	7.044	-0.641	2.920	-0.268	0.770				3.699	0.518	-0.326	1.833	-0.308	0.097	-1.070	-0.576	-0.643
PPI	1.000	31.429	ATP5B	ATP5O	31.429	23.794	11.135	30.714	10.178	11.309	4.511		0.112	6.263	-0.114		-0.829	16.387	1.336	5.501	3.855		4.278	8.645	4.912	8.539
Complex	1.000	19.389	ATP5A1	PDHA1	18.903	15.782	6.555	19.389	8.595	2.973	2.353	4.114	0.415	0.939				12.246	5.543	1.548	4.069	0.161	2.540	2.963	1.956	1.410
PPI	1.000	27.813	ATP5O	ATP5A1	27.813	22.150	5.091	27.119	11.084	7.270	4.511			5.891	-0.114		-0.829	15.442	6.822	5.501	3.855	1.230	4.884	8.645	6.285	-0.828
Metabolic	0.867	8.784	PRDX2	PDHA1	8.222	8.784	2.135	5.180	1.729	4.329	0.055	2.115	0.234	0.321				2.600	-0.148	0.249	1.143			3.416	1.230	-1.205
PPI	0.891	9.010	ATP5O	SLC25A13	9.010	6.462	2.461	7.725	-1.049	5.244	4.511			0.418	-0.114			8.951	-0.732	-0.776	0.812	-0.453		-2.012	-0.009
PPI	0.916	9.298	ATP5B	SLC25A13	9.298	8.329	2.012	6.500	-1.368	4.583	4.511	1.415	-0.104	0.375	-0.114			10.898	-0.628	-1.355	1.459			-2.022	-0.043
PPI	1.000	22.707	ATP5O	VDAC2	22.707	17.960	4.757	21.286	10.016	5.574	4.511		0.112	1.225	1.268			17.491		4.552	3.601	3.047	1.632	6.772	3.305	0.624
PPI	0.977	10.645	SLC25A13	PDHA1	10.645	7.685	1.638	7.288	3.284	5.617	0.571	1.415	0.284	-0.526				8.663	2.154	-1.887	1.833	-0.453		2.120	-1.002
PPI	1.000	27.083	ATP5A1	VDAC2	27.083	20.303	6.480	25.627	10.258	8.348	4.511	2.920	-0.669	1.831	-0.114			20.741		6.119	3.601	0.353	1.858	6.767	5.331	-2.231
PPI	1.000	33.210	DLAT	PDHB	33.210	24.954	9.771	30.662	9.603	10.434	4.511	2.920	0.284	1.231	-0.114	2.840	1.501	21.131	5.976	0.364	3.601	0.237	1.632	4.291	5.253	1.528
Complex	0.994	12.027	PDHA1	DBT	11.107	10.202	1.818	12.027	5.959	-0.407	2.353	3.202	0.518	1.434			-1.033	3.087	5.017	2.163	2.326	-0.444		1.983	3.050	-2.352
PPI	0.974	10.548	CANX	VCP	10.548	7.917	1.067	7.219	-0.174	7.918	-0.641	2.169	0.061	1.215	0.000			10.380	0.901	-0.265	0.582		0.443	2.937	0.308	-1.508
PPI	0.999	13.587	ATP5A1	PRDX2	13.587	10.079	-0.268	11.245	6.789	4.268	-0.641	1.519	-0.104	1.757	0.000			2.553	2.143	5.428	2.266			-1.376	2.410	-2.231
PPI	1.000	30.806	PDHA1	PDHB	30.806	24.900	11.529	29.630	8.013	11.546	1.973	4.082	0.339	0.512		2.840	1.501	18.434	4.665	0.640	3.601	-0.191	1.858	5.587	2.252	7.381
PPI	1.000	17.925	PRDX2	PRDX4	17.925	13.388	5.147	17.495		10.636	-0.158	2.169	0.284	4.939	0.254		-0.199	8.565	4.719					0.191		5.002
PPI	0.988	11.350	PDHB	VCP	11.350	10.711	-0.797	9.412	7.313	-0.535	-0.641	4.082	0.339	0.906	-0.114			5.283	2.597	4.471	0.812	0.237	-0.941	0.720	1.012	-0.926
PPI	0.882	8.918	CANX	VAPB	8.918	6.670	4.441	6.210	-1.040	6.176	1.973	2.169	-0.898	0.653	-0.114			9.370	0.913	-0.849	0.831		-0.674	-2.002	-1.832	-1.965
PPI	0.999	13.772	VDAC2	VCP	13.772	10.026	2.281	12.735	5.144	6.500	-0.641	2.169	-0.213	0.926	-0.114			8.205		4.480	2.260	0.237	-0.941	0.911	1.668	-1.606
Complex	0.991	11.587	ATP5B	PRDX4	10.891	7.952	0.855	11.587	3.054	6.776	-1.686	2.540	0.415	0.137	0.351			2.499	2.711	2.163	-0.811		2.053	-2.009		1.249
PPI	1.000	15.027	DLAT	VCP	15.027	12.060	0.911	13.957	5.667	4.963	-0.641	4.082	-0.104	0.806	0.254			4.884	0.507	0.364	1.258	2.639	-0.306	1.555	0.345	-2.231
PPI	0.964	10.182	PRDX5	PRDX2	10.182	8.810	-1.527	8.673	4.571	4.286	-0.158	0.664	0.284	0.849	-0.114		-0.199	0.045	0.087	4.858				0.013		-1.630
PPI	0.943	9.718	ATP5B	VAPB	9.718	7.888	4.838	6.538	1.473	7.042	-0.158	2.169	-0.213	-0.480	-0.114			2.821	0.572	2.941	1.004		0.557	-0.767	0.172	-2.063
PPI	1.000	26.194	DLAT	PDHA1	26.194	20.566	9.081	25.602	8.062	9.682	1.973	4.082	0.284	0.795		2.144	-0.829	15.130	3.400	0.859	4.282	1.512	0.557	4.276	1.492	-0.545
Complex	1.000	18.465	DLAT	VDAC2	18.219	14.896	6.099	18.465	7.800	5.035	2.353	3.202	0.415	-0.341	0.000			10.169		1.617	4.069	0.389	0.462	2.449	1.858	0.298
Complex	0.998	13.350	VCP	PRDX4	12.707	9.485	-2.536	13.350	3.874	7.374	-2.225	2.540	0.415	1.272	0.099			10.139	-0.845	4.025	-0.898	-0.637	0.000	-0.080		-2.440
Complex	1.000	21.353	DLAT	ATP5A1	20.326	16.309	3.970	21.353	8.519	5.330	2.353	3.202	0.415	1.434	0.099			10.710	3.984	0.330	4.069	-0.284	1.347	5.012	0.919	-1.908
PPI	1.000	21.368	ATP5A1	PDHB	21.368	15.147	6.568	21.237	10.308	5.161	1.973	2.920	0.284	0.836	-0.114			17.194	8.820	5.476	4.055	-0.371	3.988	4.908	1.914	-0.828
PPI	1.000	35.473	ATP5B	ATP5A1	35.473	29.040	13.185	34.413	10.903	10.515	4.511	4.082	-0.268	3.974	0.254		1.501	24.589	10.000	6.941	4.282		2.386	9.341	7.421	-1.965
PPI	0.945	9.753	CRMP1	MAP1B	9.753	6.762	4.108	4.389	6.576	0.983	4.511	-0.154	-0.454	-1.709	0.000			10.298	3.264	1.056	0.700	-0.308		-2.486	-1.589
PPI	1.000	25.742	ATP5B	VDAC2	25.742	21.257	7.180	25.180	9.712	8.751	4.511	2.169	-0.213	0.926	-0.114			17.474		6.119	3.855		1.342	9.281	5.374	1.777
PPI	1.000	18.552	ATP5A1	VCP	18.552	12.868	4.169	18.170	6.630	6.720	-0.641	4.082	-0.268	1.774	0.254			10.209	1.102	4.206	1.579	0.434	-0.695	0.541	2.401	0.933
Complex	1.000	16.857	ATP5B	PRDX2	16.834	12.642	2.509	16.857	7.300	6.773	-1.686	2.540	0.415	1.416	0.099			1.397	8.403	3.908	2.236			-1.673	4.091	1.249
Metabolic	0.935	9.568	VDAC2	VAPB	8.306	9.568	6.393	6.223	2.140	4.444	0.621	2.576	-0.469	0.198	0.057			3.650		1.599	1.592	0.309	0.286	-0.455	0.115	-1.084
PPI	0.996	12.314	CTSD	VCP	12.314	10.823	0.876	9.828	6.196	4.283	-1.620	4.082	-0.268	-0.614	0.254			3.905	-0.713	0.350	-0.488	-0.453	-0.941	-1.157	-1.178	-0.985
PPI	0.984	11.002	VDAC2	CANX	11.002	7.365	4.270	7.751	2.690	5.971	0.571	2.920	-0.268	-0.768	-0.114			12.023		-0.265	1.045		-0.695	-2.318	0.012	0.633
Complex	1.000	17.585	VDAC2	PDHA1	15.838	13.940	7.815	17.585	7.412	5.019	2.353	3.202	-0.470	0.069				8.713		1.884	4.069	0.195	1.707	0.053	2.852	-1.535
PPI	0.993	11.824	SLC25A13	DBT	11.824	9.661	1.226	9.907	3.607	5.617	0.571	1.519	0.284	0.340	-0.114			7.543	2.666	-0.969	1.833	0.773		1.464	-0.338
Complex	0.996	12.309	VDAC2	DBT	11.500	10.118	2.169	12.309	2.572	-0.607	4.728	2.540	-0.318	2.512	0.882			6.715		1.455	0.962	1.197		-1.426	4.900	-1.448
PPI	1.000	15.617	ATP5B	VCP	15.617	11.863	4.676	15.340	4.306	5.938	-1.620	4.082	-0.213	2.869	0.254			4.398	0.923	2.827	1.459		-0.306	2.290	3.304	-2.329
PPI	1.000	15.181	VDAC2	PRDX2	15.181	12.302	3.150	14.609	8.076	5.239	-0.158	1.415	0.284	0.440	-0.114			0.680		5.702	4.777			-1.536	2.261	3.370
Complex	0.997	12.628	PRDX2	VCP	9.542	8.522	-2.211	12.628	2.806	5.782	-0.710	2.540	0.000	1.859	0.351			5.095	-1.541	4.074	1.773			-0.042	1.311	-2.440
PPI	0.996	12.498	ATP5B	PRDX5	12.498	9.767	0.837	11.455	6.029	5.834	-1.620	1.519	0.284	0.197	0.254			7.244	0.835	5.501				1.423		-1.630
Complex	1.000	21.615	ATP5B	DLAT	21.427	17.656	7.922	21.615	8.892	6.258	2.353	3.202	0.415	0.396	0.099			10.451	2.399	0.330	4.069		1.294	5.084	1.787	2.144
PPI	0.981	10.877	ATP5B	DBT	10.877	9.651	2.227	8.101	1.904	0.967	2.814	2.169	-0.213	3.235	0.000			4.205	1.863	0.530	1.113			-0.399	4.471	-1.508
PPI	1.000	17.027	PDHA1	VCP	17.027	14.809	3.949	16.363	7.544	5.940	-1.620	4.082	0.339	0.741				4.186	2.139	-1.012	1.459	-0.191	-0.941	1.943	0.675	0.214
Complex	1.000	19.757	ATP5B	PDHB	19.103	13.624	7.495	19.757	7.680	5.822	2.353	3.202	0.518	0.356	-0.175			14.308	6.623	4.558	2.762		1.294	3.667	2.402	1.613
PPI	0.901	9.119	SLC25A13	VDAC2	9.119	8.449	0.374	8.319	-2.119	4.210	4.511	1.519	0.284	0.600	0.113			9.664		-0.776	0.300	-0.191		-1.536	-0.115
PPI	0.998	13.249	SLC25A13	ATP5A1	13.249	10.104	2.589	10.586	0.872	5.857	4.511	1.519	-0.104	0.340	0.254			11.495	-0.285	0.790	1.459	-0.089		-2.022	-0.043
PPI	1.000	21.953	ATP5B	PDHA1	21.953	16.962	8.850	21.932	8.828	7.044	1.973	4.082	-0.184	0.210				11.643	3.533	0.990	4.055		1.342	3.587	1.985	-0.833
PPI	0.964	10.187	ATP5A1	VAPB	10.187	7.579	3.625	8.283	2.758	3.875	-0.158	2.920	-0.268	0.806	0.254			4.177	1.021	2.474	0.812	-0.308	0.557	-1.119	0.196	-1.056
PPI	0.970	10.386	PRDX5	PDHA1	10.386	7.936	0.855	6.393	2.204	6.824	-0.641	1.519	0.284	0.197				7.587	0.953	0.422				0.343		-1.154
PPI	0.820	8.424	VCP	VAPB	8.424	6.954	2.097	5.785	2.175	3.874	-0.641	2.169	-0.213	0.806	0.254			2.273	0.543	1.604	0.831	1.114	0.097	-0.208	0.740	0.410
PPI	0.905	9.160	ATP5O	PRDX2	9.160	7.281	0.597	7.377	6.877	2.568	-0.641			0.470	-0.114			0.316	-0.763	6.192	2.074			-1.691	2.414	-0.985
Metabolic	0.988	11.325	PDHB	DBT	9.511	11.325	1.582	6.999	2.296	0.670	3.226	2.115	0.089	0.942	0.310		1.676	8.069	2.195	0.560	0.124	-0.277		0.090	2.077	-1.177
Complex	0.995	12.253	DLAT	ATP5O	12.158	10.517	4.935	12.253	8.753	2.867	0.092			-0.341	0.882			5.350	3.988	0.843	3.372	0.000	1.347	4.131	0.020	2.144
Metabolic	0.935	9.580	CTSD	PDHA1	9.307	9.580	-0.658	8.235	4.110	3.532	-0.592	3.068	-0.139	-0.400				3.242	0.088	0.345	-0.092	-0.277	0.359	-1.109	-0.280	-1.205
Complex	0.994	11.967	ATP5A1	DBT	11.587	8.809	1.066	11.967	3.193	-0.407	2.353	3.202	0.415	2.858	0.351			3.943	3.685	0.962	0.506	1.888		-0.023	2.787	-1.448
Complex	1.000	15.410	VDAC2	PRDX4	14.502	10.494	2.035	15.410	6.419	9.414	-1.686	1.546	-0.369	0.261	-0.175			9.653		3.739	-0.617	3.172	0.715	-1.309		3.318
PPI	0.884	8.941	ATP5A1	PRDX4	8.941	8.711	-2.219	8.644	3.410	2.495	-0.641	2.169	-0.104	1.357	0.254			4.155	0.612	2.585	-0.716	0.085	1.342	-1.677		-2.231
PPI	0.996	12.349	ATP5O	PDHA1	12.349	9.792	3.341	11.322	8.820	3.373	0.571		0.112	-0.527				5.766	3.510	1.156	3.601	-0.308	1.858	2.563	1.710	-0.643
PPI	1.000	17.088	PPT1	CTSD	17.088	12.240	0.397	14.243	5.092	5.190	2.814	2.169	0.284	0.270	1.268			13.976	1.180	-0.776	-0.276	-0.453	-0.674	-1.189	4.169	-1.508
Complex	1.000	15.176	VDAC2	PDHB	14.834	12.368	3.977	15.176	8.613	-1.497	2.353	3.202	0.518	0.261	1.725			13.646		5.228	3.168	-0.173	1.128	2.700	1.803	-0.793
PPI	0.998	13.003	PRDX5	VDAC2	13.003	10.746	-0.227	12.020	6.063	5.469	-0.641	1.519	0.284	0.197	0.113			7.476		5.775				1.423		-0.643
Complex	0.947	9.793	PRDX5	ATP5A1	8.906	7.481	0.644	9.793	5.311	2.835	-1.686	1.963	0.415	0.604	0.351			4.438	-1.722	4.327				0.485		-0.705
Legend: Final score- final coupling score as assigned by FunCoup (http://funcoup.sbc.su.se/); Gene 1 and 2- Genes taken into analysis, FBS_Max - Final Bayesian Score (FBS) assigned from supporting information; Evidence types: PPI - FBS derived from protein protein interactions, Metabolic - FBS derived from metabolic pathways, MEX- FBS derived from mRNA co-expression, PEX- FBS derived from protein…
