# Supplementary material for: Quantitative analysis of PPT1 interactome in human neuroblastoma cells
Source: Data Brief. 2015 Jun 12;4:207–16. doi: 10.1016/j.dib.2015.05.016 (PMC4510454; doi:10.1016/j.dib.2015.05.016)
Supplement: Supplementary file 1 — Supplementary material [file mmc1.zip › Scifo et al. 2015_S Table 6_Data in Brief.xlsx]

## Sheet: Scifo et al_Suppl Table 6
Supplementary Table 6. Predicted MAP1B, CRMP1 and DBH Palmitoylation sites.
Protein	Position	Peptide	Score	Cut-off	Cluster	Threshold
MAP1B	261	FLKLSKPCCYIFPGG	8.493	2.412	Cluster B	High
MAP1B	262	LKLSKPCCYIFPGGR	4.391	3.717	Cluster C	High
CRMP1	132	EAADTKSCCDYSLHV	3.160	2.412	Cluster B	Medium
DBH	283	VPHFSGPCDSKMKPD	3.597	3.536	Cluster C	Low
Legend: MAP1B, CRMP1 and DBH were analysed for putative palmitoylation sites by the Clustering and Scoring Strategy algorithm (CSSPalm 4.0) (http://csspalm.biocuckoo.org/index.php). Predicted palmitoylation sites are indicated as follows: MAP1B (C261 and 262, high threshold), CRMP1 (C132, medium threshold), and DBH (C283, low threshold).
