# Supplementary material for: Quantitative analysis of PPT1 interactome in human neuroblastoma cells
Source: Data Brief. 2015 Jun 12;4:207–16. doi: 10.1016/j.dib.2015.05.016 (PMC4510454; doi:10.1016/j.dib.2015.05.016)
Supplement: Supplementary file 1 — Supplementary material [file mmc1.zip › Scifo et al. 2015_S Tables 2A-F_Data in Brief.xlsx]

## Sheet: Mascot analysis_CTAP_exp1
Supplementary Table 2A: Unfiltered list of identified PPT1 interacting proteins and corresponding peptides with their parameters (Q Exactive™ Hybrid MS; empty bait CTAP; experiment 1).
UniProt/SwissProt ID	Protein name	Organism	Gene symbol	Observed Mass	Mascot Score	No of peptides	Sequence coverage
P13645	Keratin, type I cytoskeletal 10	Homo sapiens	KRT10	58975.6	1759	24	35.1
	Peptide sequence	Predicted mass	Measured mass	Charge	Retention Time	Mascot Score	No of queries	Delta mass (ppm)	Derived sequence	missed cleaveages
	TIDDLK	703.375	703.375	2	32.09	41.61	1	-0.426515	TIDDLK	0
	LAADDFR	806.392	806.393	2	44.29	62.2	1	0.40923	LAADDFR	0
	LASYLDK	808.433	808.434	2	42.03	62.65	1	1.69464	LASYLDK	0
	SEITELR	846.445	846.446	2	43.51	56.69	1	1.01601	SEITELR	0
	IKEWYEK	994.512	994.51	+2;+3	43.28	67.24	1	-2.29258	IKEWYEK	1
	SEITELRR	1002.55	1002.54	+2;+3	36.18	53.28	1	-1.44632	SEITELRR	1
	VTmQNLNDR + Oxidation (M)	1105.52	1105.52	2	22.27	71.47	1	-0.660324	VTmQNLNDR	0
	LENEIQTYR	1164.58	1164.58	2	44.45	78.51	1	0.0171736	LENEIQTYR	0
	SLLEGEGSSGGGGR	1261.59	1261.6	2	39.03	72.71	1	4.22483	SLLEGEGSSGGGGR	0
	NHEEEmKDLR + Oxidation (M)	1315.58	1315.59	+2;+3	17.38	63.28	1	3.07088	NHEEEmKDLR	1
	SQYEQLAEQNR	1364.63	1364.63	2	39.15	50.95	1	0.87203	SQYEQLAEQNR	0
	ALEESNYELEGK	1380.64	1380.64	2	49.54	87.87	1	-0.137617	ALEESNYELEGK	0
	IRLENEIQTYR	1433.76	1433.76	+2;+3	60.35	93.71	1	0.557972	IRLENEIQTYR	1
	SQYEQLAEQNRK	1492.73	1492.73	+2;+3	33	74.31	1	0.0937881	SQYEQLAEQNRK	1
	ELTTEIDNNIEQISSYK	1995.96	1995.96	2	83.34	73.67	1	0.526062	ELTTEIDNNIEQISSYK	0
	ADLEMQIESLTEELAYLK	2095.04	2095.04	+2;+3	156.35	85.24	1	2.1718	ADLEMQIESLTEELAYLK	0
	ADLEmQIESLTEELAYLK + Oxidation (M)	2111.03	2111.04	+2;+3	158.09	122.69	1	0.748448	ADLEmQIESLTEELAYLK	0
	ADLEmQIESLTEELAYLKK + Oxidation (M)	2239.13	2239.14	3	139.24	193.94	1	2.84039	ADLEmQIESLTEELAYLKK	1
	NVSTGDVNVEmNAAPGVDLTQLLNNMR + Oxidation (M)	2887.38	2887.38	3	125.28	134.67	1	-0.218191	NVSTGDVNVEmNAAPGVDLTQLLNNMR	0
	NVSTGDVNVEmNAAPGVDLTQLLNNmR + 2 Oxidation (M)	2903.38	2903.38	3	104.47	113.86	1	0.0929952	NVSTGDVNVEmNAAPGVDLTQLLNNmR	0
	YENEVALR	992.493	992.493	2	42.25	59.14	1	-0.0503782	YENEVALR	0
	VLDELTLTK	1030.59	1030.59	2	70.16	63.41	1	-1.63984	VLDELTLTK	0
	NQILNLTTDNANILLQIDNAR	2366.26	2366.27	+2;+3	123.09	97.37	1	6.04753	NQILNLTTDNANILLQIDNAR	0
	RVLDELTLTK	1186.69	1186.69	2	66.52	49.58	1	-4.8454	RVLDELTLTK	1
O94763	Unconventional prefoldin RPB5 interactor 1	Homo sapiens	URI1	60163.5	42	1	1.12
	TIDDLK	703.375	703.375	2	32.09	41.61	1	-0.426515	TIDDLK	0
P02533	Keratin, type I cytoskeletal 14	Homo sapiens	KRT14	51805.3	177	5	9.32
	LAADDFR	806.392	806.393	2	44.29	62.2	1	0.40923	LAADDFR	0
	LASYLDK	808.433	808.434	2	42.03	62.65	1	1.69464	LASYLDK	0
	VTmQNLNDR + Oxidation (M)	1105.52	1105.52	2	22.27	71.47	1	-0.660324	VTmQNLNDR	0
	ASLENSLEETK	1219.59	1219.59	2	51.22	44.03	1	-6.29718	ASLENSLEETK	0
	NHEEEmNALR + Oxidation (M)	1257.54	1257.54	2	21.34	37.02	1	2.88659	NHEEEmNALR	0
P08779	Keratin, type I cytoskeletal 16	Homo sapiens	KRT16	51512.1	163	4	7.19
	LAADDFR	806.392	806.393	2	44.29	62.2	1	0.40923	LAADDFR	0
	LASYLDK	808.433	808.434	2	42.03	62.65	1	1.69464	LASYLDK	0
	VTmQNLNDR + Oxidation (M)	1105.52	1105.52	2	22.27	71.47	1	-0.660324	VTmQNLNDR	0
	ASLENSLEETK	1219.59	1219.59	2	51.22	44.03	1	-6.29718	ASLENSLEETK	0
Q04695	Keratin, type I cytoskeletal 17	Homo sapiens	KRT17	48306	110	3	5.56
	LAADDFR	806.392	806.393	2	44.29	62.2	1	0.40923	LAADDFR	0
	LASYLDK	808.433	808.434	2	42.03	62.65	1	1.69464	LASYLDK	0
	NHEEEmNALR + Oxidation (M)	1257.54	1257.54	2	21.34	37.02	1	2.88659	NHEEEmNALR	0
Q7Z3Y7	Keratin, type I cytoskeletal 28	Homo sapiens	KRT28	51041.8	105	2	3.45
	LAADDFR	806.392	806.393	2	44.29	62.2	1	0.40923	LAADDFR	0
	VTmQNLNDR + Oxidation (M)	1105.52	1105.52	2	22.27	71.47	1	-0.660324	VTmQNLNDR	0
P19012	Keratin, type I cytoskeletal 15	Homo sapiens	KRT15	49365	97	2	3.07
	LAADDFR	806.392	806.393	2	44.29	62.2	1	0.40923	LAADDFR	0
	LASYLDK	808.433	808.434	2	42.03	62.65	1	1.69464	LASYLDK	0
P08727	Keratin, type I cytoskeletal 19	Homo sapiens	KRT19	44079.1	97	2	3.5
	LAADDFR	806.392	806.393	2	44.29	62.2	1	0.40923	LAADDFR	0
	LASYLDK	808.433	808.434	2	42.03	62.65	1	1.69464	LASYLDK	0
P13646	Keratin, type I cytoskeletal 13	Homo sapiens	KRT13	49833.3	62	1	1.53
	LAADDFR	806.392	806.393	2	44.29	62.2	1	0.40923	LAADDFR	0
P05783	Keratin, type I cytoskeletal 18	Homo sapiens	KRT18	48028.5	62	1	1.63
	LAADDFR	806.392	806.393	2	44.29	62.2	1	0.40923	LAADDFR	0
Q2M2I5	Keratin, type I cytoskeletal 24	Homo sapiens	KRT24	55467.3	62	1	1.33
	LAADDFR	806.392	806.393	2	44.29	62.2	1	0.40923	LAADDFR	0
Q15323	Keratin, type I cuticular Ha1	Homo sapiens	KRT31	48356.7	62	1	1.68
	LAADDFR	806.392	806.393	2	44.29	62.2	1	0.40923	LAADDFR	0
Q14532	Keratin, type I cuticular Ha2	Homo sapiens	KRT32	51505.8	62	1	1.56
	LAADDFR	806.392	806.393	2	44.29	62.2	1	0.40923	LAADDFR	0
Q92764	Keratin, type I cuticular Ha5	Homo sapiens	KRT35	51386.2	62	1	1.54
	LAADDFR	806.392	806.393	2	44.29	62.2	1	0.40923	LAADDFR	0
O76013	Keratin, type I cuticular Ha6	Homo sapiens	KRT36	53133.7	62	1	1.5
	LAADDFR	806.392	806.393	2	44.29	62.2	1	0.40923	LAADDFR	0
O76014	Keratin, type I cuticular Ha7	Homo sapiens	KRT37	50818.9	62	1	1.56
	LAADDFR	806.392	806.393	2	44.29	62.2	1	0.40923	LAADDFR	0
O76015	Keratin, type I cuticular Ha8	Homo sapiens	KRT38	51735.1	62	1	1.54
	LAADDFR	806.392	806.393	2	44.29	62.2	1	0.40923	LAADDFR	0
Q14525	Keratin, type I cuticular Ha3-II	Homo sapiens	KRT33B	47104.3	62	1	1.73
	LAADDFR	806.392	806.393	2	44.29	62.2	1	0.40923	LAADDFR	0
P35527	Keratin, type I cytoskeletal 9	Homo sapiens	KRT9	62210.8	1468	21	34.35
	LASYLDK	808.433	808.434	2	42.03	62.65	1	1.69464	LASYLDK	0
	MTLDDFR	896.406	896.406	2	69.16	41.21	1	0.033467	MTLDDFR	0
	mTLDDFR + Oxidation (M)	912.401	912.402	2	49.35	49.33	1	1.21657	mTLDDFR	0
	IQDWYDK	966.445	966.443	2	50.03	36.46	1	-2.06944	IQDWYDK	0
	TLLDIDNTR	1059.56	1059.56	2	66.21	71.88	1	-0.67953	TLLDIDNTR	0
	STMQELNSR	1064.49	1064.49	2	33.12	72.12	1	-1.9258	STMQELNSR	0
	IQDWYDKK	1094.54	1094.54	+2;+3	42.09	49.58	1	-1.26994	IQDWYDKK	1
	QGVDADINGLR	1156.58	1156.59	2	57.03	75.59	1	2.93969	QGVDADINGLR	0
	QVLDNLTMEK	1189.6	1189.6	2	65.15	71.67	1	-0.647276	QVLDNLTMEK	0
	QVLDNLTmEK + Oxidation (M)	1205.6	1205.59	2	55	76.06	1	-1.33544	QVLDNLTmEK	0
	SGGGGGGGLGSGGSIR	1231.59	1231.59	2	32.26	107.7	1	0.284185	SGGGGGGGLGSGGSIR	0
	FSSSSGYGGGSSR	1234.52	1234.52	2	25.41	101.68	1	1.73347	FSSSSGYGGGSSR	0
	VQALEEANNDLENK	1585.76	1585.76	+2;+3	54.53	102.93	1	-0.0630613	VQALEEANNDLENK	0
	NYSPYYNTIDDLK	1604.74	1604.74	2	80.05	61.95	1	0.274188	NYSPYYNTIDDLK	0
	GGSGGSYGGGGSGGGYGGGSGSR	1790.72	1790.73	2	23.02	153.64	1	2.91503	GGSGGSYGGGGSGGGYGGGSGSR	0
	TLNDmRQEYEQLIAK + Oxidation (M)	1866.91	1866.92	+2;+3	68.22	86.01	1	5.30822	TLNDmRQEYEQLIAK	1
	NYSPYYNTIDDLKDQIVDLTVGNNK	2901.4	2901.41	3	132.45	161.07	1	2.94685	NYSPYYNTIDDLKDQIVDLTVGNNK	1
	DIENQYETQITQIEHEVSSSGQEVQSSAK	3263.51	3263.51	3	110.11	216.96	1	0.370767	DIENQYETQITQIEHEVSSSGQEVQSSAK	0
	TLNDMR	748.354	748.353	2	26.5	53.09	1	-1.26945	TLNDMR	0
	TLNDMRQEYEQLIAK	1850.92	1850.92	3	90.19	48.68	1	-0.140471	TLNDMRQEYEQLIAK	1
	SDLEmQYETLQEELmALK + 2 Oxidation (M)	2202.01	2202	2	125.34	100.42	1	-4.77292	SDLEmQYETLQEELmALK	0
Q99456	Keratin, type I cytoskeletal 12	Homo sapiens	KRT12	53570.4	63	1	1.42
	LASYLDK	808.433	808.434	2	42.03	62.65	1	1.69464	LASYLDK	0
Q7Z3Z0	Keratin, type I cytoskeletal 25	Homo sapiens	KRT25	49747.3	71	1	2
	VTmQNLNDR + Oxidation (M)	1105.52	1105.52	2	22.27	71.47	1	-0.660324	VTmQNLNDR	0
Q7Z3Y9	Keratin, type I cytoskeletal 26	Homo sapiens	KRT26	52476.2	71	1	1.92
	VTmQNLNDR + Oxidation (M)	1105.52	1105.52	2	22.27	71.47	1	-0.660324	VTmQNLNDR	0
Q7Z3Y8	Keratin, type I cytoskeletal 27	Homo sapiens	KRT27	50297.4	71	1	1.96
	VTmQNLNDR + Oxidation (M)	1105.52	1105.52	2	22.27	71.47	1	-0.660324	VTmQNLNDR	0
P01834	Ig kappa chain C region	Homo sapiens	IGKC	11739.6	3988	2	32.08
	DSTYSLSSTLTLSK	1501.75	1501.75	2	87.42	105.12	1	1.59148	DSTYSLSSTLTLSK	0
	VDNALQSGNSQESVTEQDSK	2134.96	2134.96	+2;+3	37.53	143.4	1	-0.932101	VDNALQSGNSQESVTEQDSK	0
P04264	Keratin, type II cytoskeletal 1	Homo sapiens	KRT1	66137	1532	30	35.25
	LDSELK	703.375	703.374	2	28.12	42.82	1	-1.12316	LDSELK	0
	SISISVAR	831.481	831.483	2	52.57	49	1	2.51359	SISISVAR	0
	SLVNLGGSK	873.492	873.49	2	50.32	53.45	1	-2.17518	SLVNLGGSK	0
	SEIDNVKK	931.497	931.498	2	21.24	48.97	1	0.39721	SEIDNVKK	1
	IEISELNR	972.524	972.524	2	57.01	67.41	1	-0.16452	IEISELNR	0
	DVDGAYmTK + Oxidation (M)	1014.43	1014.43	2	25.08	46.69	1	-0.621037	DVDGAYmTK	0
	TLLEGEESR	1032.51	1032.51	2	40.28	89.63	1	-0.232444	TLLEGEESR	0
	AQYEDIAQK	1064.51	1064.51	2	33.54	53.12	1	-1.29637	AQYEDIAQK	0
	YEDEINKR	1065.51	1065.51	2	23.08	74.58	1	-0.450489	YEDEINKR	1
	GSGGGSSGGSIGGR	1091.5	1091.5	2	18.11	86.47	1	-0.183235	GSGGGSSGGSIGGR	0
	AEAESLYQSK	1124.53	1124.54	2	35.24	81.72	1	0.942612	AEAESLYQSK	0
	DYQELMNTK	1140.51	1140.51	2	55.5	40.89	1	-0.832959	DYQELMNTK	0
	DYQELmNTK + Oxidation (M)	1156.51	1156.51	2	34.45	38.6	1	0.510157	DYQELmNTK	0
	TNAENEFVTIK	1264.63	1264.63	2	62.57	70.08	1	1.64475	TNAENEFVTIK	0
	LALDLEIATYR	1276.7	1276.7	2	107.32	71.1	1	1.20623	LALDLEIATYR	0
	SLDLDSIIAEVK	1301.71	1301.71	+2;+3	117.5	102.28	1	4.56324	SLDLDSIIAEVK	0
	NMQDmVEDYR + Oxidation (M)	1315.52	1315.52	2	49	55.24	1	-0.24325	NMQDmVEDYR	0
	NmQDmVEDYR + 2 Oxidation (M)	1331.51	1331.52	2	33.17	51.27	1	2.2681	NmQDmVEDYR	0
	SKAEAESLYQSK	1339.66	1339.66	2	32.12	101.27	1	1.73178	SKAEAESLYQSK	1
	SLNNQFASFIDK	1382.68	1382.69	2	91.45	79.63	1	3.35579	SLNNQFASFIDK	0
	TNAENEFVTIKK	1392.72	1392.72	3	49.43	87.06	1	-0.172324	TNAENEFVTIKK	1
	RTNAENEFVTIK	1420.73	1420.73	+2;+3	53.3	75.06	1	-0.197082	RTNAENEFVTIK	1
	FLEQQNQVLQTK	1474.78	1474.78	+2;+3	57.25	81.25	1	-0.935734	FLEQQNQVLQTK	0
	THNLEPYFESFINNLR	1992.97	1992.99	3	123.12	82.28	1	12.4738	THNLEPYFESFINNLR	0
	SEIDNVK	803.402	803.405	2	25.52	43.46	1	3.32337	SEIDNVK	0
	LRSEIDNVK	1072.59	1072.59	2	32.11	41.99	1	-1.10014	LRSEIDNVK	1
	YEDEINK	909.408	909.411	2	26.13	33.72	1	2.87	YEDEINK	0
	KDVDGAYmTK + Oxidation (M)	1142.53	1142.53	2	20.15	64.83	1	2.7833	KDVDGAYmTK	1
	SLDLDSIIAEVKAQYEDIAQK	2348.21	2348.21	3	149.32	152.8	1	-0.489735	SLDLDSIIAEVKAQYEDIAQK	1
	GGGGGGYGSGGSSYGSGGGSYGSGGGGGGGR	2382.94	2382.94	2	32.36	92.92	1	-0.255986	GGGGGGYGSGGSSYGSGGGSYGSGGGGGGGR	0
P12035	Keratin, type II cytoskeletal 3	Homo sapiens	KRT3	64515.5	252	8	6.69
	LDSELK	703.375	703.374	2	28.12	42.82	1	-1.12316	LDSELK	0
	YEDEINKR	1065.51	1065.51	2	23.08	74.58	1	-0.450489	YEDEINKR	1
	FASFIDK	826.423	826.424	2	62.44	61.82	1	1.80295	FASFIDK	0
	DYQELMNVK	1138.53	1138.53	2	67.34	49.92	1	1.50193	DYQELMNVK	0
	FLEQQNK	905.461	905.461	2	28.02	45.45	1	0.585337	FLEQQNK	0
	FLEQQNKVLETK	1475.8	1475.76	2	59.29	64.96	1	-24.2987	FLEQQNKVLETK	1
	DYQELmNVK + Oxidation (M)	1154.53	1154.53	2	45.52	39.52	1	-1.35986	DYQELmNVK	0
	YEDEINK	909.408	909.411	2	26.13	33.72	1	2.87	YEDEINK	0
Q08378	Golgin subfamily A member 3	Homo sapiens	GOLGA3	167666	43	1	0.4
	LDSELK	703.375	703.374	2	28.12	42.82	1	-1.12316	LDSELK	0
P35908	Keratin, type II cytoskeletal 2 epidermal	Homo sapiens	KRT2	65623.2	1428	22	39.44
	IEISELNR	972.524	972.524	2	57.01	67.41	1	-0.16452	IEISELNR	0
	YEDEINKR	1065.51	1065.51	2	23.08	74.58	1	-0.450489	YEDEINKR	1
	FLEQQNQVLQTK	1474.78	1474.78	+2;+3	57.25	81.25	1	-0.935734	FLEQQNQVLQTK	0
	FASFIDK	826.423	826.424	2	62.44	61.82	1	1.80295	FASFIDK	0
	LQGEIAHVK	993.561	993.56	+2;+3	31.56	63.76	1	-0.493176	LQGEIAHVK	0
	YLDGLTAER	1036.52	1036.52	2	57.47	70.97	1	-1.85235	YLDGLTAER	0
	AQYEEIAQR	1106.54	1106.54	2	36.51	51.36	1	0.478972	AQYEEIAQR	0
	DYQELMNVK	1138.53	1138.53	2	67.34	49.92	1	1.50193	DYQELMNVK	0
	RYLDGLTAER	1192.62	1192.62	2	52.37	67.86	1	-0.955879	RYLDGLTAER	1
	GGSISGGGYGSGGGK	1196.54	1196.54	2	24.11	93.46	1	-0.501445	GGSISGGGYGSGGGK	0
	TAAENDFVTLK	1207.61	1207.61	2	64.07	69.99	1	-1.8135	TAAENDFVTLK	0
	HGGGGGGFGGGGFGSR	1319.58	1319.58	+2;+3	40.51	86.35	1	1.28829	HGGGGGGFGGGGFGSR	0
	NLDLDSIIAEVK	1328.72	1328.72	2	117.19	62.13	1	0.534349	NLDLDSIIAEVK	0
	RTAAENDFVTLK	1363.71	1363.71	2	56.57	82.56	1	1.09261	RTAAENDFVTLK	1
	LNDLEEALQQAK	1370.7	1370.71	2	81.29	79.54	1	1.40804	LNDLEEALQQAK	0
	VDLLNQEIEFLK	1459.79	1459.79	2	114.09	112.1	1	1.73312	VDLLNQEIEFLK	0
	GGSSSGGGYGSGGGGSSSVK	1587.68	1587.68	2	19.51	112.74	1	3.62794	GGSSSGGGYGSGGGGSSSVK	0
	GSSSGGGYSSGSSSYGSGGR	1739.7	1739.7	2	23.57	142.39	1	1.48876	GSSSGGGYSSGSSSYGSGGR	0
	DYQELmNVK + Oxidation (M)	1154.53	1154.53	2	45.52	39.52	1	-1.35986	DYQELmNVK	0
	TSQNSELNNmQDLVEDYK + Oxidation (M)	2142.94	2142.94	2	63.08	140.13	1	-0.499315	TSQNSELNNmQDLVEDYK	0
	YEDEINK	909.408	909.411	2	26.13	33.72	1	2.87	YEDEINK	0
	FGGFGGPGGVGGLGGPGGFGPGGYPGGIHEVSVNQSLLQPLNVK	4091.07	4091.07	4	124.09	99.32	1	0.549979	FGGFGGPGGVGGLGGPGGFGPGGYPGGIHEVSVNQSLLQPLNVK	0
P13647	Keratin, type II cytoskeletal 5	Homo sapiens	KRT5	62523.9	322	9	12.54
	YEDEINKR	1065.51	1065.51	2	23.08	74.58	1	-0.450489	YEDEINKR	1
	FASFIDK	826.423	826.424	2	62.44	61.82	1	1.80295	FASFIDK	0
	NLDLDSIIAEVK	1328.72	1328.72	2	117.19	62.13	1	0.534349	NLDLDSIIAEVK	0
	FLEQQNK	905.461	905.461	2	28.02	45.45	1	0.585337	FLEQQNK	0
	LRAEIDNVK	1056.59	1056.59	2	36.54	51.19	1	-1.72252	LRAEIDNVK	1
	ISISTSGGSFR	1110.57	1110.57	2	58.17	62.21	1	1.41369	ISISTSGGSFR	0
	WTLLQEQGTK	1202.63	1202.63	2	72.21	69.54	1	1.0477	WTLLQEQGTK	0
	YEELQQTAGR	1193.57	1193.57	2	33.31	79.09	1	0.47756	YEELQQTAGR	0
	YEDEINK	909.408	909.411	2	26.13	33.72	1	2.87	YEDEINK	0
P02538	Keratin, type II cytoskeletal 6A	Homo sapiens	KRT6A	60238.2	287	8	10.28
	YEDEINKR	1065.51	1065.51	2	23.08	74.58	1	-0.450489	YEDEINKR	1
	FASFIDK	826.423	826.424	2	62.44	61.82	1	1.80295	FASFIDK	0
	AQYEEIAQR	1106.54	1106.54	2	36.51	51.36	1	0.478972	AQYEEIAQR	0
	NLDLDSIIAEVK	1328.72	1328.72	2	117.19	62.13	1	0.534349	NLDLDSIIAEVK	0
	FLEQQNK	905.461	905.461	2	28.02	45.45	1	0.585337	FLEQQNK	0
	WTLLQEQGTK	1202.63	1202.63	2	72.21	69.54	1	1.0477	WTLLQEQGTK	0
	FLEQQNKVLETK	1475.8	1475.76	2	59.29	64.96	1	-24.2987	FLEQQNKVLETK	1
	YEDEINK	909.408	909.411	2	26.13	33.72	1	2.87	YEDEINK	0
Q01546	Keratin, type II cytoskeletal 2 oral	Homo sapiens	KRT76	66260	262	8	7.05
	YEDEINKR	1065.51	1065.51	2	23.08	74.58	1	-0.450489	YEDEINKR	1
	FASFIDK	826.423	826.424	2	62.44	61.82	1	1.80295	FASFIDK	0
	AQYEEIAQR	1106.54	1106.54	2	36.51	51.36	1	0.478972	AQYEEIAQR	0
	DYQELMNVK	1138.53	1138.53	2	67.34	49.92	1	1.50193	DYQELMNVK	0
	FLEQQNK	905.461	905.461	2	28.02	45.45	1	0.585337	FLEQQNK	0
	FLEQQNKVLETK	1475.8	1475.76	2	59.29	64.96	1	-24.2987	FLEQQNKVLETK	1
	DYQELmNVK + Oxidation (M)	1154.53	1154.53	2	45.52	39.52	1	-1.35986	DYQELmNVK	0
	YEDEINK	909.408	909.411	2	26.13	33.72	1	2.87	YEDEINK	0
P04259	Keratin, type II cytoskeletal 6B	Homo sapiens	KRT6B	60260.2	237	7	9.4
	YEDEINKR	1065.51	1065.51	2	23.08	74.58	1	-0.450489	YEDEINKR	1
	FASFIDK	826.423	826.424	2	62.44	61.82	1	1.80295	FASFIDK	0
	AQYEEIAQR	1106.54	1106.54	2	36.51	51.36	1	0.478972	AQYEEIAQR	0
	NLDLDSIIAEVK	1328.72	1328.72	2	117.19	62.13	1	0.534349	NLDLDSIIAEVK	0
	FLEQQNK	905.461	905.461	2	28.02	45.45	1	0.585337	FLEQQNK	0
	WTLLQEQGTK	1202.63	1202.63	2	72.21	69.54	1	1.0477	WTLLQEQGTK	0
	YEDEINK	909.408	909.411	2	26.13	33.72	1	2.87	YEDEINK	0
P48668	Keratin, type II cytoskeletal 6C	Homo sapiens	KRT6C	60218.2	237	7	9.4
	YEDEINKR	1065.51	1065.51	2	23.08	74.58	1	-0.450489	YEDEINKR	1
	FASFIDK	826.423	826.424	2	62.44	61.82	1	1.80295	FASFIDK	0
	AQYEEIAQR	1106.54	1106.54	2	36.51	51.36	1	0.478972	AQYEEIAQR	0
	NLDLDSIIAEVK	1328.72	1328.72	2	117.19	62.13	1	0.534349	NLDLDSIIAEVK	0
	FLEQQNK	905.461	905.461	2	28.02	45.45	1	0.585337	FLEQQNK	0
	WTLLQEQGTK	1202.63	1202.63	2	72.21	69.54	1	1.0477	WTLLQEQGTK	0
	YEDEINK	909.408	909.411	2	26.13	33.72	1	2.87	YEDEINK	0
O95678	Keratin, type II cytoskeletal 75	Homo sapiens	KRT75	59754	219	6	7.08
	YEDEINKR	1065.51	1065.51	2	23.08	74.58	1	-0.450489	YEDEINKR	1
	FASFIDK	826.423	826.424	2	62.44	61.82	1	1.80295	FASFIDK	0
	NLDLDSIIAEVK	1328.72	1328.72	2	117.19	62.13	1	0.534349	NLDLDSIIAEVK	0
	FLEQQNK	905.461	905.461	2	28.02	45.45	1	0.585337	FLEQQNK	0
	FLEQQNKVLETK	1475.8	1475.76	2	59.29	64.96	1	-24.2987	FLEQQNKVLETK	1
	YEDEINK	909.408	909.411	2	26.13	33.72	1	2.87	YEDEINK	0
Q7Z794	Keratin, type II cytoskeletal 1b	Homo sapiens	KRT77	62093.4	191	4	4.67
	YEDEINKR	1065.51	1065.51	2	23.08	74.58	1	-0.450489	YEDEINKR	1
	FLEQQNQVLQTK	1474.78	1474.78	+2;+3	57.25	81.25	1	-0.935734	FLEQQNQVLQTK	0
	FASFIDK	826.423	826.424	2	62.44	61.82	1	1.80295	FASFIDK	0
	YEDEINK	909.408	909.411	2	26.13	33.72	1	2.87	YEDEINK	0
P05787	Keratin, type II cytoskeletal 8	Homo sapiens	KRT8	53671.1	179	5	6.83
	YEDEINKR	1065.51	1065.51	2	23.08	74.58	1	-0.450489	YEDEINKR	1
	FASFIDK	826.423	826.424	2	62.44	61.82	1	1.80295	FASFIDK	0
	FLEQQNK	905.461	905.461	2	28.02	45.45	1	0.585337	FLEQQNK	0
	LALDIEIATYR	1276.7	1276.7	2	107.32	71.1	1	1.20623	LALDIEIATYR	0
	YEDEINK	909.408	909.411	2	26.13	33.72	1	2.87	YEDEINK	0
Q5XKE5	Keratin, type II cytoskeletal 79	Homo sapiens	KRT79	58030.1	226	7	8.79
	FASFIDK	826.423	826.424	2	62.44	61.82	1	1.80295	FASFIDK	0
	DYQELMNVK	1138.53	1138.53	2	67.34	49.92	1	1.50193	DYQELMNVK	0
	NLDLDSIIAEVK	1328.72	1328.72	2	117.19	62.13	1	0.534349	NLDLDSIIAEVK	0
	FLEQQNK	905.461	905.461	2	28.02	45.45	1	0.585337	FLEQQNK	0
	FLEQQNKVLETK	1475.8	1475.76	2	59.29	64.96	1	-24.2987	FLEQQNKVLETK	1
	DYQELmNVK + Oxidation (M)	1154.53	1154.53	2	45.52	39.52	1	-1.35986	DYQELmNVK	0
	YEDEINK	909.408	909.411	2	26.13	33.72	1	2.87	YEDEINK	0
P19013	Keratin, type II cytoskeletal 4	Homo sapiens	KRT4	57571.7	132	3	5.06
	FASFIDK	826.423	826.424	2	62.44	61.82	1	1.80295	FASFIDK	0
	AQYEEIAQR	1106.54	1106.54	2	36.51	51.36	1	0.478972	AQYEEIAQR	0
	LALDIEIATYR	1276.7	1276.7	2	107.32	71.1	1	1.20623	LALDIEIATYR	0
P08729	Keratin, type II cytoskeletal 7	Homo sapiens	KRT7	51400.3	125	3	5.33
	FASFIDK	826.423	826.424	2	62.44	61.82	1	1.80295	FASFIDK	0
	FLEQQNK	905.461	905.461	2	28.02	45.45	1	0.585337	FLEQQNK	0
	LALDIEIATYR	1276.7	1276.7	2	107.32	71.1	1	1.20623	LALDIEIATYR	0
Q3SY84	Keratin, type II cytoskeletal 71	Homo sapiens	KRT71	57669.9	112	2	3.63
	FASFIDK	826.423	826.424	2	62.44	61.82	1	1.80295	FASFIDK	0
	FLEQQNQVLETK	1475.76	1475.76	2	59.29	64.96	1	0.35236	FLEQQNQVLETK	0
Q14CN4	Keratin, type II cytoskeletal 72	Homo sapiens	KRT72	56348.3	112	2	3.72
	FASFIDK	826.423	826.424	2	62.44	61.82	1	1.80295	FASFIDK	0
	FLEQQNQVLETK	1475.76	1475.76	2	59.29	64.96	1	0.35236	FLEQQNQVLETK	0
Q86Y46	Keratin, type II cytoskeletal 73	Homo sapiens	KRT73	59346.6	112	2	3.52
	FASFIDK	826.423	826.424	2	62.44	61.82	1	1.80295	FASFIDK	0
	FLEQQNQVLETK	1475.76	1475.76	2	59.29	64.96	1	0.35236	FLEQQNQVLETK	0
Q7RTS7	Keratin, type II cytoskeletal 74	Homo sapiens	KRT74	58151.6	112	2	3.59
	FASFIDK	826.423	826.424	2	62.44	61.82	1	1.80295	FASFIDK	0
	FLEQQNQVLETK	1475.76	1475.76	2	59.29	64.96	1	0.35236	FLEQQNQVLETK	0
Q9NSB2	Keratin, type II cuticular Hb4	Homo sapiens	KRT84	65721.2	80	2	2.33
	FASFIDK	826.423	826.424	2	62.44	61.82	1	1.80295	FASFIDK	0
	FLEQQNK	905.461	905.461	2	28.02	45.45	1	0.585337	FLEQQNK	0
P11142	Heat shock cognate 71 kDa protein	Homo sapiens	HSPA8	71038.2	442	7	14.09
	LLQDFFNGK	1080.56	1080.56	2	88.58	57.97	1	-0.0555267	LLQDFFNGK	0
	VEIIANDQGNR	1227.62	1227.62	2	40.01	82.73	1	0.92048	VEIIANDQGNR	0
	RFDDAVVQSDmK + Oxidation (M)	1425.66	1425.66	2	39.07	74.82	1	1.63434	RFDDAVVQSDmK	1
	ARFEELNADLFR	1479.75	1479.75	3	87.46	72.25	1	0.520359	ARFEELNADLFR	1
	NQVAMNPTNTVFDAK	1648.79	1648.79	2	70.11	85.26	1	2.7596	NQVAMNPTNTVFDAK	0
	IINEPTAAAIAYGLDK	1658.89	1658.89	2	90.47	112.81	1	3.48426	IINEPTAAAIAYGLDK	0
	STAGDTHLGGEDFDNR	1690.72	1690.72	3	43.22	120.72	1	-1.8986	STAGDTHLGGEDFDNR	0
P54652	Heat shock-related 70 kDa protein 2	Homo sapiens	HSPA2	70207.8	337	5	10.02
	LLQDFFNGK	1080.56	1080.56	2	88.58	57.97	1	-0.0555267	LLQDFFNGK	0
	VEIIANDQGNR	1227.62	1227.62	2	40.01	82.73	1	0.92048	VEIIANDQGNR	0
	ARFEELNADLFR	1479.75	1479.75	3	87.46	72.25	1	0.520359	ARFEELNADLFR	1
	IINEPTAAAIAYGLDK	1658.89	1658.89	2	90.47	112.81	1	3.48426	IINEPTAAAIAYGLDK	0
	STAGDTHLGGEDFDNR	1690.72	1690.72	3	43.22	120.72	1	-1.8986	STAGDTHLGGEDFDNR	0
P17066	Heat shock 70 kDa protein 6	Homo sapiens	HSPA6	71352.1	114	2	3.11
	LLQDFFNGK	1080.56	1080.56	2	88.58	57.97	1	-0.0555267	LLQDFFNGK	0
	VEILANDQGNR	1227.62	1227.62	2	40.01	82.73	1	0.92048	VEILANDQGNR	0
P11021	78 kDa glucose-regulated protein	Homo sapiens	HSPA5	72380.4	443	7	14.53
	VEIIANDQGNR	1227.62	1227.62	2	40.01	82.73	1	0.92048	VEIIANDQGNR	0
	IINEPTAAAIAYGLDK	1658.89	1658.89	2	90.47	112.81	1	3.48426	IINEPTAAAIAYGLDK	0
	VYEGERPLTK	1190.63	1190.63	3	31.2	40.18	1	1.17585	VYEGERPLTK	1
	NQLTSNPENTVFDAK	1676.8	1676.81	2	67.06	111.42	1	2.73139	NQLTSNPENTVFDAK	0
	VTHAVVTVPAYFNDAQR	1886.96	1886.97	3	76.36	85.91	1	1.02281	VTHAVVTVPAYFNDAQR	0
	ELEEIVQPIISK	1396.78	1396.78	2	87.44	60.38	1	1.24572	ELEEIVQPIISK	0
	TFAPEEISAmVLTK + Oxidation (M)	1551.79	1551.79	2	92.13	101.54	1	0.0386651	TFAPEEISAmVLTK	0
P34931	Heat shock 70 kDa protein 1-like	Homo sapiens	HSPA1L	70653.2	211	3	6.4
	VEIIANDQGNR	1227.62	1227.62	2	40.01	82.73	1	0.92048	VEIIANDQGNR	0
	IINEPTAAAIAYGLDK	1658.89	1658.89	2	90.47	112.81	1	3.48426	IINEPTAAAIAYGLDK	0
	AKIHDIVLVGGSTR	1464.84	1464.81	2	67.59	64.63	1	-19.3946	AKIHDIVLVGGSTR	1
P08107	Heat shock 70 kDa protein 1A/1B	Homo sapiens	HSPA1A	70239	123	2	3.9
	VEIIANDQGNR	1227.62	1227.62	2	40.01	82.73	1	0.92048	VEIIANDQGNR	0
	AQIHDLVLVGGSTR	1464.8	1464.81	2	67.59	64.63	1	5.43417	AQIHDLVLVGGSTR	0
P07437	Tubulin beta chain	Homo sapiens	TUBB	50006.9	299	7	15.77
	IREEYPDR	1076.53	1076.52	+2;+3	26.29	32.43	1	-0.0743132	IREEYPDR	1
	FPGQLNADLR	1129.59	1129.59	2	68.54	60.57	1	2.7001	FPGQLNADLR	0
	LAVNmVPFPR + Oxidation (M)	1158.62	1158.6	2	77.2	55.54	1	-15.5875	LAVNmVPFPR	0
	ISVYYNEATGGK	1300.63	1300.63	2	52.34	71.47	1	2.16818	ISVYYNEATGGK	0
	EVDEQMLNVQNK	1445.68	1445.68	2	55.45	62.34	1	0.740135	EVDEQMLNVQNK	0
	EVDEQmLNVQNK + Oxidation (M)	1461.68	1461.68	2	39.13	42.01	1	2.5245	EVDEQmLNVQNK	0
	GHYTEGAELVDSVLDVVR	1957.97	1957.98	3	120.4	123.84	1	2.7222	GHYTEGAELVDSVLDVVR	0
P68371	Tubulin beta-4B chain	Homo sapiens	TUBB4B	50166.9	292	7	15.73
	IREEYPDR	1076.53	1076.52	+2;+3	26.29	32.43	1	-0.0743132	IREEYPDR	1
	FPGQLNADLR	1129.59	1129.59	2	68.54	60.57	1	2.7001	FPGQLNADLR	0
	LAVNmVPFPR + Oxidation (M)	1158.62	1158.6	2	77.2	55.54	1	-15.5875	LAVNmVPFPR	0
	EVDEQMLNVQNK	1445.68	1445.68	2	55.45	62.34	1	0.740135	EVDEQMLNVQNK	0
	EVDEQmLNVQNK + Oxidation (M)	1461.68	1461.68	2	39.13	42.01	1	2.5245	EVDEQmLNVQNK	0
	GHYTEGAELVDSVLDVVR	1957.97	1957.98	3	120.4	123.84	1	2.7222	GHYTEGAELVDSVLDVVR	0
	INVYYNEATGGK	1327.64	1327.63	2	51.43	63.26	1	-9.26455	INVYYNEATGGK	0
Q13885	Tubulin beta-2A chain	Homo sapiens	TUBB2A	50196.9	254	6	13.03
	IREEYPDR	1076.53	1076.52	+2;+3	26.29	32.43	1	-0.0743132	IREEYPDR	1
	FPGQLNADLR	1129.59	1129.59	2	68.54	60.57	1	2.7001	FPGQLNADLR	0
	LAVNmVPFPR + Oxidation (M)	1158.62	1158.6	2	77.2	55.54	1	-15.5875	LAVNmVPFPR	0
	EVDEQMLNVQNK	1445.68	1445.68	2	55.45	62.34	1	0.740135	EVDEQMLNVQNK	0
	EVDEQmLNVQNK + Oxidation (M)	1461.68	1461.68	2	39.13	42.01	1	2.5245	EVDEQmLNVQNK	0
	GHYTEGAELVDSVLDVVR	1957.97	1957.98	3	120.4	123.84	1	2.7222	GHYTEGAELVDSVLDVVR	0
Q9BVA1	Tubulin beta-2B chain	Homo sapiens	TUBB2B	50288.8	254	6	13.03
	IREEYPDR	1076.53	1076.52	+2;+3	26.29	32.43	1	-0.0743132	IREEYPDR	1
	FPGQLNADLR	1129.59	1129.59	2	68.54	60.57	1	2.7001	FPGQLNADLR	0
	LAVNmVPFPR + Oxidation (M)	1158.62	1158.6	2	77.2	55.54	1	-15.5875	LAVNmVPFPR	0
	EVDEQMLNVQNK	1445.68	1445.68	2	55.45	62.34	1	0.740135	EVDEQMLNVQNK	0
	EVDEQmLNVQNK + Oxidation (M)	1461.68	1461.68	2	39.13	42.01	1	2.5245	EVDEQmLNVQNK	0
	GHYTEGAELVDSVLDVVR	1957.97	1957.98	3	120.4	123.84	1	2.7222	GHYTEGAELVDSVLDVVR	0
Q9H4B7	Tubulin beta-1 chain	Homo sapiens	TUBB1	50754.4	104	3	6.21
	IREEYPDR	1076.53	1076.52	+2;+3	26.29	32.43	1	-0.0743132	IREEYPDR	1
	FPGQLNADLR	1129.59	1129.59	2	68.54	60.57	1	2.7001	FPGQLNADLR	0
	LAVNmVPFPR + Oxidation (M)	1158.62	1158.6	2	77.2	55.54	1	-15.5875	LAVNmVPFPR	0
A6NNZ2	Tubulin beta-8 chain-like protein LOC260334	Homo sapiens		50046.5	104	3	6.31
	IREEYPDR	1076.53	1076.52	+2;+3	26.29	32.43	1	-0.0743132	IREEYPDR	1
	FPGQLNADLR	1129.59	1129.59	2	68.54	60.57	1	2.7001	FPGQLNADLR	0
	LAVNmVPFPR + Oxidation (M)	1158.62	1158.6	2	77.2	55.54	1	-15.5875	LAVNmVPFPR	0
Q3ZCM7	Tubulin beta-8 chain	Homo sapiens	TUBB8	50157.8	104	3	6.31
	IREEYPDR	1076.53	1076.52	+2;+3	26.29	32.43	1	-0.0743132	IREEYPDR	1
	FPGQLNADLR	1129.59	1129.59	2	68.54	60.57	1	2.7001	FPGQLNADLR	0
	LAVNmVPFPR + Oxidation (M)	1158.62	1158.6	2	77.2	55.54	1	-15.5875	LAVNmVPFPR	0
A6NKZ8	Putative tubulin beta chain-like protein ENSP00000290377	Homo sapiens		42116	104	3	0
	IREEYPDR	1076.53	1076.52	+2;+3	26.29	32.43	1	-0.0743132	IREEYPDR	1
	FPGQLNADLR	1129.59	1129.59	2	68.54	60.57	1	2.7001	FPGQLNADLR	0
	LAVNmVPFPR + Oxidation (M)	1158.62	1158.6	2	77.2	55.54	1	-15.5875	LAVNmVPFPR	0
Q13509	Tubulin beta-3 chain	Homo sapiens	TUBB3	50768.2	188	3	8.44
	FPGQLNADLR	1129.59	1129.59	2	68.54	60.57	1	2.7001	FPGQLNADLR	0
	LAVNmVPFPR + Oxidation (M)	1158.62	1158.6	2	77.2	55.54	1	-15.5875	LAVNmVPFPR	0
	GHYTEGAELVDSVLDVVR	1957.97	1957.98	3	120.4	123.84	1	2.7222	GHYTEGAELVDSVLDVVR	0
P04350	Tubulin beta-4A chain	Homo sapiens	TUBB4A	49921.8	91	2	4.5
	FPGQLNADLR	1129.59	1129.59	2	68.54	60.57	1	2.7001	FPGQLNADLR	0
	LAVNmVPFPR + Oxidation (M)	1158.62	1158.6	2	77.2	55.54	1	-15.5875	LAVNmVPFPR	0
Q9BUF5	Tubulin beta-6 chain	Homo sapiens	TUBB6	50192.9	91	2	4.48
	FPGQLNADLR	1129.59	1129.59	2	68.54	60.57	1	2.7001	FPGQLNADLR	0
	LAVNmVPFPR + Oxidation (M)	1158.62	1158.6	2	77.2	55.54	1	-15.5875	LAVNmVPFPR	0
P01857	Ig gamma-1 chain C region	Homo sapiens	IGHG1	36497.1	1477	9	32.42
	DTLMISR	834.427	834.428	2	49.06	53.1	1	1.77367	DTLMISR	0
	ALPAPIEK	837.496	837.497	2	46.13	55.85	1	0.907467	ALPAPIEK	0
	DTLmISR + Oxidation (M)	850.422	850.424	2	40.17	41.47	1	2.0578	DTLmISR	0
	GPSVFPLAPSSK	1185.64	1185.64	2	74.16	69.95	1	-1.07959	GPSVFPLAPSSK	0
	EPQVYTLPPSR	1285.67	1285.66	2	58.38	68.47	1	-1.78118	EPQVYTLPPSR	0
	FNWYVDGVEVHNAK	1676.79	1676.79	+2;+3	80.59	108.16	1	-0.0298188	FNWYVDGVEVHNAK	0
	VVSVLTVLHQDWLNGK	1807	1807	3	118.59	121.5	1	0.968456	VVSVLTVLHQDWLNGK	0
	TTPPVLDSDGSFFLYSK	1872.91	1872.92	+2;+3	105.46	134.35	1	2.15707	TTPPVLDSDGSFFLYSK	0
	GFYPSDIAVEWESNGQPENNYK	2543.12	2543.13	+2;+3	102.19	142.67	1	2.43008	GFYPSDIAVEWESNGQPENNYK	0
P01860	Ig gamma-3 chain C region	Homo sapiens	IGHG3	42088.1	504	6	14.32
	DTLMISR	834.427	834.428	2	49.06	53.1	1	1.77367	DTLMISR	0
	ALPAPIEK	837.496	837.497	2	46.13	55.85	1	0.907467	ALPAPIEK	0
	DTLmISR + Oxidation (M)	850.422	850.424	2	40.17	41.47	1	2.0578	DTLmISR	0
	EPQVYTLPPSR	1285.67	1285.66	2	58.38	68.47	1	-1.78118	EPQVYTLPPSR	0
	VVSVLTVLHQDWLNGK	1807	1807	3	118.59	121.5	1	0.968456	VVSVLTVLHQDWLNGK	0
	WYVDGVEVHNAK	1415.68	1415.68	+2;+3	61.08	69.96	1	-0.854711	WYVDGVEVHNAK	0
P01861	Ig gamma-4 chain C region	Homo sapiens	IGHG4	36331.8	392	4	13.76
	DTLMISR	834.427	834.428	2	49.06	53.1	1	1.77367	DTLMISR	0
	DTLmISR + Oxidation (M)	850.422	850.424	2	40.17	41.47	1	2.0578	DTLmISR	0
	VVSVLTVLHQDWLNGK	1807	1807	3	118.59	121.5	1	0.968456	VVSVLTVLHQDWLNGK	0
	GFYPSDIAVEWESNGQPENNYK	2543.12	2543.13	+2;+3	102.19	142.67	1	2.43008	GFYPSDIAVEWESNGQPENNYK	0
P01859	Ig gamma-2 chain C region	Homo sapiens	IGHG2	36383.6	387	5	13.19
	DTLMISR	834.427	834.428	2	49.06	53.1	1	1.77367	DTLMISR	0
	DTLmISR + Oxidation (M)	850.422	850.424	2	40.17	41.47	1	2.0578	DTLmISR	0
	EPQVYTLPPSR	1285.67	1285.66	2	58.38	68.47	1	-1.78118	EPQVYTLPPSR	0
	GLPAPIEK	823.48	823.482	2	47.42	57.89	1	1.53009	GLPAPIEK	0
	TTPPmLDSDGSFFLYSK + Oxidation (M)	1920.88	1920.88	2	97.5	111.88	1	-0.239473	TTPPmLDSDGSFFLYSK	0
Q71U36	Tubulin alpha-1A chain	Homo sapiens	TUBA1A	50655.5	498	8	23.06
	LSVDYGK	780.402	780.401	2	38.43	43.44	1	-1.24295	LSVDYGK	0
	FDLmYAK + Oxidation (M)	902.421	902.421	2	59.28	42.58	1	-0.121894	FDLmYAK	0
	DVNAAIATIK	1014.57	1014.57	2	61.57	55.01	1	-0.660378	DVNAAIATIK	0
	QLFHPEQLITGK	1409.77	1409.77	3	81.14	83.51	1	0.453976	QLFHPEQLITGK	0
	NLDIERPTYTNLNR	1717.87	1717.88	+2;+3	64.13	89.74	1	1.46693	NLDIERPTYTNLNR	1
	IHFPLATYAPVISAEK	1755.96	1755.96	3	99.29	58.3	1	-0.119593	IHFPLATYAPVISAEK	0
	VGINYQPPTVVPGGDLAK	1823.98	1823.98	+2;+3	84.16	68.29	1	1.18422	VGINYQPPTVVPGGDLAK	0
	TIGGGDDSFNTFFSETGAGK	2006.89	2006.89	2	99.11	135.79	1	0.0249142	TIGGGDDSFNTFFSETGAGK	0
P68363	Tubulin alpha-1B chain	Homo sapiens	TUBA1B	50671.5	498	8	23.06
	LSVDYGK	780.402	780.401	2	38.43	43.44	1	-1.24295	LSVDYGK	0
	FDLmYAK + Oxidation (M)	902.421	902.421	2	59.28	42.58	1	-0.121894	FDLmYAK	0
	DVNAAIATIK	1014.57	1014.57	2	61.57	55.01	1	-0.660378	DVNAAIATIK	0
	QLFHPEQLITGK	1409.77	1409.77	3	81.14	83.51	1	0.453976	QLFHPEQLITGK	0
	NLDIERPTYTNLNR	1717.87	1717.88	+2;+3	64.13	89.74	1	1.46693	NLDIERPTYTNLNR	1
	IHFPLATYAPVISAEK	1755.96	1755.96	3	99.29	58.3	1	-0.119593	IHFPLATYAPVISAEK	0
	VGINYQPPTVVPGGDLAK	1823.98	1823.98	+2;+3	84.16	68.29	1	1.18422	VGINYQPPTVVPGGDLAK	0
	TIGGGDDSFNTFFSETGAGK	2006.89	2006.89	2	99.11	135.79	1	0.0249142	TIGGGDDSFNTFFSETGAGK	0
Q9BQE3	Tubulin alpha-1C chain	Homo sapiens	TUBA1C	50415.3	498	8	23.16
	LSVDYGK	780.402	780.401	2	38.43	43.44	1	-1.24295	LSVDYGK	0
	FDLmYAK + Oxidation (M)	902.421	902.421	2	59.28	42.58	1	-0.121894	FDLmYAK	0
	DVNAAIATIK	1014.57	1014.57	2	61.57	55.01	1	-0.660378	DVNAAIATIK	0
	QLFHPEQLITGK	1409.77	1409.77	3	81.14	83.51	1	0.453976	QLFHPEQLITGK	0
	NLDIERPTYTNLNR	1717.87	1717.88	+2;+3	64.13	89.74	1	1.46693	NLDIERPTYTNLNR	1
	IHFPLATYAPVISAEK	1755.96	1755.96	3	99.29	58.3	1	-0.119593	IHFPLATYAPVISAEK	0
	VGINYQPPTVVPGGDLAK	1823.98	1823.98	+2;+3	84.16	68.29	1	1.18422	VGINYQPPTVVPGGDLAK	0
	TIGGGDDSFNTFFSETGAGK	2006.89	2006.89	2	99.11	135.79	1	0.0249142	TIGGGDDSFNTFFSETGAGK	0
Q13748	Tubulin alpha-3C/D chain	Homo sapiens	TUBA3C	50479.5	498	8	23.11
	LSVDYGK	780.402	780.401	2	38.43	43.44	1	-1.24295	LSVDYGK	0
	FDLmYAK + Oxidation (M)	902.421	902.421	2	59.28	42.58	1	-0.121894	FDLmYAK	0
	DVNAAIATIK	1014.57	1014.57	2	61.57	55.01	1	-0.660378	DVNAAIATIK	0
	QLFHPEQLITGK	1409.77	1409.77	3	81.14	83.51	1	0.453976	QLFHPEQLITGK	0
	NLDIERPTYTNLNR	1717.87	1717.88	+2;+3	64.13	89.74	1	1.46693	NLDIERPTYTNLNR	1
	IHFPLATYAPVISAEK	1755.96	1755.96	3	99.29	58.3	1	-0.119593	IHFPLATYAPVISAEK	0
	VGINYQPPTVVPGGDLAK	1823.98	1823.98	+2;+3	84.16	68.29	1	1.18422	VGINYQPPTVVPGGDLAK	0
	TIGGGDDSFNTFFSETGAGK	2006.89	2006.89	2	99.11	135.79	1	0.0249142	TIGGGDDSFNTFFSETGAGK	0
P68366	Tubulin alpha-4A chain	Homo sapiens	TUBA4A	50490.2	363	6	16.52
	LSVDYGK	780.402	780.401	2	38.43	43.44	1	-1.24295	LSVDYGK	0
	FDLmYAK + Oxidation (M)	902.421	902.421	2	59.28	42.58	1	-0.121894	FDLmYAK	0
	QLFHPEQLITGK	1409.77	1409.77	3	81.14	83.51	1	0.453976	QLFHPEQLITGK	0
	NLDIERPTYTNLNR	1717.87	1717.88	+2;+3	64.13	89.74	1	1.46693	NLDIERPTYTNLNR	1
	IHFPLATYAPVISAEK	1755.96	1755.96	3	99.29	58.3	1	-0.119593	IHFPLATYAPVISAEK	0
	VGINYQPPTVVPGGDLAK	1823.98	1823.98	+2;+3	84.16	68.29	1	1.18422	VGINYQPPTVVPGGDLAK	0
Q6PEY2	Tubulin alpha-3E chain	Homo sapiens	TUBA3E	50424.4	482	7	21.56
	FDLmYAK + Oxidation (M)	902.421	902.421	2	59.28	42.58	1	-0.121894	FDLmYAK	0
	DVNAAIATIK	1014.57	1014.57	2	61.57	55.01	1	-0.660378	DVNAAIATIK	0
	QLFHPEQLITGK	1409.77	1409.77	3	81.14	83.51	1	0.453976	QLFHPEQLITGK	0
	NLDIERPTYTNLNR	1717.87	1717.88	+2;+3	64.13	89.74	1	1.46693	NLDIERPTYTNLNR	1
	IHFPLATYAPVISAEK	1755.96	1755.96	3	99.29	58.3	1	-0.119593	IHFPLATYAPVISAEK	0
	VGINYQPPTVVPGGDLAK	1823.98	1823.98	+2;+3	84.16	68.29	1	1.18422	VGINYQPPTVVPGGDLAK	0
	TIGGGDDSFNTFFSETGAGK	2006.89	2006.89	2	99.11	135.79	1	0.0249142	TIGGGDDSFNTFFSETGAGK	0
Q9NY65	Tubulin alpha-8 chain	Homo sapiens	TUBA8	50613.4	306	4	11.36
	FDLmYAK + Oxidation (M)	902.421	902.421	2	59.28	42.58	1	-0.121894	FDLmYAK	0
	QLFHPEQLITGK	1409.77	1409.77	3	81.14	83.51	1	0.453976	QLFHPEQLITGK	0
	NLDIERPTYTNLNR	1717.87	1717.88	+2;+3	64.13	89.74	1	1.46693	NLDIERPTYTNLNR	1
	VGINYQPPTVVPGGDLAK	1823.98	1823.98	+2;+3	84.16	68.29	1	1.18422	VGINYQPPTVVPGGDLAK	0
A6NHL2	Tubulin alpha chain-like 3	Homo sapiens	TUBAL3	50520.6	43	1	1.57
	FDLmYAK + Oxidation (M)	902.421	902.421	2	59.28	42.58	1	-0.121894	FDLmYAK	0
Q00610	Clathrin heavy chain 1	Homo sapiens	CLTC	192918	333	4	2.87
	NLILVVR	825.544	825.543	2	76.43	30.73	1	-0.726794	NLILVVR	0
	LLLPWLEAR	1109.66	1109.66	2	121.46	69.1	1	0.40553	LLLPWLEAR	0
	ALEHFTDLYDIK	1463.73	1463.73	+2;+3	85.07	112.68	1	0.690018	ALEHFTDLYDIK	0
	FDVNTSAVQVLIEHIGNLDR	2239.16	2239.17	3	141.23	153.47	1	2.51434	FDVNTSAVQVLIEHIGNLDR	0
P0CG05	Ig lambda-2 chain C regions	Homo sapiens	IGLC2	11424.5	747	3	41.51
	AGVETTTPSK	989.503	989.504	2	21.07	80.71	1	0.727638	AGVETTTPSK	0
	YAASSYLSLTPEQWK	1742.85	1742.85	3	97.4	79.86	1	0.424592	YAASSYLSLTPEQWK	0
	AAPSVTLFPPSSEELQANK	1985.01	1985.01	+2;+3	88.09	93.65	1	0.780852	AAPSVTLFPPSSEELQANK	0
P0CG06	Ig lambda-3 chain C regions	Homo sapiens	IGLC3	11368.5	747	3	41.51
	AGVETTTPSK	989.503	989.504	2	21.07	80.71	1	0.727638	AGVETTTPSK	0
	YAASSYLSLTPEQWK	1742.85	1742.85	3	97.4	79.86	1	0.424592	YAASSYLSLTPEQWK	0
	AAPSVTLFPPSSEELQANK	1985.01	1985.01	+2;+3	88.09	93.65	1	0.780852	AAPSVTLFPPSSEELQANK	0
P0CF74	Ig lambda-6 chain C region	Homo sapiens	IGLC6	11407.5	695	2	32.08
	YAASSYLSLTPEQWK	1742.85	1742.85	3	97.4	79.86	1	0.424592	YAASSYLSLTPEQWK	0
	AAPSVTLFPPSSEELQANK	1985.01	1985.01	+2;+3	88.09	93.65	1	0.780852	AAPSVTLFPPSSEELQANK	0
A0M8Q6	Ig lambda-7 chain C region	Homo sapiens	IGLC7	11433.6	695	2	32.08
	YAASSYLSLTPEQWK	1742.85	1742.85	3	97.4	79.86	1	0.424592	YAASSYLSLTPEQWK	0
	AAPSVTLFPPSSEELQANK	1985.01	1985.01	+2;+3	88.09	93.65	1	0.780852	AAPSVTLFPPSSEELQANK	0
B9A064	Immunoglobulin lambda-like polypeptide 5	Homo sapiens	IGLL5	23324.6	403	3	19.63
	YAASSYLSLTPEQWK	1742.85	1742.85	3	97.4	79.86	1	0.424592	YAASSYLSLTPEQWK	0
	VTVLGQPK	840.507	840.509	2	40.11	48.93	1	2.59367	VTVLGQPK	0
	ANPTVTLFPPSSEELQANK	2042.03	2042.03	+2;+3	88.28	94.62	1	-1.35159	ANPTVTLFPPSSEELQANK	0
P0CG04	Ig lambda-1 chain C regions	Homo sapiens	IGLC1	11478.6	351	2	32.08
	YAASSYLSLTPEQWK	1742.85	1742.85	3	97.4	79.86	1	0.424592	YAASSYLSLTPEQWK	0
	ANPTVTLFPPSSEELQANK	2042.03	2042.03	+2;+3	88.28	94.62	1	-1.35159	ANPTVTLFPPSSEELQANK	0
P10809	60 kDa heat shock protein, mitochondrial	Homo sapiens	HSPD1	61154.3	336	4	13.09
	DRVTDALNATR	1230.63	1230.64	2	49.23	66.98	1	3.90044	DRVTDALNATR	1
	ISSIQSIVPALEIANAHR	1918.06	1918.06	3	103.55	114.95	1	-0.641272	ISSIQSIVPALEIANAHR	0
	ALMLQGVDLLADAVAVTmGPK + Oxidation (M)	2128.13	2128.13	3	148.33	81.05	1	-0.451101	ALMLQGVDLLADAVAVTmGPK	0
	TALLDAAGVASLLTTAEVVVTEIPK	2481.39	2481.39	3	171.16	142.74	1	-1.25333	TALLDAAGVASLLTTAEVVVTEIPK	0
P07900	Heat shock protein HSP 90-alpha	Homo sapiens	HSP90AA1	84928.6	247	4	6.42
	VILHLK	721.485	721.484	2	45.32	33.29	1	-1.77412	VILHLK	0
	ADLINNLGTIAK	1241.7	1241.7	2	84.41	75.34	1	0.330193	ADLINNLGTIAK	0
	GVVDSEDLPLNISR	1512.78	1512.78	2	85.06	93.18	1	2.26735	GVVDSEDLPLNISR	0
	HLEINPDHSIIETLR	1785.94	1785.94	3	80.34	110.4	1	0.778303	HLEINPDHSIIETLR	0
P08238	Heat shock protein HSP 90-beta	Homo sapiens	HSP90AB1	83488	229	5	7.46
	VILHLK	721.485	721.484	2	45.32	33.29	1	-1.77412	VILHLK	0
	SIYYITGESK	1159.58	1159.58	2	58.36	67.64	1	0.198348	SIYYITGESK	0
	ADLINNLGTIAK	1241.7	1241.7	2	84.41	75.34	1	0.330193	ADLINNLGTIAK	0
	GVVDSEDLPLNISR	1512.78	1512.78	2	85.06	93.18	1	2.26735	GVVDSEDLPLNISR	0
	ELISNASDALDK	1274.64	1274.64	2	60.46	49.31	1	5.64083	ELISNASDALDK	0
Q14568	Putative heat shock protein HSP 90-alpha A2	Homo sapiens	HSP90AA2	39432.4	92	2	5.25
	VILHLK	721.485	721.484	2	45.32	33.29	1	-1.77412	VILHLK	0
	ADLINNLGTIAK	1241.7	1241.7	2	84.41	75.34	1	0.330193	ADLINNLGTIAK	0
Q58FF7	Putative heat shock protein HSP 90-beta-3	Homo sapiens	HSP90AB3P	68557.9	33	1	1.01
	VILHLK	721.485	721.484	2	45.32	33.29	1	-1.77412	VILHLK	0
Q58FF6	Putative heat shock protein HSP 90-beta 4	Homo sapiens	HSP90AB4P	58733.4	33	1	1.19
	VILHLK	721.485	721.484	2	45.32	33.29	1	-1.77412	VILHLK	0
Q58FF8	Putative heat shock protein HSP 90-beta 2	Homo sapiens	HSP90AB2P	44459.1	116	2	5.77
	SIYYITGESK	1159.58	1159.58	2	58.36	67.64	1	0.198348	SIYYITGESK	0
	ADLINNLGTIAK	1241.7	1241.7	2	84.41	75.34	1	0.330193	ADLINNLGTIAK	0
P68104	Elongation factor 1-alpha 1	Homo sapiens	EEF1A1	50385	400	6	12.55
	QLIVGVNK	869.533	869.535	2	49.21	51.78	1	1.40305	QLIVGVNK	0
	QTVAVGVIK	913.56	913.558	2	50.02	40.58	1	-2.22208	QTVAVGVIK	0
	LPLQDVYK	974.544	974.543	2	64.24	77.67	1	-0.184702	LPLQDVYK	0
	IGGIGTVPVGR	1024.6	1024.6	2	58.55	72.36	1	-2.30333	IGGIGTVPVGR	0
	STTTGHLIYK	1119.59	1119.59	+2;+3	36.17	86.6	1	-0.866387	STTTGHLIYK	0
	YYVTIIDAPGHR	1403.72	1403.72	+2;+3	68.51	96.68	1	2.27253	YYVTIIDAPGHR	0
Q5VTE0	Putative elongation factor 1-alpha-like 3	Homo sapiens	EEF1A1P5	50429.1	400	6	12.55
	QLIVGVNK	869.533	869.535	2	49.21	51.78	1	1.40305	QLIVGVNK	0
	QTVAVGVIK	913.56	913.558	2	50.02	40.58	1	-2.22208	QTVAVGVIK	0
	LPLQDVYK	974.544	974.543	2	64.24	77.67	1	-0.184702	LPLQDVYK	0
	IGGIGTVPVGR	1024.6	1024.6	2	58.55	72.36	1	-2.30333	IGGIGTVPVGR	0
	STTTGHLIYK	1119.59	1119.59	+2;+3	36.17	86.6	1	-0.866387	STTTGHLIYK	0
	YYVTIIDAPGHR	1403.72	1403.72	+2;+3	68.51	96.68	1	2.27253	YYVTIIDAPGHR	0
Q05639	Elongation factor 1-alpha 2	Homo sapiens	EEF1A2	50714.2	264	5	9.94
	QLIVGVNK	869.533	869.535	2	49.21	51.78	1	1.40305	QLIVGVNK	0
	QTVAVGVIK	913.56	913.558	2	50.02	40.58	1	-2.22208	QTVAVGVIK	0
	LPLQDVYK	974.544	974.543	2	64.24	77.67	1	-0.184702	LPLQDVYK	0
	IGGIGTVPVGR	1024.6	1024.6	2	58.55	72.36	1	-2.30333	IGGIGTVPVGR	0
	STTTGHLIYK	1119.59	1119.59	+2;+3	36.17	86.6	1	-0.866387	STTTGHLIYK	0
P68032	Actin, alpha cardiac muscle 1	Homo sapiens	ACTC1	42267.8	177	6	17.51
	RGILTLK	799.528	799.528	2	50.2	38.91	1	-0.175103	RGILTLK	1
	DLTDYLmK + Oxidation (M)	1013.47	1013.48	2	72.36	41.22	1	1.31232	DLTDYLmK	0
	EITALAPSTmK + Oxidation (M)	1176.61	1176.61	2	47.3	59.21	1	2.35423	EITALAPSTmK	0
	SYELPDGQVITIGNER	1789.88	1789.89	2	91.45	70.54	1	2.86052	SYELPDGQVITIGNER	0
	QEYDEAGPSIVHR	1499.7	1499.67	2	53.09	46.56	1	-18.5837	QEYDEAGPSIVHR	0
	IWHHTFYNELR	1514.74	1514.74	3	61.2	51.62	1	0.547948	IWHHTFYNELR	0
P68133	Actin, alpha skeletal muscle	Homo sapiens	ACTA1	42299.8	177	6	17.51
	RGILTLK	799.528	799.528	2	50.2	38.91	1	-0.175103	RGILTLK	1
	DLTDYLmK + Oxidation (M)	1013.47	1013.48	2	72.36	41.22	1	1.31232	DLTDYLmK	0
	EITALAPSTmK + Oxidation (M)	1176.61	1176.61	2	47.3	59.21	1	2.35423	EITALAPSTmK	0
	SYELPDGQVITIGNER	1789.88	1789.89	2	91.45	70.54	1	2.86052	SYELPDGQVITIGNER	0
	QEYDEAGPSIVHR	1499.7	1499.67	2	53.09	46.56	1	-18.5837	QEYDEAGPSIVHR	0
	IWHHTFYNELR	1514.74	1514.74	3	61.2	51.62	1	0.547948	IWHHTFYNELR	0
P60709	Actin, cytoplasmic 1	Homo sapiens	ACTB	41985.7	159	5	14.13
	RGILTLK	799.528	799.528	2	50.2	38.91	1	-0.175103	RGILTLK	1
	DLTDYLmK + Oxidation (M)	1013.47	1013.48	2	72.36	41.22	1	1.31232	DLTDYLmK	0
	EITALAPSTmK + Oxidation (M)	1176.61	1176.61	2	47.3	59.21	1	2.35423	EITALAPSTmK	0
	SYELPDGQVITIGNER	1789.88	1789.89	2	91.45	70.54	1	2.86052	SYELPDGQVITIGNER	0
	IWHHTFYNELR	1514.74	1514.74	3	61.2	51.62	1	0.547948	IWHHTFYNELR	0
P63261	Actin, cytoplasmic 2	Homo sapiens	ACTG1	42041.7	159	5	14.13
	RGILTLK	799.528	799.528	2	50.2	38.91	1	-0.175103	RGILTLK	1
	DLTDYLmK + Oxidation (M)	1013.47	1013.48	2	72.36	41.22	1	1.31232	DLTDYLmK	0
	EITALAPSTmK + Oxidation (M)	1176.61	1176.61	2	47.3	59.21	1	2.35423	EITALAPSTmK	0
	SYELPDGQVITIGNER	1789.88	1789.89	2	91.45	70.54	1	2.86052	SYELPDGQVITIGNER	0
	IWHHTFYNELR	1514.74	1514.74	3	61.2	51.62	1	0.547948	IWHHTFYNELR	0
P62736	Actin, aortic smooth muscle	Homo sapiens	ACTA2	42303.7	149	5	14.59
	RGILTLK	799.528	799.528	2	50.2	38.91	1	-0.175103	RGILTLK	1
	DLTDYLmK + Oxidation (M)	1013.47	1013.48	2	72.36	41.22	1	1.31232	DLTDYLmK	0
	EITALAPSTmK + Oxidation (M)	1176.61	1176.61	2	47.3	59.21	1	2.35423	EITALAPSTmK	0
	SYELPDGQVITIGNER	1789.88	1789.89	2	91.45	70.54	1	2.86052	SYELPDGQVITIGNER	0
	QEYDEAGPSIVHR	1499.7	1499.67	2	53.09	46.56	1	-18.5837	QEYDEAGPSIVHR	0
P63267	Actin, gamma-enteric smooth muscle	Homo sapiens	ACTG2	42171.7	131	4	11.17
	RGILTLK	799.528	799.528	2	50.2	38.91	1	-0.175103	RGILTLK	1
	DLTDYLmK + Oxidation (M)	1013.47	1013.48	2	72.36	41.22	1	1.31232	DLTDYLmK	0
	EITALAPSTmK + Oxidation (M)	1176.61	1176.61	2	47.3	59.21	1	2.35423	EITALAPSTmK	0
	SYELPDGQVITIGNER	1789.88	1789.89	2	91.45	70.54	1	2.86052	SYELPDGQVITIGNER	0
Q6S8J3	POTE ankyrin domain family member E	Homo sapiens	POTEE	122573	113	3	3.16
	RGILTLK	799.528	799.528	2	50.2	38.91	1	-0.175103	RGILTLK	1
	SYELPDGQVITIGNER	1789.88	1789.89	2	91.45	70.54	1	2.86052	SYELPDGQVITIGNER	0
	IWHHTFYNELR	1514.74	1514.74	3	61.2	51.62	1	0.547948	IWHHTFYNELR	0
A5A3E0	POTE ankyrin domain family member F	Homo sapiens	POTEF	122700	113	3	3.16
	RGILTLK	799.528	799.528	2	50.2	38.91	1	-0.175103	RGILTLK	1
	SYELPDGQVITIGNER	1789.88	1789.89	2	91.45	70.54	1	2.86052	SYELPDGQVITIGNER	0
	IWHHTFYNELR	1514.74	1514.74	3	61.2	51.62	1	0.547948	IWHHTFYNELR	0
P0CG38	POTE ankyrin domain family member I	Homo sapiens	POTEI	122538	69	2	1.67
	RGILTLK	799.528	799.528	2	50.2	38.91	1	-0.175103	RGILTLK	1
	IWHHTFYNELR	1514.74	1514.74	3	61.2	51.62	1	0.547948	IWHHTFYNELR	0
P0CG39	POTE ankyrin domain family member J	Homo sapiens	POTEJ	118464	69	2	1.73
	RGILTLK	799.528	799.528	2	50.2	38.91	1	-0.175103	RGILTLK	1
	IWHHTFYNELR	1514.74	1514.74	3	61.2	51.62	1	0.547948	IWHHTFYNELR	0
Q562R1	Beta-actin-like protein 2	Homo sapiens	ACTBL2	42251.9	84	2	6.38
	DLTDYLmK + Oxidation (M)	1013.47	1013.48	2	72.36	41.22	1	1.31232	DLTDYLmK	0
	SYELPDGQVITIGNER	1789.88	1789.89	2	91.45	70.54	1	2.86052	SYELPDGQVITIGNER	0
Q9BYX7	Putative beta-actin-like protein 3	Homo sapiens	POTEKP	42264.8	97	2	7.2
	SYELPDGQVITIGNER	1789.88	1789.89	2	91.45	70.54	1	2.86052	SYELPDGQVITIGNER	0
	IWHHTFYNELR	1514.74	1514.74	3	61.2	51.62	1	0.547948	IWHHTFYNELR	0
P02786	Transferrin receptor protein 1	Homo sapiens	TFRC	85185.8	297	5	7.63
	SGVGTALLLK	957.586	957.586	2	73.44	55.89	1	-0.386388	SGVGTALLLK	0
	LLNENSYVPR	1203.62	1203.63	2	57.52	85.59	1	1.12161	LLNENSYVPR	0
	SSGLPNIPVQTISR	1467.8	1467.81	2	79.59	80.83	1	1.45115	SSGLPNIPVQTISR	0
	ILNIFGVIK	1015.64	1015.64	2	116.38	63.31	1	-0.19692	ILNIFGVIK	0
	GFVEPDHYVVVGAQR	1671.84	1671.84	2	68.48	101.9	1	1.36377	GFVEPDHYVVVGAQR	0
P08670	Vimentin	Homo sapiens	VIM	53665.1	131	3	5.58
	FLEQQNK	905.461	905.461	2	28.02	45.45	1	0.585337	FLEQQNK	0
	VELQELNDR	1114.56	1114.55	2	52.12	58.54	1	-6.20872	VELQELNDR	0
	ILLAELEQLK	1168.71	1168.71	2	103.29	78.67	1	-0.624622	ILLAELEQLK	0
P14136	Glial fibrillary acidic protein	Homo sapiens	GFAP	49895.6	89	2	4.17
	FLEQQNK	905.461	905.461	2	28.02	45.45	1	0.585337	FLEQQNK	0
	LALDIEIATYR	1276.7	1276.7	2	107.32	71.1	1	1.20623	LALDIEIATYR	0
Q8N1N4	Keratin, type II cytoskeletal 78	Homo sapiens	KRT78	57474.3	94	2	2.31
	FLEQQNK	905.461	905.461	2	28.02	45.45	1	0.585337	FLEQQNK	0
	FLEQQNKVLETK	1475.8	1475.76	2	59.29	64.96	1	-24.2987	FLEQQNKVLETK	1
Q14533	Keratin, type II cuticular Hb1	Homo sapiens	KRT81	56456.3	45	1	1.39
	FLEQQNK	905.461	905.461	2	28.02	45.45	1	0.585337	FLEQQNK	0
P78385	Keratin, type II cuticular Hb3	Homo sapiens	KRT83	55586.1	45	1	1.42
	FLEQQNK	905.461	905.461	2	28.02	45.45	1	0.585337	FLEQQNK	0
P78386	Keratin, type II cuticular Hb5	Homo sapiens	KRT85	57008.1	45	1	1.38
	FLEQQNK	905.461	905.461	2	28.02	45.45	1	0.585337	FLEQQNK	0
O43790	Keratin, type II cuticular Hb6	Homo sapiens	KRT86	54799.9	45	1	1.44
	FLEQQNK	905.461	905.461	2	28.02	45.45	1	0.585337	FLEQQNK	0
P01622	Ig kappa chain V-III region Ti	Homo sapiens		11872.9	582	4	45.87
	ATGIPDR	728.382	728.38	2	26	42.41	1	-2.01817	ATGIPDR	0
	FSGSGSGTDFTLTISR	1631.78	1631.78	2	84.01	141.59	1	1.29307	FSGSGSGTDFTLTISR	0
	EIVLTQSPGTLSLSPGER	1883	1883	+2;+3	85.43	147.63	1	-0.292087	EIVLTQSPGTLSLSPGER	0
	LLIYVASSR	1020.6	1020.59	2	73.12	35.07	1	-2.24379	LLIYVASSR	0
P01620	Ig kappa chain V-III region SIE	Homo sapiens		11859.8	570	3	37.61
	ATGIPDR	728.382	728.38	2	26	42.41	1	-2.01817	ATGIPDR	0
	FSGSGSGTDFTLTISR	1631.78	1631.78	2	84.01	141.59	1	1.29307	FSGSGSGTDFTLTISR	0
	EIVLTQSPGTLSLSPGER	1883	1883	+2;+3	85.43	147.63	1	-0.292087	EIVLTQSPGTLSLSPGER	0
P01623	Ig kappa chain V-III region WOL	Homo sapiens		11830.9	570	3	37.61
	ATGIPDR	728.382	728.38	2	26	42.41	1	-2.01817	ATGIPDR	0
	FSGSGSGTDFTLTISR	1631.78	1631.78	2	84.01	141.59	1	1.29307	FSGSGSGTDFTLTISR	0
	EIVLTQSPGTLSLSPGER	1883	1883	+2;+3	85.43	147.63	1	-0.292087	EIVLTQSPGTLSLSPGER	0
P04206	Ig kappa chain V-III region GOL	Homo sapiens		11914.9	570	3	37.61
	ATGIPDR	728.382	728.38	2	26	42.41	1	-2.01817	ATGIPDR	0
	FSGSGSGTDFTLTISR	1631.78	1631.78	2	84.01	141.59	1	1.29307	FSGSGSGTDFTLTISR	0
	EIVLTQSPGTLSLSPGER	1883	1883	+2;+3	85.43	147.63	1	-0.292087	EIVLTQSPGTLSLSPGER	0
P18135	Ig kappa chain V-III region HAH	Homo sapiens		14156.1	315	2	17.83
	ATGIPDR	728.382	728.38	2	26	42.41	1	-2.01817	ATGIPDR	0
	FSGSGSGTDFTLTISR	1631.78	1631.78	2	84.01	141.59	1	1.29307	FSGSGSGTDFTLTISR	0
P18136	Ig kappa chain V-III region HIC	Homo sapiens		14172.1	315	2	17.83
	ATGIPDR	728.382	728.38	2	26	42.41	1	-2.01817	ATGIPDR	0
	FSGSGSGTDFTLTISR	1631.78	1631.78	2	84.01	141.59	1	1.29307	FSGSGSGTDFTLTISR	0
P01619	Ig kappa chain V-III region B6	Homo sapiens		11719.8	301	2	6.48
	ATGIPDR	728.382	728.38	2	26	42.41	1	-2.01817	ATGIPDR	0
	EIVLTQSPGTLSLSPGER	1883	1883	+2;+3	85.43	147.63	1	-0.292087	EIVLTQSPGTLSLSPGER	0
P01621	Ig kappa chain V-III region NG9 (Fragment)	Homo sapiens		10814.2	124	2	23
	ATGIPDR	728.382	728.38	2	26	42.41	1	-2.01817	ATGIPDR	0
	FSGSASGTDFTLTISR	1645.79	1645.8	2	87.01	105.39	1	1.85928	FSGSASGTDFTLTISR	0
P17661	Desmin	Homo sapiens	DES	53549.1	59	1	1.91
	VELQELNDR	1114.56	1114.55	2	52.12	58.54	1	-6.20872	VELQELNDR	0
Q6KB66	Keratin, type II cytoskeletal 80	Homo sapiens	KRT80	50907.7	71	1	2.43
	LALDIEIATYR	1276.7	1276.7	2	107.32	71.1	1	1.20623	LALDIEIATYR	0
P08559	Pyruvate dehydrogenase E1 component subunit alpha, somatic form, mitochondrial	Homo sapiens	PDHA1	43819.5	110	2	4.62
	YGmGTSVER + Oxidation (M)	1014.44	1014.44	2	22.52	67.89	1	0.315444	YGmGTSVER	0
	EILAELTGR	1000.56	1000.56	2	79.18	69.68	1	0.849528	EILAELTGR	0
P05387	60S acidic ribosomal protein P2	Homo sapiens	RPLP2	11657.9	68	2	24.35
	NIEDVIAQGIGK	1255.68	1255.68	2	92.12	55.19	1	-1.72815	NIEDVIAQGIGK	0
	ILDSVGIEADDDRLNK	1771.9	1771.9	3	66.14	36.37	1	1.2924	ILDSVGIEADDDRLNK	1
P48741	Putative heat shock 70 kDa protein 7	Homo sapiens	HSPA7	40403.5	83	1	3
	VEILANDQGNR	1227.62	1227.62	2	40.01	82.73	1	0.92048	VEILANDQGNR	0
P62937	Peptidyl-prolyl cis-trans isomerase A	Homo sapiens	PPIA	18184.8	258	5	28.48
	VSFELFADK	1054.53	1054.53	2	94.16	72.7	1	-0.474143	VSFELFADK	0
	FEDENFILK	1153.57	1153.57	2	82.02	66.9	1	1.361	FEDENFILK	0
	EGMNIVEAmER + Oxidation (M)	1293.57	1293.56	2	53	47.35	1	-3.66428	EGMNIVEAmER	0
	EGmNIVEAmER + 2 Oxidation (M)	1309.56	1309.57	2	35.32	45.86	1	2.68792	EGmNIVEAmER	0
	VNPTVFFDIAVDGEPLGR	1944.99	1944.99	2	133.2	80.11	1	0.0925452	VNPTVFFDIAVDGEPLGR	0
P38646	Stress-70 protein, mitochondrial	Homo sapiens	HSPA9	73864.7	88	2	2.95
	DSETGENIR	1019.45	1019.45	2	22.09	33.89	1	2.33459	DSETGENIR	0
	VQQTVQDLFGR	1289.67	1289.67	2	77.06	81.04	1	-5.48201	VQQTVQDLFGR	0
P60866	40S ribosomal protein S20	Homo sapiens	RPS20	13456.3	247	3	20.17
	TPVEPEVAIHR	1246.67	1246.67	3	47.25	95.78	1	1.1631	TPVEPEVAIHR	0
	LIDLHSPSEIVK	1349.76	1349.76	+2;+3	71.16	91.6	1	0.200036	LIDLHSPSEIVK	0
	RLIDLHSPSEIVK	1505.86	1505.85	3	67.42	64.67	1	-1.9723	RLIDLHSPSEIVK	1
P02768	Serum albumin	Homo sapiens	ALB	70931.1	131	2	3.45
	LVTDLTK	788.464	788.466	2	42.58	46.03	1	2.10536	LVTDLTK	0
	VPQVSTPTLVEVSR	1510.84	1510.84	2	75.48	108.81	1	1.31053	VPQVSTPTLVEVSR	0
P01766	Ig heavy chain V-III region BRO	Homo sapiens		13310.4	224	1	15.83
	EVQLVESGGGLVQPGGSLR	1881	1881	+2;+3	81.26	140.4	1	0.393409	EVQLVESGGGLVQPGGSLR	0
P01777	Ig heavy chain V-III region TEI	Homo sapiens		12886.4	224	1	15.97
	EVQLVESGGGLVQPGGSLR	1881	1881	+2;+3	81.26	140.4	1	0.393409	EVQLVESGGGLVQPGGSLR	0
Q9H853	Putative tubulin-like protein alpha-4B	Homo sapiens	TUBA4B	27763.6	84	1	4.98
	QIFHPEQLITGK	1409.77	1409.77	3	81.14	83.51	1	0.453976	QIFHPEQLITGK	0
P30626	Sorcin	Homo sapiens	SRI	21892.3	107	3	14.14
	ALTTmGFR + Oxidation (M)	911.453	911.454	2	45.38	43.89	1	0.0438859	ALTTmGFR	0
	LmVSmLDR + 2 Oxidation (M)	995.478	995.475	2	47.11	30.45	1	-3.30495	LmVSmLDR	0
	DmSGTmGFNEFK + 2 Oxidation (M)	1394.55	1394.55	2	57.44	67.61	1	-1.01108	DmSGTmGFNEFK	0
P01597	Ig kappa chain V-I region DEE	Homo sapiens		11745.7	445	4	0
	DIEMTQSPSSLSASVGDR	1878.86	1878.9	2	74.02	98.72	1	19.6661	DIEMTQSPSSLSASVGDR	0
	DIQmTQSPSSLSASVGDR + Oxidation (M)	1893.87	1893.87	+2;+3	55.34	142.89	1	-0.844829	DIQmTQSPSSLSASVGDR	0
	DIQMTQSPSSLSASVGDR	1877.88	1877.89	2	73.41	100.47	1	5.90027	DIQMTQSPSSLSASVGDR	0
	DIEmTQSPSSLSASVGDR + Oxidation (M)	1894.86	1894.88	2	55.26	122.22	1	10.7238	DIEmTQSPSSLSASVGDR	0
P01593	Ig kappa chain V-I region AG	Homo sapiens		12076.9	379	3	31.48
	DIQmTQSPSSLSASVGDR + Oxidation (M)	1893.87	1893.87	+2;+3	55.34	142.89	1	-0.844829	DIQmTQSPSSLSASVGDR	0
	DIQMTQSPSSLSASVGDR	1877.88	1877.89	2	73.41	100.47	1	5.90027	DIQMTQSPSSLSASVGDR	0
	ILIYDASNLETGVPSR	1746.92	1746.92	2	90.05	123.84	1	-0.0343463	ILIYDASNLETGVPSR	0
P01606	Ig kappa chain V-I region OU	Homo sapiens		11861.6	337	3	0
	DIQmTQSPSSLSASVGDR + Oxidation (M)	1893.87	1893.87	+2;+3	55.34	142.89	1	-0.844829	DIQmTQSPSSLSASVGDR	0
	DIQmTESPSSLSASVGDR + Oxidation (M)	1894.86	1894.88	3	55.3	71.36	1	10.4916	DIQmTESPSSLSASVGDR	0
	DIQMTQSPSSLSASVGDR	1877.88	1877.89	2	73.41	100.47	1	5.90027	DIQMTQSPSSLSASVGDR	0
P01594	Ig kappa chain V-I region AU	Homo sapiens		12023.8	283	2	16.67
	DIQmTQSPSSLSASVGDR + Oxidation (M)	1893.87	1893.87	+2;+3	55.34	142.89	1	-0.844829	DIQmTQSPSSLSASVGDR	0
	DIQMTQSPSSLSASVGDR	1877.88	1877.89	2	73.41	100.47	1	5.90027	DIQMTQSPSSLSASVGDR	0
P01600	Ig kappa chain V-I region Hau	Homo sapiens		11755.7	283	2	16.67
	DIQmTQSPSSLSASVGDR + Oxidation (M)	1893.87	1893.87	+2;+3	55.34	142.89	1	-0.844829	DIQmTQSPSSLSASVGDR	0
	DIQMTQSPSSLSASVGDR	1877.88	1877.89	2	73.41	100.47	1	5.90027	DIQMTQSPSSLSASVGDR	0
P01607	Ig kappa chain V-I region Rei	Homo sapiens		11986.8	283	2	16.67
	DIQmTQSPSSLSASVGDR + Oxidation (M)	1893.87	1893.87	+2;+3	55.34	142.89	1	-0.844829	DIQmTQSPSSLSASVGDR	0
	DIQMTQSPSSLSASVGDR	1877.88	1877.89	2	73.41	100.47	1	5.90027	DIQMTQSPSSLSASVGDR	0
P01608	Ig kappa chain V-I region Roy	Homo sapiens		11866.8	283	2	16.67
	DIQmTQSPSSLSASVGDR + Oxidation (M)	1893.87	1893.87	+2;+3	55.34	142.89	1	-0.844829	DIQmTQSPSSLSASVGDR	0
	DIQMTQSPSSLSASVGDR	1877.88	1877.89	2	73.41	100.47	1	5.90027	DIQMTQSPSSLSASVGDR	0
P01609	Ig kappa chain V-I region Scw	Homo sapiens		11848.7	283	2	16.67
	DIQmTQSPSSLSASVGDR + Oxidation (M)	1893.87	1893.87	+2;+3	55.34	142.89	1	-0.844829	DIQmTQSPSSLSASVGDR	0
	DIQMTQSPSSLSASVGDR	1877.88	1877.89	2	73.41	100.47	1	5.90027	DIQMTQSPSSLSASVGDR	0
P01610	Ig kappa chain V-I region WEA	Homo sapiens		11924.8	283	2	16.67
	DIQmTQSPSSLSASVGDR + Oxidation (M)	1893.87	1893.87	+2;+3	55.34	142.89	1	-0.844829	DIQmTQSPSSLSASVGDR	0
	DIQMTQSPSSLSASVGDR	1877.88	1877.89	2	73.41	100.47	1	5.90027	DIQMTQSPSSLSASVGDR	0
P80362	Ig kappa chain V-I region WAT	Homo sapiens		11821.8	283	2	16.67
	DIQmTQSPSSLSASVGDR + Oxidation (M)	1893.87	1893.87	+2;+3	55.34	142.89	1	-0.844829	DIQmTQSPSSLSASVGDR	0
	DIQMTQSPSSLSASVGDR	1877.88	1877.89	2	73.41	100.47	1	5.90027	DIQMTQSPSSLSASVGDR	0
P01599	Ig kappa chain V-I region Gal	Homo sapiens		11898.9	283	2	16.67
	DIQmTQSPSSLSASVGDR + Oxidation (M)	1893.87	1893.87	+2;+3	55.34	142.89	1	-0.844829	DIQmTQSPSSLSASVGDR	0
	DIQMTQSPSSLSASVGDR	1877.88	1877.89	2	73.41	100.47	1	5.90027	DIQMTQSPSSLSASVGDR	0
P07478	Trypsin-2	Homo sapiens	PRSS2	26838.9	72	2	5.67
	NRPGVYTK	933.503	933.529	+2;+3	19.2	44.4	1	27.4771	NRPGVYTK	1
	SRIQVR	757.456	757.455	2	21.08	38.28	1	-0.56769	SRIQVR	1
P35030	Trypsin-3	Homo sapiens	PRSS3	33151.9	61	1	2.63
	NRPGVYTK	933.503	933.529	+2;+3	19.2	44.4	1	27.4771	NRPGVYTK	1
Q86YZ3	Hornerin	Homo sapiens	HRNR	282963	182	3	4.7
	GSGSGQSPSYGR	1138.5	1138.5	2	19.35	49.05	1	-0.55336	GSGSGQSPSYGR	0
	YGQQGSGSGQSPSR	1394.62	1394.62	2	17.37	67.69	1	2.23	YGQQGSGSGQSPSR	0
	QSLGHGQHGSGSGQSPSPSR	1946.89	1946.9	3	17.58	118.23	1	3.38488	QSLGHGQHGSGSGQSPSPSR	0
P31946	14-3-3 protein beta/alpha	Homo sapiens	YWHAB	28156.8	49	1	3.25
	NLLSVAYK	906.517	906.517	2	69.09	48.62	1	-0.0551561	NLLSVAYK	0
P62258	14-3-3 protein epsilon	Homo sapiens	YWHAE	29293.4	49	1	3.14
	NLLSVAYK	906.517	906.517	2	69.09	48.62	1	-0.0551561	NLLSVAYK	0
Q04917	14-3-3 protein eta	Homo sapiens	YWHAH	28339	49	1	3.25
	NLLSVAYK	906.517	906.517	2	69.09	48.62	1	-0.0551561	NLLSVAYK	0
P61981	14-3-3 protein gamma	Homo sapiens	YWHAG	28422.9	49	1	3.24
	NLLSVAYK	906.517	906.517	2	69.09	48.62	1	-0.0551561	NLLSVAYK	0
P31947	14-3-3 protein sigma	Homo sapiens	SFN	27848.7	49	1	3.23
	NLLSVAYK	906.517	906.517	2	69.09	48.62	1	-0.0551561	NLLSVAYK	0
P27348	14-3-3 protein theta	Homo sapiens	YWHAQ	27976.7	49	1	3.27
	NLLSVAYK	906.517	906.517	2	69.09	48.62	1	-0.0551561	NLLSVAYK	0
P63104	14-3-3 protein zeta/delta	Homo sapiens	YWHAZ	27865.7	49	1	3.27
	NLLSVAYK	906.517	906.517	2	69.09	48.62	1	-0.0551561	NLLSVAYK	0
P09382	Galectin-1	Homo sapiens	LGALS1	14982.1	98	2	11.85
	SFVLNLGK	876.507	876.509	2	81.01	53.98	1	1.88247	SFVLNLGK	0
	LPDGYEFK	967.465	967.466	2	59.59	70.29	1	1.21968	LPDGYEFK	0
P01765	Ig heavy chain V-III region TIL	Homo sapiens		12440	183	1	16.52
	EVQLLESGGGLVQPGGSLR	1895.01	1895.01	+2;+3	90.57	116.7	1	1.9525	EVQLLESGGGLVQPGGSLR	0
P01774	Ig heavy chain V-III region POM	Homo sapiens		13037.2	183	1	15.97
	EVQLLESGGGLVQPGGSLR	1895.01	1895.01	+2;+3	90.57	116.7	1	1.9525	EVQLLESGGGLVQPGGSLR	0
P01776	Ig heavy chain V-III region WAS	Homo sapiens		13174.4	183	1	16.24
	EVQLLESGGGLVQPGGSLR	1895.01	1895.01	+2;+3	90.57	116.7	1	1.9525	EVQLLESGGGLVQPGGSLR	0
P01779	Ig heavy chain V-III region TUR	Homo sapiens		12515.3	183	1	16.38
	EVQLLESGGGLVQPGGSLR	1895.01	1895.01	+2;+3	90.57	116.7	1	1.9525	EVQLLESGGGLVQPGGSLR	0
P35232	Prohibitin	Homo sapiens	PHB	29831.9	59	1	4.41
	ILFRPVASQLPR	1395.84	1395.84	3	76.18	58.96	1	1.34686	ILFRPVASQLPR	1
P31689	DnaJ homolog subfamily A member 1	Homo sapiens	DNAJA1	45437.3	80	1	3.27
	TIVITSHPGQIVK	1391.81	1391.82	3	56.51	80.09	1	1.04899	TIVITSHPGQIVK	0
O43813	LanC-like protein 1	Homo sapiens	LANCL1	45851.4	58	1	3.01
	SLAEGYFDAAGR	1255.58	1255.59	2	69.26	57.85	1	3.54417	SLAEGYFDAAGR	0
P32119	Peroxiredoxin-2	Homo sapiens	PRDX2	22016.2	55	1	5.05
	ATAVVDGAFK	977.518	977.522	2	49.43	55.16	1	4.32729	ATAVVDGAFK	0
Q15366	Poly(rC)-binding protein 2	Homo sapiens	PCBP2	38877.5	97	1	3.56
	IITLAGPTNAIFK	1357.8	1357.8	2	100.01	96.57	1	0.935339	IITLAGPTNAIFK	0
Q12931	Heat shock protein 75 kDa, mitochondrial	Homo sapiens	TRAP1	80289.6	93	1	1.99
	GVVDSEDIPLNLSR	1512.78	1512.78	2	85.06	93.18	1	2.26735	GVVDSEDIPLNLSR	0
P15531	Nucleoside diphosphate kinase A	Homo sapiens	NME1	17275.6	65	1	5.26
	GLVGEIIK	827.512	827.513	2	73.28	65.37	1	1.92142	GLVGEIIK	0
P22392	Nucleoside diphosphate kinase B	Homo sapiens	NME2	17378.9	65	1	5.26
	GLVGEIIK	827.512	827.513	2	73.28	65.37	1	1.92142	GLVGEIIK	0
P16402	Histone H1.3	Homo sapiens	HIST1H1D	22336.3	121	2	10.41
	ASGPPVSELITK	1197.66	1197.66	2	68.1	89.81	1	1.33594	ASGPPVSELITK	0
	ALAAAGYDVEK	1106.56	1106.57	2	46.54	54.31	1	6.40724	ALAAAGYDVEK	0
P16403	Histone H1.2	Homo sapiens	HIST1H1C	21351.8	121	2	10.8
	ASGPPVSELITK	1197.66	1197.66	2	68.1	89.81	1	1.33594	ASGPPVSELITK	0
	ALAAAGYDVEK	1106.56	1106.57	2	46.54	54.31	1	6.40724	ALAAAGYDVEK	0
P10412	Histone H1.4	Homo sapiens	HIST1H1E	21852	121	2	10.5
	ASGPPVSELITK	1197.66	1197.66	2	68.1	89.81	1	1.33594	ASGPPVSELITK	0
	ALAAAGYDVEK	1106.56	1106.57	2	46.54	54.31	1	6.40724	ALAAAGYDVEK	0
P62987	Ubiquitin-60S ribosomal protein L40	Homo sapiens	UBA52	14948.9	194	3	26.56
	TITLEVEPSDTIENVK	1786.92	1786.93	2	85.05	99.12	1	3.91735	TITLEVEPSDTIENVK	0
	ESTLHLVLR	1066.61	1066.61	+2;+3	66.05	65.89	1	1.11568	ESTLHLVLR	0
	TLSDYNIQK	1080.55	1080.54	2	44.17	45.28	1	-0.268383	TLSDYNIQK	0
P62979	Ubiquitin-40S ribosomal protein S27a	Homo sapiens	RPS27A	18229.4	194	3	21.79
	TITLEVEPSDTIENVK	1786.92	1786.93	2	85.05	99.12	1	3.91735	TITLEVEPSDTIENVK	0
	ESTLHLVLR	1066.61	1066.61	+2;+3	66.05	65.89	1	1.11568	ESTLHLVLR	0
	TLSDYNIQK	1080.55	1080.54	2	44.17	45.28	1	-0.268383	TLSDYNIQK	0
P0CG47	Polyubiquitin-B	Homo sapiens	UBB	25791.8	194	3	44.54
	TITLEVEPSDTIENVK	1786.92	1786.93	2	85.05	99.12	1	3.91735	TITLEVEPSDTIENVK	0
	ESTLHLVLR	1066.61	1066.61	+2;+3	66.05	65.89	1	1.11568	ESTLHLVLR	0
	TLSDYNIQK	1080.55	1080.54	2	44.17	45.28	1	-0.268383	TLSDYNIQK	0
P0CG48	Polyubiquitin-C	Homo sapiens	UBC	76991.5	194	3	44.67
	TITLEVEPSDTIENVK	1786.92	1786.93	2	85.05	99.12	1	3.91735	TITLEVEPSDTIENVK	0
	ESTLHLVLR	1066.61	1066.61	+2;+3	66.05	65.89	1	1.11568	ESTLHLVLR	0
	TLSDYNIQK	1080.55	1080.54	2	44.17	45.28	1	-0.268383	TLSDYNIQK	0
P10155	60 kDa SS-A/Ro ribonucleoprotein	Homo sapiens	TROVE2	61229	105	2	4.09
	DELEVIHLIEEHR	1630.83	1630.83	3	99.09	92.59	1	-2.17067	DELEVIHLIEEHR	0
	WRPDEEILK	1184.62	1184.62	3	66.15	37.94	1	0.287012	WRPDEEILK	1
P49368	T-complex protein 1 subunit gamma	Homo sapiens	CCT3	60955.2	44	2	2.75
	EILSEVER	973.508	973.509	2	61.33	39.01	1	0.688233	EILSEVER	0
	TIADIIR	800.476	800.477	2	66.16	32.5	1	2.0238	TIADIIR	0
P01614	Ig kappa chain V-II region Cum	Homo sapiens		12760.3	98	1	11.3
	FSGSGSGTDFTLK	1302.61	1302.61	2	61.5	98.26	1	0.0537383	FSGSGSGTDFTLK	0
P01617	Ig kappa chain V-II region TEW	Homo sapiens		12400.1	98	1	11.5
	FSGSGSGTDFTLK	1302.61	1302.61	2	61.5	98.26	1	0.0537383	FSGSGSGTDFTLK	0
P06309	Ig kappa chain V-II region GM607 (Fragment)	Homo sapiens		12748.2	98	1	11.11
	FSGSGSGTDFTLK	1302.61	1302.61	2	61.5	98.26	1	0.0537383	FSGSGSGTDFTLK	0
P06310	Ig kappa chain V-II region RPMI 6410	Homo sapiens		14789.3	98	1	9.77
	FSGSGSGTDFTLK	1302.61	1302.61	2	61.5	98.26	1	0.0537383	FSGSGSGTDFTLK	0
P01616	Ig kappa chain V-II region MIL	Homo sapiens		12140	98	1	0
	FSGSGSGTDFTLK	1302.61	1302.61	2	61.5	98.26	1	0.0537383	FSGSGSGTDFTLK	0
P39019	40S ribosomal protein S19	Homo sapiens	RPS19	16050.5	50	1	6.21
	VLQALEGLK	969.586	969.588	2	73.27	50.4	1	2.44434	VLQALEGLK	0
Q00325	Phosphate carrier protein, mitochondrial	Homo sapiens	SLC25A3	40436.6	41	1	3.31
	IQTQPGYANTLR	1360.71	1360.7	2	47.43	40.74	1	-4.06406	IQTQPGYANTLR	0
Q96A08	Histone H2B type 1-A	Homo sapiens	HIST1H2BA	14158.7	110	2	15.75
	LLLPGELAK	952.596	952.596	2	80.34	80.91	1	0.188957	LLLPGELAK	0
	QVHPDTGISSK	1167.59	1167.58	2	24.25	51.96	1	-3.01476	QVHPDTGISSK	0
P33778	Histone H2B type 1-B	Homo sapiens	HIST1H2BB	13941.6	110	2	15.87
	LLLPGELAK	952.596	952.596	2	80.34	80.91	1	0.188957	LLLPGELAK	0
	QVHPDTGISSK	1167.59	1167.58	2	24.25	51.96	1	-3.01476	QVHPDTGISSK	0
P62807	Histone H2B type 1-C/E/F/G/I	Homo sapiens	HIST1H2BC	13897.6	110	2	15.87
	LLLPGELAK	952.596	952.596	2	80.34	80.91	1	0.188957	LLLPGELAK	0
	QVHPDTGISSK	1167.59	1167.58	2	24.25	51.96	1	-3.01476	QVHPDTGISSK	0
P58876	Histone H2B type 1-D	Homo sapiens	HIST1H2BD	13927.6	110	2	15.87
	LLLPGELAK	952.596	952.596	2	80.34	80.91	1	0.188957	LLLPGELAK	0
	QVHPDTGISSK	1167.59	1167.58	2	24.25	51.96	1	-3.01476	QVHPDTGISSK	0
Q93079	Histone H2B type 1-H	Homo sapiens	HIST1H2BH	13883.5	110	2	15.87
	LLLPGELAK	952.596	952.596	2	80.34	80.91	1	0.188957	LLLPGELAK	0
	QVHPDTGISSK	1167.59	1167.58	2	24.25	51.96	1	-3.01476	QVHPDTGISSK	0
P06899	Histone H2B type 1-J	Homo sapiens	HIST1H2BJ	13895.6	110	2	15.87
	LLLPGELAK	952.596	952.596	2	80.34	80.91	1	0.188957	LLLPGELAK	0
	QVHPDTGISSK	1167.59	1167.58	2	24.25	51.96	1	-3.01476	QVHPDTGISSK	0
O60814	Histone H2B type 1-K	Homo sapiens	HIST1H2BK	13881.6	110	2	15.87
	LLLPGELAK	952.596	952.596	2	80.34	80.91	1	0.188957	LLLPGELAK	0
	QVHPDTGISSK	1167.59	1167.58	2	24.25	51.96	1	-3.01476	QVHPDTGISSK	0
Q99880	Histone H2B type 1-L	Homo sapiens	HIST1H2BL	13943.6	110	2	15.87
	LLLPGELAK	952.596	952.596	2	80.34	80.91	1	0.188957	LLLPGELAK	0
	QVHPDTGISSK	1167.59	1167.58	2	24.25	51.96	1	-3.01476	QVHPDTGISSK	0
Q99879	Histone H2B type 1-M	Homo sapiens	HIST1H2BM	13980.6	110	2	15.87
	LLLPGELAK	952.596	952.596	2	80.34	80.91	1	0.188957	LLLPGELAK	0
	QVHPDTGISSK	1167.59	1167.58	2	24.25	51.96	1	-3.01476	QVHPDTGISSK	0
Q99877	Histone H2B type 1-N	Homo sapiens	HIST1H2BN	13913.5	110	2	15.87
	LLLPGELAK	952.596	952.596	2	80.34	80.91	1	0.188957	LLLPGELAK	0
	QVHPDTGISSK	1167.59	1167.58	2	24.25	51.96	1	-3.01476	QVHPDTGISSK	0
P23527	Histone H2B type 1-O	Homo sapiens	HIST1H2BO	13897.6	110	2	15.87
	LLLPGELAK	952.596	952.596	2	80.34	80.91	1	0.188957	LLLPGELAK	0
	QVHPDTGISSK	1167.59	1167.58	2	24.25	51.96	1	-3.01476	QVHPDTGISSK	0
Q16778	Histone H2B type 2-E	Homo sapiens	HIST2H2BE	13911.6	110	2	15.87
	LLLPGELAK	952.596	952.596	2	80.34	80.91	1	0.188957	LLLPGELAK	0
	QVHPDTGISSK	1167.59	1167.58	2	24.25	51.96	1	-3.01476	QVHPDTGISSK	0
Q5QNW6	Histone H2B type 2-F	Homo sapiens	HIST2H2BF	13911.6	110	2	15.87
	LLLPGELAK	952.596	952.596	2	80.34	80.91	1	0.188957	LLLPGELAK	0
	QVHPDTGISSK	1167.59	1167.58	2	24.25	51.96	1	-3.01476	QVHPDTGISSK	0
Q8N257	Histone H2B type 3-B	Homo sapiens	HIST3H2BB	13899.5	110	2	15.87
	LLLPGELAK	952.596	952.596	2	80.34	80.91	1	0.188957	LLLPGELAK	0
	QVHPDTGISSK	1167.59	1167.58	2	24.25	51.96	1	-3.01476	QVHPDTGISSK	0
P57053	Histone H2B type F-S	Homo sapiens	H2BFS	13935.6	110	2	15.87
	LLLPGELAK	952.596	952.596	2	80.34	80.91	1	0.188957	LLLPGELAK	0
	QVHPDTGISSK	1167.59	1167.58	2	24.25	51.96	1	-3.01476	QVHPDTGISSK	0
Q6UWP8	Suprabasin	Homo sapiens	SBSN	60550.6	34	1	9.15
	FGQGAHHAAGQAGNEAGR	1734.79	1734.79	3	19.57	34.44	1	0.628317	FGQGAHHAAGQAGNEAGR	0
Q96QV6	Histone H2A type 1-A	Homo sapiens	HIST1H2AA	14224.9	69	1	6.87
	AGLQFPVGR	943.524	943.524	2	70.36	69.14	1	-0.0317957	AGLQFPVGR	0
P04908	Histone H2A type 1-B/E	Homo sapiens	HIST1H2AB	14127	69	1	6.92
	AGLQFPVGR	943.524	943.524	2	70.36	69.14	1	-0.0317957	AGLQFPVGR	0
Q93077	Histone H2A type 1-C	Homo sapiens	HIST1H2AC	14096.9	69	1	6.92
	AGLQFPVGR	943.524	943.524	2	70.36	69.14	1	-0.0317957	AGLQFPVGR	0
P20671	Histone H2A type 1-D	Homo sapiens	HIST1H2AD	14098.9	69	1	6.92
	AGLQFPVGR	943.524	943.524	2	70.36	69.14	1	-0.0317957	AGLQFPVGR	0
Q96KK5	Histone H2A type 1-H	Homo sapiens	HIST1H2AH	13897.8	69	1	7.03
	AGLQFPVGR	943.524	943.524	2	70.36	69.14	1	-0.0317957	AGLQFPVGR	0
Q99878	Histone H2A type 1-J	Homo sapiens	HIST1H2AJ	13927.8	69	1	7.03
	AGLQFPVGR	943.524	943.524	2	70.36	69.14	1	-0.0317957	AGLQFPVGR	0
P0C0S8	Histone H2A type 1	Homo sapiens	HIST1H2AG	14083	69	1	6.92
	AGLQFPVGR	943.524	943.524	2	70.36	69.14	1	-0.0317957	AGLQFPVGR	0
Q6FI13	Histone H2A type 2-A	Homo sapiens	HIST2H2AA3	14086.9	69	1	6.92
	AGLQFPVGR	943.524	943.524	2	70.36	69.14	1	-0.0317957	AGLQFPVGR	0
Q8IUE6	Histone H2A type 2-B	Homo sapiens	HIST2H2AB	13986.8	69	1	6.92
	AGLQFPVGR	943.524	943.524	2	70.36	69.14	1	-0.0317957	AGLQFPVGR	0
Q16777	Histone H2A type 2-C	Homo sapiens	HIST2H2AC	13979.8	69	1	6.98
	AGLQFPVGR	943.524	943.524	2	70.36	69.14	1	-0.0317957	AGLQFPVGR	0
Q7L7L0	Histone H2A type 3	Homo sapiens	HIST3H2A	14112.9	69	1	6.92
	AGLQFPVGR	943.524	943.524	2	70.36	69.14	1	-0.0317957	AGLQFPVGR	0
Q9BTM1	Histone H2A.J	Homo sapiens	H2AFJ	14010.9	69	1	6.98
	AGLQFPVGR	943.524	943.524	2	70.36	69.14	1	-0.0317957	AGLQFPVGR	0
Q71UI9	Histone H2A.V	Homo sapiens	H2AFV	13500.5	69	1	7.03
	AGLQFPVGR	943.524	943.524	2	70.36	69.14	1	-0.0317957	AGLQFPVGR	0
P16104	Histone H2AX	Homo sapiens	H2AFX	15135.4	69	1	6.29
	AGLQFPVGR	943.524	943.524	2	70.36	69.14	1	-0.0317957	AGLQFPVGR	0
P0C0S5	Histone H2A.Z	Homo sapiens	H2AFZ	13544.5	69	1	7.03
	AGLQFPVGR	943.524	943.524	2	70.36	69.14	1	-0.0317957	AGLQFPVGR	0
P07477	Trypsin-1	Homo sapiens	PRSS1	27001	71	2	5.67
	SRIQVR	757.456	757.455	2	21.08	38.28	1	-0.56769	SRIQVR	1
	NKPGVYTK	905.497	905.499	+2;+3	18.29	43.37	1	1.84429	NKPGVYTK	1
Q9BYE2	Transmembrane protease serine 13	Homo sapiens	TMPRSS13	63532.9	60	1	1.37
	NKPGVYTK	905.497	905.499	+2;+3	18.29	43.37	1	1.84429	NKPGVYTK	1
P01605	Ig kappa chain V-I region Lay	Homo sapiens		11918.8	77	1	8.33
	LLIYGASTR	992.565	992.566	2	60.58	77	1	0.594419	LLIYGASTR	0
P01624	Ig kappa chain V-III region POM	Homo sapiens		12006.9	77	1	8.26
	LLIYGASTR	992.565	992.566	2	60.58	77	1	0.594419	LLIYGASTR	0
P04207	Ig kappa chain V-III region CLL	Homo sapiens		14358.2	77	1	6.98
	LLIYGASTR	992.565	992.566	2	60.58	77	1	0.594419	LLIYGASTR	0
P04434	Ig kappa chain V-III region VH (Fragment)	Homo sapiens		12841.4	77	1	7.76
	LLIYGASTR	992.565	992.566	2	60.58	77	1	0.594419	LLIYGASTR	0
P61978	Heterogeneous nuclear ribonucleoprotein K	Homo sapiens	HNRNPK	51174.3	173	2	4.75
	VVLIGGKPDR	1052.63	1052.63	+2;+3	42.2	58.96	1	-0.436999	VVLIGGKPDR	1
	IILDLISESPIK	1339.8	1339.79	2	112.24	100.66	1	-2.17944	IILDLISESPIK	0
P62805	Histone H4	Homo sapiens	HIST1H4A	11360.4	120	2	19.42
	VFLENVIR	988.571	988.571	2	85.36	74.55	1	0.859827	VFLENVIR	0
	DNIQGITKPAIR	1324.75	1324.74	2	50.59	69.12	1	-2.27213	DNIQGITKPAIR	1
P01598	Ig kappa chain V-I region EU	Homo sapiens		11872.7	79	1	10.19
	ASSLESGVPSR	1088.55	1088.54	2	36.31	78.67	1	-2.49875	ASSLESGVPSR	0
P25398	40S ribosomal protein S12	Homo sapiens	RPS12	14827.4	51	1	6.06
	DVIEEYFK	1041.5	1041.5	2	86.44	50.63	1	-5.21362	DVIEEYFK	0
P32969	60S ribosomal protein L9	Homo sapiens	RPL9	21941.8	48	1	5.21
	FLDGIYVSEK	1169.6	1169.6	2	79.48	48.46	1	-0.256499	FLDGIYVSEK	0
P81605	Dermcidin	Homo sapiens	DCD	11368.8	97	2	20
	ENAGEDPGLAR	1127.52	1127.52	2	29.16	59.54	1	0.337023	ENAGEDPGLAR	0
	DAVEDLESVGK	1160.56	1160.56	2	69.16	63.95	1	3.82575	DAVEDLESVGK	0
P04433	Ig kappa chain V-III region VG (Fragment)	Homo sapiens		12659.3	61	1	7.83
	LLIYDASNR	1063.57	1063.56	2	61.15	60.66	1	-2.69847	LLIYDASNR	0
P01700	Ig lambda chain V-I region HA	Homo sapiens		11980.9	119	2	18.75
	RPSGVPDR	882.467	882.469	2	19.11	51.95	1	2.23238	RPSGVPDR	1
	SGTSASLAISGLR	1218.66	1218.66	2	68.13	83.54	1	1.46883	SGTSASLAISGLR	0
P01707	Ig lambda chain V-II region TRO	Homo sapiens		11691.6	52	1	7.21
	RPSGVPDR	882.467	882.469	2	19.11	51.95	1	2.23238	RPSGVPDR	1
P01709	Ig lambda chain V-II region MGC	Homo sapiens		11642.5	52	1	7.21
	RPSGVPDR	882.467	882.469	2	19.11	51.95	1	2.23238	RPSGVPDR	1
P01712	Ig lambda chain V-II region WIN	Homo sapiens		11778.6	52	1	7.21
	RPSGVPDR	882.467	882.469	2	19.11	51.95	1	2.23238	RPSGVPDR	1
O95263	High affinity cAMP-specific and IBMX-insensitive 3',5'-cyclic phosphodiesterase 8B	Homo sapiens	PDE8B	100158	42	1	0.68
	TLDDLK	703.375	703.375	2	32.09	41.61	1	-0.426515	TLDDLK	0
Q96K30	RBPJ-interacting and tubulin-associated protein	Homo sapiens	RITA	28739.8	49	1	2.6
	SPLVTSR	758.429	758.428	2	30	48.85	1	-1.47674	SPLVTSR	0
Q8N136	Dynein assembly factor with WDR repeat domains 1	Homo sapiens	DAW1	46391.7	48	1	1.69
	HGELKTK	811.455	811.435	2	28.02	47.76	1	-25.3372	HGELKTK	1
P06312	Ig kappa chain V-IV region (Fragment)	Homo sapiens	IGKV4-1	13463.6	51	1	9.92
	SSQSVLYSSNNK	1312.63	1312.63	2	33.43	51.47	1	2.19408	SSQSVLYSSNNK	0
P06313	Ig kappa chain V-IV region JI	Homo sapiens		14715.3	51	1	9.02
	SSQSVLYSSNNK	1312.63	1312.63	2	33.43	51.47	1	2.19408	SSQSVLYSSNNK	0
P83593	Ig kappa chain V-IV region STH (Fragment)	Homo sapiens		12144.9	51	1	11.01
	SSQSVLYSSNNK	1312.63	1312.63	2	33.43	51.47	1	2.19408	SSQSVLYSSNNK	0
Q86TJ2	Transcriptional adapter 2-beta	Homo sapiens	TADA2B	48899.5	46	1	1.67
	LPSYLDK	834.449	834.45	2	62.33	45.59	1	1.92942	LPSYLDK	0
O75152	Zinc finger CCCH domain-containing protein 11A	Homo sapiens	ZC3H11A	89765.8	43	1	0.74
	IDSEIK	703.375	703.374	2	28.12	42.82	1	-1.12316	IDSEIK	0
P01715	Ig lambda chain V-IV region Bau	Homo sapiens		11436.4	50	1	7.55
	RPSGIPER	910.498	910.501	2	23.49	49.82	1	2.7128	RPSGIPER	1
P06889	Ig lambda chain V-IV region MOL	Homo sapiens		11356.8	50	1	0
	RPSGIPER	910.498	910.501	2	23.49	49.82	1	2.7128	RPSGIPER	1
P01701	Ig lambda chain V-I region NEW	Homo sapiens		11537.7	47	1	7.21
	RPSGIPDR	896.483	896.484	2	23.48	46.73	1	1.86284	RPSGIPDR	1
P01702	Ig lambda chain V-I region NIG-64	Homo sapiens		11538.5	47	1	7.21
	RPSGIPDR	896.483	896.484	2	23.48	46.73	1	1.86284	RPSGIPDR	1
P06316	Ig lambda chain V-I region BL2	Homo sapiens		13739.6	47	1	6.15
	RPSGIPDR	896.483	896.484	2	23.48	46.73	1	1.86284	RPSGIPDR	1
P06888	Ig lambda chain V-I region EPS	Homo sapiens		11498.7	47	1	7.34
	RPSGIPDR	896.483	896.484	2	23.48	46.73	1	1.86284	RPSGIPDR	1
A6NHZ5	Leucine-rich repeat-containing protein 14B	Homo sapiens	LRRC14B	57365.6	44	1	1.36
	DTMRSLR	877.444	877.433	2	41.51	43.52	1	-12.3085	DTMRSLR	1
A6NC98	Coiled-coil domain-containing protein 88B	Homo sapiens	CCDC88B	165078	32	1	0.54
	SLMGTLSK	835.447	835.466	2	36.58	31.81	1	22.6705	SLMGTLSK	0
Q8TF72	Protein Shroom3	Homo sapiens	SHROOM3	218012	39	1	0.45
	SSPATADKR	931.472	931.47	2	23.31	39.06	1	-2.57657	SSPATADKR	1
P01699	Ig lambda chain V-I region VOR	Homo sapiens		11599.5	38	1	8.11
	LLIYSSDQR	1093.58	1093.58	2	60.26	37.97	1	-0.640101	LLIYSSDQR	0
Q04837	Single-stranded DNA-binding protein, mitochondrial	Homo sapiens	SSBP1	17249	62	2	11.49
	ISVFRPGLR	1043.62	1043.62	3	61.59	46.69	1	-1.26482	ISVFRPGLR	1
	VGQDPVLR	882.492	882.49	2	37.1	37.55	1	-2.67424	VGQDPVLR	0
Q86W42	THO complex subunit 6 homolog	Homo sapiens	THOC6	37970.9	46	1	3.23
	HLLSAGDGEVK	1124.58	1124.56	2	72.45	37.36	1	-15.7481	HLLSAGDGEVK	0
P29144	Tripeptidyl-peptidase 2	Homo sapiens	TPP2	139458	34	1	0.64
	LVEEKPTK	942.539	942.512	2	26.16	34.12	1	-27.967	LVEEKPTK	1
P27694	Replication protein A 70 kDa DNA-binding subunit	Homo sapiens	RPA1	68601.1	37	1	1.46
	FFPLIEVNK	1105.62	1105.62	2	99.39	36.83	1	2.64106	FFPLIEVNK	0
Q6ZMW3	Echinoderm microtubule-associated protein-like 6	Homo sapiens	EML6	219785	31	1	0.41
	mADRTAPR + Oxidation (M)	932.45	932.456	2	26.02	30.62	1	6.31669	mADRTAPR	1
Q9P273	Teneurin-3	Homo sapiens	TENM3	304255	37	1	0.78
	QDGMFDLVANGGASLTLVFER	2239.09	2239.12	3	90.12	36.72	1	10.0174	QDGMFDLVANGGASLTLVFER	0
Q86XI8	Uncharacterized protein C19orf68	Homo sapiens	C19orf68	70810.8	31	1	1.59
	GSQLEDQALR	1115.56	1115.56	2	35.1	30.88	1	0.15239	GSQLEDQALR	0
Q99460	26S proteasome non-ATPase regulatory subunit 1	Homo sapiens	PSMD1	106596	30	1	1.05
	NNNTDLMILK	1174.6	1174.63	2	87.32	30.18	1	20.1345	NNNTDLMILK	0
P14625	Endoplasmin	Homo sapiens	HSP90B1	92641.3	49	1	1.49
	ELISNASDALDK	1274.64	1274.64	2	60.46	49.31	1	5.64083	ELISNASDALDK	0
P35637	RNA-binding protein FUS	Homo sapiens	FUS	53577.7	62	1	2.28
	TGQPmINLYTDR + Oxidation (M)	1423.68	1423.67	2	62.08	61.72	1	-2.19853	TGQPmINLYTDR	0
P31943	Heterogeneous nuclear ribonucleoprotein H	Homo sapiens	HNRNPH1	49428.3	32	1	1.34
	YIEIFK	811.448	811.449	2	75.16	32.23	1	1.50349	YIEIFK	0
P55795	Heterogeneous nuclear ribonucleoprotein H2	Homo sapiens	HNRNPH2	49462.2	32	1	1.34
	YIEIFK	811.448	811.449	2	75.16	32.23	1	1.50349	YIEIFK	0
P05109	Protein S100-A8	Homo sapiens	S100A8	10873.6	145	1	11.83
	ALNSIIDVYHK	1271.69	1271.69	+2;+3	72.41	95.91	1	2.75225	ALNSIIDVYHK	0
P80748	Ig lambda chain V-III region LOI	Homo sapiens		12019.8	398	2	21.62
	FSGSNSGNTATLTISR	1611.79	1611.78	2	54.33	165.19	1	-0.912032	FSGSNSGNTATLTISR	0
	LTVLSQPK	884.533	884.534	2	47.18	51.44	1	1.19837	LTVLSQPK	0
P04208	Ig lambda chain V-I region WAH	Homo sapiens		11809.7	106	2	22.02
	SGTSASLAISGLR	1218.66	1218.66	2	68.13	83.54	1	1.46883	SGTSASLAISGLR	0
	DNQRPSGVPDR	1239.6	1239.6	2	22.23	40.23	1	3.72702	DNQRPSGVPDR	1
P07737	Profilin-1	Homo sapiens	PFN1	15182.5	83	1	10
	STGGAPTFNVTVTK	1378.71	1378.71	2	63.08	83	1	0.623772	STGGAPTFNVTVTK	0
P30048	Thioredoxin-dependent peroxide reductase, mitochondrial	Homo sapiens	PRDX3	27951.1	53	1	4.3
	HLSVNDLPVGR	1205.65	1205.65	2	60.22	52.77	1	-3.63289	HLSVNDLPVGR	0
P46783	40S ribosomal protein S10	Homo sapiens	RPS10	18885.9	74	1	5.45
	IAIYELLFK	1108.65	1108.65	2	128.22	74.47	1	1.41613	IAIYELLFK	0
P06702	Protein S100-A9	Homo sapiens	S100A9	13279.5	34	1	11.4
	LGHPDTLNQGEFK	1454.72	1454.71	2	48.29	34.48	1	-2.43347	LGHPDTLNQGEFK	0
Q16555	Dihydropyrimidinase-related protein 2	Homo sapiens	DPYSL2	62622.5	42	1	1.22
	VFNLYPR	907.492	907.487	2	71.41	41.58	1	-5.27829	VFNLYPR	0
P06311	Ig kappa chain V-III region IARC/BL41	Homo sapiens		14153.1	70	1	11.72
	ASQSVSSNLAWYQQK	1695.82	1695.82	2	67.43	70.38	1	1.94596	ASQSVSSNLAWYQQK	0
P06331	Ig heavy chain V-II region ARH-77	Homo sapiens		16356.1	100	1	6.16
	VTISLDTSK	962.528	962.527	2	55.01	65.47	1	-1.22594	VTISLDTSK	0
P20591	Interferon-induced GTP-binding protein Mx1	Homo sapiens	MX1	75795.1	34	1	2.11
	SSVLEALSGVALPR	1397.79	1397.8	3	92.57	34.34	1	9.92282	SSVLEALSGVALPR	0
P20592	Interferon-induced GTP-binding protein Mx2	Homo sapiens	MX2	82404.6	34	1	1.96
	SSVLEALSGVALPR	1397.79	1397.8	3	92.57	34.34	1	9.92282	SSVLEALSGVALPR	0
Q9NZN1	Interleukin-1 receptor accessory protein-like 1	Homo sapiens	IL1RAPL1	80653.2	31	1	0.86
	DTLLIR	729.438	729.438	2	45.25	30.85	1	-0.479821	DTLLIR	0
P16278	Beta-galactosidase	Homo sapiens	GLB1	76394.5	31	1	0.89
	ESILLR	729.438	729.438	2	45.25	30.85	1	-0.452403	ESILLR	0
P32245	Melanocortin receptor 4	Homo sapiens	MC4R	37607.8	30	1	3.61
	RIAVLPGtGAIR + Phospho (ST)	1302.72	1302.72	2	49.42	30.08	1	5.18148	RIAVLPGtGAIR	1
Q4V321	G antigen 13	Homo sapiens	GAGE13	13048.6	31	1	5.98
	TPEEGKK	787.408	787.388	2	29.45	30.57	1	-25.2601	TPEEGKK	1
Q4V326	G antigen 2E	Homo sapiens	GAGE2E	12892.6	31	1	6.03
	TPEEGKK	787.408	787.388	2	29.45	30.57	1	-25.2601	TPEEGKK	1
A6NER3	G antigen 12J	Homo sapiens	GAGE12J	13025.6	31	1	5.98
	TPEEGKK	787.408	787.388	2	29.45	30.57	1	-25.2601	TPEEGKK	1
Q5T5C0	Syntaxin-binding protein 5	Homo sapiens	STXBP5	128780	35	1	0.87
	KPEPCKPILK	1197.66	1197.64	2	43.21	34.61	1	-20.9074	KPEPCKPILK	2
P05455	Lupus La protein	Homo sapiens	SSB	46946.1	32	1	1.96
	FVETPGQK	904.465	904.468	2	30.07	31.99	1	2.62033	FVETPGQK	0
P01613	Ig kappa chain V-I region Ni	Homo sapiens		12330	124	1	14.29
	LLIYDASNLETGVPSR	1746.92	1746.92	2	90.05	123.84	1	-0.0343463	LLIYDASNLETGVPSR	0
P07195	L-lactate dehydrogenase B chain	Homo sapiens	LDHB	36845.1	300	5	17.96
	GLTSVINQK	958.545	958.542	2	50.04	30.31	1	-2.55596	GLTSVINQK	0
	IHPVSTmVK + Oxidation (M)	1026.55	1026.55	2	28.36	48.83	1	-0.954651	IHPVSTmVK	0
	mVVESAYEVIK + Oxidation (M)	1282.65	1282.65	2	66.35	89.6	1	-0.249484	mVVESAYEVIK	0
	SLADELALVDVLEDK	1628.85	1628.86	2	131.3	116.36	1	4.59833	SLADELALVDVLEDK	0
	LIAPVAEEEATVPNNK	1693.89	1693.9	2	64.14	114.5	1	5.41948	LIAPVAEEEATVPNNK	0
P23526	Adenosylhomocysteinase	Homo sapiens	AHCY	48145.1	54	1	2.78
	VPAINVNDSVTK	1255.68	1255.68	2	55.39	53.97	1	2.73159	VPAINVNDSVTK	0
P21796	Voltage-dependent anion-selective channel protein 1	Homo sapiens	VDAC1	30845.5	54	1	3.53
	LTLSALLDGK	1029.61	1029.61	2	101.44	54.33	1	1.09751	LTLSALLDGK	0
Q9Y277	Voltage-dependent anion-selective channel protein 3	Homo sapiens	VDAC3	30915.2	54	1	3.53
	LTLSALIDGK	1029.61	1029.61	2	101.44	54.33	1	1.09751	LTLSALIDGK	0
O00483	NADH dehydrogenase [ubiquinone] 1 alpha subcomplex subunit 4	Homo sapiens	NDUFA4	9409.9	40	1	12.35
	FYSVNVDYSK	1220.57	1220.57	2	65.01	39.81	1	-3.67041	FYSVNVDYSK	0
P25788	Proteasome subunit alpha type-3	Homo sapiens	PSMA3	28599	36	1	3.92
	IIYIVHDEVK	1227.69	1227.69	3	59.25	36.08	1	1.49875	IIYIVHDEVK	0
P04004	Vitronectin	Homo sapiens	VTN	54915	38	1	3.14
	DVWGIEGPIDAAFTR	1645.81	1645.81	2	121.48	37.97	1	2.29674	DVWGIEGPIDAAFTR	0
P04211	Ig lambda chain V region 4A	Homo sapiens		12556	38	1	7.69
	FSGSLLGGK	864.471	864.474	2	58.4	37.79	1	3.85207	FSGSLLGGK	0
O76100	Olfactory receptor 7A10	Homo sapiens	OR7A10	34842.5	41	1	2.59
	AISSAQGK	760.408	760.413	2	55.18	41.32	1	6.53597	AISSAQGK	0
O14581	Olfactory receptor 7A17	Homo sapiens	OR7A17	34542.1	41	1	2.59
	AISSAQGK	760.408	760.413	2	55.18	41.32	1	6.53597	AISSAQGK	0
Q02539	Histone H1.1	Homo sapiens	HIST1H1A	21828.9	54	1	5.12
	ALAAAGYDVEK	1106.56	1106.57	2	46.54	54.31	1	6.40724	ALAAAGYDVEK	0
P22492	Histone H1t	Homo sapiens	HIST1H1T	22005.7	54	1	5.31
	ALAAAGYDVEK	1106.56	1106.57	2	46.54	54.31	1	6.40724	ALAAAGYDVEK	0
P01625	Ig kappa chain V-IV region Len	Homo sapiens		12724.2	234	1	15.79
	DIVmTQSPDSLAVSLGER + Oxidation (M)	1932.95	1932.95	+2;+3	86.56	139.32	1	0.75015	DIVmTQSPDSLAVSLGER	0
P01611	Ig kappa chain V-I region Wes	Homo sapiens		11692.7	139	1	16.67
	DIQmTQSPSSVSASVGDR + Oxidation (M)	1879.86	1879.86	2	47.31	138.86	1	0.383008	DIQmTQSPSSVSASVGDR	0
P51991	Heterogeneous nuclear ribonucleoprotein A3	Homo sapiens	HNRNPA3	39754.5	100	1	5.82
	SSGSPYGGGYGSGGGSGGYGSR	1909.78	1909.78	2	39.08	100.38	1	0.0418896	SSGSPYGGGYGSGGGSGGYGSR	0
Q92841	Probable ATP-dependent RNA helicase DDX17	Homo sapiens	DDX17	80773.9	84	1	1.65
	APILIATDVASR	1225.7	1225.71	2	72.57	84.13	1	2.50469	APILIATDVASR	0
P17844	Probable ATP-dependent RNA helicase DDX5	Homo sapiens	DDX5	69518.6	84	1	1.95
	APILIATDVASR	1225.7	1225.71	2	72.57	84.13	1	2.50469	APILIATDVASR	0
P04406	Glyceraldehyde-3-phosphate dehydrogenase	Homo sapiens	GAPDH	36168.4	71	1	6.57
	RVIISAPSADAPmFVMGVNHEK + Oxidation (M)	2384.2	2384.21	3	80.54	71.44	1	3.64483	RVIISAPSADAPmFVMGVNHEK	1
P52272	Heterogeneous nuclear ribonucleoprotein M	Homo sapiens	HNRNPM	77694.2	73	1	2.05
	mGLAmGGGGGASFDR + 2 Oxidation (M)	1414.6	1414.64	2	43.06	72.61	1	29.3653	mGLAmGGGGGASFDR	0
Q96QA5	Gasdermin-A	Homo sapiens	GSDMA	49563.8	63	1	2.92
	GDLTPLDSLIDFK	1432.74	1432.76	2	124.56	63.48	1	7.66361	GDLTPLDSLIDFK	0
P30793	GTP cyclohydrolase 1	Homo sapiens	GCH1	28023.3	57	1	4.4
	TVTSTmLGVFR + Oxidation (M)	1226.63	1226.64	2	70.14	57.34	1	5.35613	TVTSTmLGVFR	0
P36957	Dihydrolipoyllysine-residue succinyltransferase component of 2-oxoglutarate dehydrogenase complex, mitochondrial	Homo sapiens	DLST	49000.4	56	1	1.77
	GLVVPVIR	851.559	851.56	2	79.35	56.35	1	1.06863	GLVVPVIR	0
P63244	Guanine nucleotide-binding protein subunit beta-2-like 1	Homo sapiens	GNB2L1	35422.5	50	1	2.21
	IIVDELK	828.496	828.495	2	59.53	50.04	1	-1.11045	IIVDELK	0
P69905	Hemoglobin subunit alpha	Homo sapiens	HBA1	15293.9	46	1	11.27
	TYFPHFDLSHGSAQVK	1832.88	1832.89	4	78.13	45.62	1	0.840206	TYFPHFDLSHGSAQVK	0
P01769	Ig heavy chain V-III region GA	Homo sapiens		13249.4	46	1	0
	QVELVESGGGAVEPGRSLR	1939.01	1938.99	2	82.54	45.78	1	-9.27792	QVELVESGGGAVEPGRSLR	1
P23083	Ig heavy chain V-I region V35	Homo sapiens		13092.4	45	1	10.26
	QAPGQGLEWmGR + Oxidation (M)	1344.62	1344.63	2	57.17	44.65	1	7.27341	QAPGQGLEWmGR	0
P01708	Ig lambda chain V-II region BUR	Homo sapiens		11636.6	39	1	10.09
	YVSWYQQHPGK	1391.66	1391.66	2	49.36	39.06	1	1.8539	YVSWYQQHPGK	0
Q16695	Histone H3.1t	Homo sapiens	HIST3H3	15590.5	37	1	5.15
	STELLIR	830.486	830.486	2	57.27	36.99	1	0.192658	STELLIR	0
P68431	Histone H3.1	Homo sapiens	HIST1H3A	15486.5	37	1	5.15
	STELLIR	830.486	830.486	2	57.27	36.99	1	0.192658	STELLIR	0
Q71DI3	Histone H3.2	Homo sapiens	HIST2H3A	15424.5	37	1	5.15
	STELLIR	830.486	830.486	2	57.27	36.99	1	0.192658	STELLIR	0
P84243	Histone H3.3	Homo sapiens	H3F3A	15364.5	37	1	5.15
	STELLIR	830.486	830.486	2	57.27	36.99	1	0.192658	STELLIR	0
Q6NXT2	Histone H3.3C	Homo sapiens	H3F3C	15296.3	37	1	5.19
	STELLIR	830.486	830.486	2	57.27	36.99	1	0.192658	STELLIR	0
Q8TEK3	Histone-lysine N-methyltransferase, H3 lysine-79 specific	Homo sapiens	DOT1L	185383	38	1	0.52
	QLDGLAGLK	913.523	913.547	2	19.02	38.16	1	26.4252	QLDGLAGLK	0
P01703	Ig lambda chain V-I region NEWM	Homo sapiens		10989.5	38	1	10.68
	WYQQLPGTAPK	1287.66	1287.66	2	62.24	38.14	1	2.58608	WYQQLPGTAPK	0
P55160	Nck-associated protein 1-like	Homo sapiens	NCKAP1L	129267	37	1	0.71
	KFPNIDVR	987.55	987.546	2	77.37	36.66	1	-4.64787	KFPNIDVR	1
Q6XQN6	Nicotinate phosphoribosyltransferase	Homo sapiens	NAPRT1	58001.9	37	1	1.49
	LLEmGLRR + Oxidation (M)	1002.56	1002.55	2	54.45	37.4	1	-15.7995	LLEmGLRR	1
Q99459	Cell division cycle 5-like protein	Homo sapiens	CDC5L	92377.6	36	1	1.12
	ILLGGYQSR	1005.56	1005.56	2	58.47	35.65	1	-0.48729	ILLGGYQSR	0
Q9H251	Cadherin-23	Homo sapiens	CDH23	369910	34	1	0.24
	FtLTIIAR + Phospho (ST)	1013.53	1013.56	2	46.04	33.79	1	28.1787	FtLTIIAR	0
Q16878	Cysteine dioxygenase type 1	Homo sapiens	CDO1	23141.2	33	1	3.5
	TLADLIR	800.476	800.477	2	66.16	32.5	1	2.0238	TLADLIR	0
Q96QU1	Protocadherin-15	Homo sapiens	PCDH15	217038	33	1	0.61
	NGTILVDNmLIK + Oxidation (M)	1345.73	1345.69	2	91.02	32.85	1	-25.8522	NGTILVDNmLIK	0
Q96AJ9	Vesicle transport through interaction with t-SNAREs homolog 1A	Homo sapiens	VTI1A	25202.1	31	1	3.69
	IAYSDEVR	951.466	951.48	2	42.41	30.63	1	14.7036	IAYSDEVR	0
O60237	Protein phosphatase 1 regulatory subunit 12B	Homo sapiens	PPP1R12B	110705	31	1	1.02
	AERQAQEQPR	1211.6	1211.62	2	26.58	31.23	1	12.9498	AERQAQEQPR	1
Q96T21	Selenocysteine insertion sequence-binding protein 2	Homo sapiens	SECISBP2	95954.2	31	1	1.76
	FDSERADGtISSEIK + Phospho (ST)	1733.75	1733.79	2	87.16	30.63	1	24.0923	FDSERADGtISSEIK	1
Q6P2E9	Enhancer of mRNA-decapping protein 4	Homo sapiens	EDC4	152716	30	1	0.57
	ALAEGQQR	871.451	871.467	2	27.54	30.19	1	18.5553	ALAEGQQR	0
Q9NZT1	Calmodulin-like protein 5	Homo sapiens	CALML5	15882.8	30	1	5.48
	NLSEAQLR	929.493	929.491	2	40.03	30.35	1	-2.23778	NLSEAQLR	0
O95477	ATP-binding cassette sub-family A member 1	Homo sapiens	ABCA1	255933	30	1	0.35
	TyVQIIAK + Phospho (Y)	1014.52	1014.54	2	49.06	30.29	1	28.6935	TyVQIIAK	0
Q92585	Mastermind-like protein 1	Homo sapiens	MAML1	108355	30	1	0.89
	LLMmPSVNK + Oxidation (M)	1047.55	1047.57	2	83.11	30.18	1	23.2353	LLMmPSVNK	0

## Sheet: Mascot analysis_PPT1-CTAP_exp1
Supplementary Table 2B: Unfiltered list of identified PPT1 interacting proteins and corresponding peptides with their parameters (Q Exactive™ Hybrid MS; bait CTAP-PPT1; experiment 1).
UniProt/SwissProt ID	Protein name	Organism	Gene symbol	Observed Mass	Mascot Score	No of peptides	Sequence coverage
P13645	Keratin, type I cytoskeletal 10	Homo sapiens	KRT10	58975.6	2906	30	41.61
	Peptide sequence	Predicted mass	Measured mass	Charge	Retention Time	Mascot Score	No of queries	Delta mass (ppm)	Derived sequence	missed cleaveages
	TIDDLK	703.375	703.373	2	30.57	52.44	1	-2.47379	TIDDLK	0
	LAADDFR	806.392	806.392	2	43.25	70.69	1	-0.880465	LAADDFR	0
	LASYLDK	808.433	808.434	2	40.3	59.91	1	1.62042	LASYLDK	0
	SEITELR	846.445	846.444	2	42.57	51.34	1	-0.330795	SEITELR	0
	IKEWYEK	994.512	994.51	+2;+3	42.07	62.2	1	-1.93059	IKEWYEK	1
	SEITELRR	1002.55	1002.54	+2;+3	34.5	51.35	1	-1.66576	SEITELRR	1
	VTMQNLNDR	1089.52	1089.52	2	38.07	60.87	1	-4.37806	VTMQNLNDR	0
	VTmQNLNDR + Oxidation (M)	1105.52	1105.52	2	21.2	66.19	1	-0.60605	VTmQNLNDR	0
	LENEIQTYR	1164.58	1164.58	2	43.41	82.1	1	-1.51128	LENEIQTYR	0
	LKYENEVALR	1233.67	1233.67	2	49.52	73.34	1	-2.73979	LKYENEVALR	1
	SLLEGEGSSGGGGR	1261.59	1261.59	2	37.43	66.75	1	2.73464	SLLEGEGSSGGGGR	0
	NHEEEMKDLR	1299.59	1299.59	+2;+3	26.27	86.7	1	2.66238	NHEEEMKDLR	1
	NHEEEmKDLR + Oxidation (M)	1315.58	1315.59	+2;+3	17.05	64.68	1	2.554	NHEEEmKDLR	1
	QSVEADINGLRR	1356.71	1356.71	+2;+3	57.3	73.99	1	0.324314	QSVEADINGLRR	1
	SQYEQLAEQNR	1364.63	1364.63	2	38.07	50.83	1	-0.373727	SQYEQLAEQNR	0
	ALEESNYELEGK	1380.64	1380.64	2	49.13	93.15	1	-1.1951	ALEESNYELEGK	0
	QSLEASLAETEGR	1389.67	1389.67	2	65.05	108.25	1	0.834728	QSLEASLAETEGR	0
	IRLENEIQTYR	1433.76	1433.76	+2;+3	60.59	95.85	1	0.19529	IRLENEIQTYR	1
	SQYEQLAEQNRK	1492.73	1492.73	+2;+3	31.33	79.11	1	-0.71011	SQYEQLAEQNRK	1
	GSLGGGFSSGGFSGGSFSR	1706.76	1706.77	2	79.49	74.97	1	3.55058	GSLGGGFSSGGFSGGSFSR	0
	ELTTEIDNNIEQISSYK	1995.96	1995.96	2	98.02	113.7	1	-0.676365	ELTTEIDNNIEQISSYK	0
	ADLEMQIESLTEELAYLK	2095.04	2095.04	+2;+3	157.27	113.82	1	1.91882	ADLEMQIESLTEELAYLK	0
	ADLEmQIESLTEELAYLK + Oxidation (M)	2111.03	2111.04	+2;+3	159.03	112.9	1	0.336328	ADLEmQIESLTEELAYLK	0
	SKELTTEIDNNIEQISSYK	2211.09	2211.09	3	91.23	32.55	1	-1.1985	SKELTTEIDNNIEQISSYK	1
	ADLEMQIESLTEELAYLKK	2223.13	2223.14	3	139.13	159.53	1	2.01067	ADLEMQIESLTEELAYLKK	1
	ADLEmQIESLTEELAYLKK + Oxidation (M)	2239.13	2239.13	3	140.21	178.69	1	1.88913	ADLEmQIESLTEELAYLKK	1
	NVSTGDVNVEMNAAPGVDLTQLLNNMR	2871.39	2871.39	3	135.18	144.97	1	0.867177	NVSTGDVNVEMNAAPGVDLTQLLNNMR	0
	NVSTGDVNVEmNAAPGVDLTQLLNNMR + Oxidation (M)	2887.38	2887.38	3	126.49	152.07	1	-0.540282	NVSTGDVNVEmNAAPGVDLTQLLNNMR	0
	NVSTGDVNVEmNAAPGVDLTQLLNNmR + 2 Oxidation (M)	2903.38	2903.37	3	105.58	133.44	1	-2.21122	NVSTGDVNVEmNAAPGVDLTQLLNNmR	0
	TIDDLKNQILNLTTDNANILLQIDNAR	3051.62	3051.63	+3;+4	145.13	143.75	1	4.38128	TIDDLKNQILNLTTDNANILLQIDNAR	1
O94763	Unconventional prefoldin RPB5 interactor 1	Homo sapiens	URI1	60163.5	52	1	1.12
	TIDDLK	703.375	703.373	2	30.57	52.44	1	-2.47379	TIDDLK	0
P02533	Keratin, type I cytoskeletal 14	Homo sapiens	KRT14	51805.3	415	11	17.37
	LAADDFR	806.392	806.392	2	43.25	70.69	1	-0.880465	LAADDFR	0
	LASYLDK	808.433	808.434	2	40.3	59.91	1	1.62042	LASYLDK	0
	VTMQNLNDR	1089.52	1089.52	2	38.07	60.87	1	-4.37806	VTMQNLNDR	0
	VTmQNLNDR + Oxidation (M)	1105.52	1105.52	2	21.2	66.19	1	-0.60605	VTmQNLNDR	0
	ILNEMR	774.406	774.404	2	36.57	52.82	1	-2.54389	ILNEMR	0
	QFTSSSSMK	1001.45	1001.45	2	26.28	53.2	1	-1.87728	QFTSSSSMK	0
	VLDELTLAR	1028.59	1028.58	2	73.4	76.49	1	-2.31385	VLDELTLAR	0
	LEQEIATYR	1121.57	1121.57	2	46.01	33.17	1	2.70157	LEQEIATYR	0
	ASLENSLEETK	1219.59	1219.59	2	50.57	66.02	1	-0.508366	ASLENSLEETK	0
	EVATNSELVQSGK	1360.68	1360.68	2	35.48	90.36	1	0.220477	EVATNSELVQSGK	0
	ASLENSLEETKGR	1432.72	1432.72	3	44.26	63.34	1	0.774752	ASLENSLEETKGR	1
P08779	Keratin, type I cytoskeletal 16	Homo sapiens	KRT16	51512.1	353	10	14.59
	LAADDFR	806.392	806.392	2	43.25	70.69	1	-0.880465	LAADDFR	0
	LASYLDK	808.433	808.434	2	40.3	59.91	1	1.62042	LASYLDK	0
	VTMQNLNDR	1089.52	1089.52	2	38.07	60.87	1	-4.37806	VTMQNLNDR	0
	VTmQNLNDR + Oxidation (M)	1105.52	1105.52	2	21.2	66.19	1	-0.60605	VTmQNLNDR	0
	ILNEMR	774.406	774.404	2	36.57	52.82	1	-2.54389	ILNEMR	0
	QFTSSSSMK	1001.45	1001.45	2	26.28	53.2	1	-1.87728	QFTSSSSMK	0
	VLDELTLAR	1028.59	1028.58	2	73.4	76.49	1	-2.31385	VLDELTLAR	0
	LEQEIATYR	1121.57	1121.57	2	46.01	33.17	1	2.70157	LEQEIATYR	0
	ASLENSLEETK	1219.59	1219.59	2	50.57	66.02	1	-0.508366	ASLENSLEETK	0
	ASLENSLEETKGR	1432.72	1432.72	3	44.26	63.34	1	0.774752	ASLENSLEETKGR	1
Q04695	Keratin, type I cytoskeletal 17	Homo sapiens	KRT17	48306	244	6	11.81
	LAADDFR	806.392	806.392	2	43.25	70.69	1	-0.880465	LAADDFR	0
	LASYLDK	808.433	808.434	2	40.3	59.91	1	1.62042	LASYLDK	0
	ILNEMR	774.406	774.404	2	36.57	52.82	1	-2.54389	ILNEMR	0
	VLDELTLAR	1028.59	1028.58	2	73.4	76.49	1	-2.31385	VLDELTLAR	0
	LEQEIATYR	1121.57	1121.57	2	46.01	33.17	1	2.70157	LEQEIATYR	0
	EVATNSELVQSGK	1360.68	1360.68	2	35.48	90.36	1	0.220477	EVATNSELVQSGK	0
P19012	Keratin, type I cytoskeletal 15	Homo sapiens	KRT15	49365	158	4	7.02
	LAADDFR	806.392	806.392	2	43.25	70.69	1	-0.880465	LAADDFR	0
	LASYLDK	808.433	808.434	2	40.3	59.91	1	1.62042	LASYLDK	0
	VLDELTLAR	1028.59	1028.58	2	73.4	76.49	1	-2.31385	VLDELTLAR	0
	LEQEIATYR	1121.57	1121.57	2	46.01	33.17	1	2.70157	LEQEIATYR	0
P08727	Keratin, type I cytoskeletal 19	Homo sapiens	KRT19	44079.1	158	4	8
	LAADDFR	806.392	806.392	2	43.25	70.69	1	-0.880465	LAADDFR	0
	LASYLDK	808.433	808.434	2	40.3	59.91	1	1.62042	LASYLDK	0
	VLDELTLAR	1028.59	1028.58	2	73.4	76.49	1	-2.31385	VLDELTLAR	0
	LEQEIATYR	1121.57	1121.57	2	46.01	33.17	1	2.70157	LEQEIATYR	0
P13646	Keratin, type I cytoskeletal 13	Homo sapiens	KRT13	49833.3	154	3	6.11
	LAADDFR	806.392	806.392	2	43.25	70.69	1	-0.880465	LAADDFR	0
	QSVEADINGLRR	1356.71	1356.71	+2;+3	57.3	73.99	1	0.324314	QSVEADINGLRR	1
	LEQEIATYR	1121.57	1121.57	2	46.01	33.17	1	2.70157	LEQEIATYR	0
Q7Z3Y7	Keratin, type I cytoskeletal 28	Homo sapiens	KRT28	51041.8	141	3	3.45
	LAADDFR	806.392	806.392	2	43.25	70.69	1	-0.880465	LAADDFR	0
	VTMQNLNDR	1089.52	1089.52	2	38.07	60.87	1	-4.37806	VTMQNLNDR	0
	VTmQNLNDR + Oxidation (M)	1105.52	1105.52	2	21.2	66.19	1	-0.60605	VTmQNLNDR	0
P05783	Keratin, type I cytoskeletal 18	Homo sapiens	KRT18	48028.5	71	1	1.63
	LAADDFR	806.392	806.392	2	43.25	70.69	1	-0.880465	LAADDFR	0
Q2M2I5	Keratin, type I cytoskeletal 24	Homo sapiens	KRT24	55467.3	71	1	1.33
	LAADDFR	806.392	806.392	2	43.25	70.69	1	-0.880465	LAADDFR	0
Q15323	Keratin, type I cuticular Ha1	Homo sapiens	KRT31	48356.7	71	1	1.68
	LAADDFR	806.392	806.392	2	43.25	70.69	1	-0.880465	LAADDFR	0
Q14532	Keratin, type I cuticular Ha2	Homo sapiens	KRT32	51505.8	71	1	1.56
	LAADDFR	806.392	806.392	2	43.25	70.69	1	-0.880465	LAADDFR	0
Q92764	Keratin, type I cuticular Ha5	Homo sapiens	KRT35	51386.2	71	1	1.54
	LAADDFR	806.392	806.392	2	43.25	70.69	1	-0.880465	LAADDFR	0
O76013	Keratin, type I cuticular Ha6	Homo sapiens	KRT36	53133.7	71	1	1.5
	LAADDFR	806.392	806.392	2	43.25	70.69	1	-0.880465	LAADDFR	0
O76014	Keratin, type I cuticular Ha7	Homo sapiens	KRT37	50818.9	71	1	1.56
	LAADDFR	806.392	806.392	2	43.25	70.69	1	-0.880465	LAADDFR	0
O76015	Keratin, type I cuticular Ha8	Homo sapiens	KRT38	51735.1	71	1	1.54
	LAADDFR	806.392	806.392	2	43.25	70.69	1	-0.880465	LAADDFR	0
Q14525	Keratin, type I cuticular Ha3-II	Homo sapiens	KRT33B	47104.3	71	1	1.73
	LAADDFR	806.392	806.392	2	43.25	70.69	1	-0.880465	LAADDFR	0
P35527	Keratin, type I cytoskeletal 9	Homo sapiens	KRT9	62210.8	1569	23	41.89
	LASYLDK	808.433	808.434	2	40.3	59.91	1	1.62042	LASYLDK	0
	MTLDDFR	896.406	896.405	2	69.45	43.06	1	-1.79606	MTLDDFR	0
	mTLDDFR + Oxidation (M)	912.401	912.402	2	48.44	44.06	1	0.624725	mTLDDFR	0
	IQDWYDK	966.445	966.442	2	49.14	37.44	1	-2.83513	IQDWYDK	0
	TLLDIDNTR	1059.56	1059.55	2	66.4	75.32	1	-1.0948	TLLDIDNTR	0
	STMQELNSR	1064.49	1064.49	2	31.44	71.04	1	-2.47066	STMQELNSR	0
	FEMEQNLR	1065.49	1065.49	2	55.1	53.86	1	-4.7396	FEMEQNLR	0
	FEmEQNLR + Oxidation (M)	1081.49	1081.48	2	32.55	48.2	1	-2.74622	FEmEQNLR	0
	IQDWYDKK	1094.54	1094.54	+2;+3	40.47	53.79	1	-1.35217	IQDWYDKK	1
	QGVDADINGLR	1156.58	1156.58	2	57.26	77.43	1	-0.587938	QGVDADINGLR	0
	QVLDNLTMEK	1189.6	1189.6	2	65.35	82.65	1	-0.832212	QVLDNLTMEK	0
	QVLDNLTmEK + Oxidation (M)	1205.6	1205.59	2	54.48	79.24	1	-2.96119	QVLDNLTmEK	0
	SGGGGGGGLGSGGSIR	1231.59	1231.59	2	31.06	107.76	1	-0.0568371	SGGGGGGGLGSGGSIR	0
	FSSSSGYGGGSSR	1234.52	1234.52	2	24.09	84.13	1	0.0486018	FSSSSGYGGGSSR	0
	VQALEEANNDLENK	1585.76	1585.76	+2;+3	54.33	102.94	1	-1.56392	VQALEEANNDLENK	0
	NYSPYYNTIDDLK	1604.74	1604.74	2	80.33	55.36	1	0.623156	NYSPYYNTIDDLK	0
	GGSGGSYGGGGSGGGYGGGSGSR	1790.72	1790.73	2	21.32	154.43	1	2.57997	GGSGGSYGGGGSGGGYGGGSGSR	0
	HGVQELEIELQSQLSK	1836.96	1836.95	3	97.16	72.74	1	-1.97609	HGVQELEIELQSQLSK	0
	TLNDmRQEYEQLIAK + Oxidation (M)	1866.91	1866.92	3	68.3	82.07	1	0.294604	TLNDmRQEYEQLIAK	1
	SDLEMQYETLQEELMALK	2170.02	2170.03	3	134.34	81.47	1	4.93084	SDLEMQYETLQEELMALK	0
	EIETYHNLLEGGQEDFESSGAGK	2509.12	2509.13	3	82.53	155.32	1	1.87715	EIETYHNLLEGGQEDFESSGAGK	0
	NYSPYYNTIDDLKDQIVDLTVGNNK	2901.4	2901.4	+3;+4	133.44	150.06	1	0.310195	NYSPYYNTIDDLKDQIVDLTVGNNK	1
	DIENQYETQITQIEHEVSSSGQEVQSSAK	3263.51	3263.5	3	111.36	195.02	1	-0.54849	DIENQYETQITQIEHEVSSSGQEVQSSAK	0
Q99456	Keratin, type I cytoskeletal 12	Homo sapiens	KRT12	53570.4	60	1	1.42
	LASYLDK	808.433	808.434	2	40.3	59.91	1	1.62042	LASYLDK	0
Q7Z3Z0	Keratin, type I cytoskeletal 25	Homo sapiens	KRT25	49747.3	98	2	2
	VTMQNLNDR	1089.52	1089.52	2	38.07	60.87	1	-4.37806	VTMQNLNDR	0
	VTmQNLNDR + Oxidation (M)	1105.52	1105.52	2	21.2	66.19	1	-0.60605	VTmQNLNDR	0
Q7Z3Y9	Keratin, type I cytoskeletal 26	Homo sapiens	KRT26	52476.2	98	2	1.92
	VTMQNLNDR	1089.52	1089.52	2	38.07	60.87	1	-4.37806	VTMQNLNDR	0
	VTmQNLNDR + Oxidation (M)	1105.52	1105.52	2	21.2	66.19	1	-0.60605	VTmQNLNDR	0
Q7Z3Y8	Keratin, type I cytoskeletal 27	Homo sapiens	KRT27	50297.4	98	2	1.96
	VTMQNLNDR	1089.52	1089.52	2	38.07	60.87	1	-4.37806	VTMQNLNDR	0
	VTmQNLNDR + Oxidation (M)	1105.52	1105.52	2	21.2	66.19	1	-0.60605	VTmQNLNDR	0
P01834	Ig kappa chain C region	Homo sapiens	IGKC	11739.6	1942	3	49.06
	DSTYSLSSTLTLSK	1501.75	1501.75	2	89.59	104.88	1	-2.03096	DSTYSLSSTLTLSK	0
	TVAAPSVFIFPPSDEQLK	1945.02	1945.02	+2;+3	110.21	86.56	1	-0.478144	TVAAPSVFIFPPSDEQLK	0
	VDNALQSGNSQESVTEQDSK	2134.96	2134.96	+2;+3	36.46	132.89	1	-0.37003	VDNALQSGNSQESVTEQDSK	0
P04264	Keratin, type II cytoskeletal 1	Homo sapiens	KRT1	66137	1874	33	37.58
	LDSELK	703.375	703.374	2	26.51	42.8	1	-1.29376	LDSELK	0
	SISISVAR	831.481	831.482	2	52.34	41.83	1	1.07038	SISISVAR	0
	SLVNLGGSK	873.492	873.488	2	49.4	60.85	1	-5.06015	SLVNLGGSK	0
	SEIDNVKK	931.497	931.496	2	20.15	47.26	1	-1.32045	SEIDNVKK	1
	IEISELNR	972.524	972.523	2	57.05	67.41	1	-1.39842	IEISELNR	0
	DVDGAYMTK	998.438	998.437	2	35.26	48.79	1	-0.791236	DVDGAYMTK	0
	DVDGAYmTK + Oxidation (M)	1014.43	1014.43	2	23.5	46.02	1	-1.60681	DVDGAYmTK	0
	TLLEGEESR	1032.51	1032.51	2	38.55	89.74	1	-1.41403	TLLEGEESR	0
	AQYEDIAQK	1064.51	1064.51	2	32.35	53.1	1	-2.68667	AQYEDIAQK	0
	YEDEINKR	1065.51	1065.51	2	21.36	80.43	1	-0.0187704	YEDEINKR	1
	GSGGGSSGGSIGGR	1091.5	1091.49	2	17.35	102.53	1	-1.00779	GSGGGSSGGSIGGR	0
	AEAESLYQSK	1124.53	1124.53	2	34.14	86.02	1	-1.13825	AEAESLYQSK	0
	KDVDGAYMTK	1126.53	1126.53	2	27	69.7	1	0.834419	KDVDGAYMTK	1
	DYQELMNTK	1140.51	1140.51	2	55.27	40.38	1	-1.30643	DYQELMNTK	0
	NKYEDEINK	1151.55	1151.55	2	27.38	35.25	1	3.72543	NKYEDEINK	1
	DYQELmNTK + Oxidation (M)	1156.51	1156.51	2	33.46	41.4	1	-1.1846	DYQELmNTK	0
	TNAENEFVTIK	1264.63	1264.63	2	63.22	78.54	1	0.284668	TNAENEFVTIK	0
	SDQSRLDSELK	1276.63	1276.63	3	36.56	51.09	1	1.40997	SDQSRLDSELK	1
	LALDLEIATYR	1276.7	1276.71	2	109.57	82.35	1	1.86418	LALDLEIATYR	0
	SLDLDSIIAEVK	1301.71	1301.71	2	118.52	99.25	1	0.845044	SLDLDSIIAEVK	0
	NMQDmVEDYR + Oxidation (M)	1315.52	1315.51	2	49.26	55.43	1	-2.35649	NMQDmVEDYR	0
	NmQDmVEDYR + 2 Oxidation (M)	1331.51	1331.51	2	31.56	51.58	1	0.736005	NmQDmVEDYR	0
	SKAEAESLYQSK	1339.66	1339.66	+2;+3	30.52	105.25	1	-1.0749	SKAEAESLYQSK	1
	LNDLEDALQQAK	1356.69	1356.69	2	76.27	80.3	1	0.0515962	LNDLEDALQQAK	0
	SLNNQFASFIDK	1382.68	1382.68	2	92.4	84.81	1	1.02699	SLNNQFASFIDK	0
	TNAENEFVTIKK	1392.72	1392.72	+2;+3	48.58	116.21	1	-2.17559	TNAENEFVTIKK	1
	RTNAENEFVTIK	1420.73	1420.73	+2;+3	53.34	84.39	1	-0.746095	RTNAENEFVTIK	1
	WELLQQVDTSTR	1474.74	1474.73	2	90.4	72.67	1	-5.5603	WELLQQVDTSTR	0
	FLEQQNQVLQTK	1474.78	1474.78	2	57.43	81.36	1	-1.27477	FLEQQNQVLQTK	0
	NKLNDLEDALQQAK	1598.83	1598.83	+2;+3	82.19	99.77	1	0.969461	NKLNDLEDALQQAK	1
	QISNLQQSISDAEQR	1715.84	1715.85	+2;+3	68.01	112.45	1	2.15637	QISNLQQSISDAEQR	0
	KQISNLQQSISDAEQR	1843.94	1843.94	3	57.38	71.04	1	2.50008	KQISNLQQSISDAEQR	1
	THNLEPYFESFINNLR	1992.97	1992.97	3	124.19	118.31	1	1.86154	THNLEPYFESFINNLR	0
P12035	Keratin, type II cytoskeletal 3	Homo sapiens	KRT3	64515.5	181	6	6.69
	LDSELK	703.375	703.374	2	26.51	42.8	1	-1.29376	LDSELK	0
	YEDEINKR	1065.51	1065.51	2	21.36	80.43	1	-0.0187704	YEDEINKR	1
	FASFIDK	826.423	826.424	2	63.05	58.66	1	1.31894	FASFIDK	0
	DYQELMNVK	1138.53	1138.53	2	67.51	50.11	1	-0.606043	DYQELMNVK	0
	FLEQQNK	905.461	905.461	2	26.46	45.58	1	0.0110441	FLEQQNK	0
	FLEQQNKVLETK	1475.8	1475.76	2	61.13	39.23	1	-23.6347	FLEQQNKVLETK	1
Q08378	Golgin subfamily A member 3	Homo sapiens	GOLGA3	167666	43	1	0.4
	LDSELK	703.375	703.374	2	26.51	42.8	1	-1.29376	LDSELK	0
P35908	Keratin, type II cytoskeletal 2 epidermal	Homo sapiens	KRT2	65623.2	1701	26	45.7
	IEISELNR	972.524	972.523	2	57.05	67.41	1	-1.39842	IEISELNR	0
	YEDEINKR	1065.51	1065.51	2	21.36	80.43	1	-0.0187704	YEDEINKR	1
	FLEQQNQVLQTK	1474.78	1474.78	2	57.43	81.36	1	-1.27477	FLEQQNQVLQTK	0
	FASFIDK	826.423	826.424	2	63.05	58.66	1	1.31894	FASFIDK	0
	LQGEIAHVK	993.561	993.56	+2;+3	30.34	63.85	1	-1.00648	LQGEIAHVK	0
	YLDGLTAER	1036.52	1036.52	2	58.04	71.18	1	-2.72065	YLDGLTAER	0
	DVDNAYmIK + Oxidation (M)	1083.49	1083.49	2	43.2	48.61	1	-2.08585	DVDNAYmIK	0
	AQYEEIAQR	1106.54	1106.53	2	35.39	49.22	1	-0.677791	AQYEEIAQR	0
	DYQELMNVK	1138.53	1138.53	2	67.51	50.11	1	-0.606043	DYQELMNVK	0
	RYLDGLTAER	1192.62	1192.62	+2;+3	52.16	65.18	1	-1.91176	RYLDGLTAER	1
	GGSISGGGYGSGGGK	1196.54	1196.54	2	22.42	75.41	1	-1.37062	GGSISGGGYGSGGGK	0
	TAAENDFVTLK	1207.61	1207.61	2	64.38	73.76	1	-2.29379	TAAENDFVTLK	0
	GFSSGSAVVSGGSR	1253.6	1253.6	2	39.05	85.47	1	0.606254	GFSSGSAVVSGGSR	0
	HGGGGGGFGGGGFGSR	1319.58	1319.58	3	39.11	88.59	1	0.037891	HGGGGGGFGGGGFGSR	0
	NLDLDSIIAEVK	1328.72	1328.72	2	118.27	67.94	1	0.760131	NLDLDSIIAEVK	0
	TAAENDFVTLKK	1335.7	1335.7	2	49.14	91.5	1	0.157221	TAAENDFVTLKK	1
	RTAAENDFVTLK	1363.71	1363.71	+2;+3	57.07	40.62	1	1.53258	RTAAENDFVTLK	1
	LNDLEEALQQAK	1370.7	1370.7	2	81.58	77.61	1	0.372072	LNDLEEALQQAK	0
	SKEEAEALYHSK	1390.67	1390.67	+3;+4	27.51	93.78	1	-1.10019	SKEEAEALYHSK	1
	VDLLNQEIEFLK	1459.79	1459.79	2	115.5	112.11	1	1.06179	VDLLNQEIEFLK	0
	GGSSSGGGYGSGGGGSSSVK	1587.68	1587.68	2	19.03	110.58	1	1.17152	GGSSSGGGYGSGGGGSSSVK	0
	NKLNDLEEALQQAK	1612.84	1612.84	2	86.16	102.52	1	-0.849432	NKLNDLEEALQQAK	1
	GSSSGGGYSSGSSSYGSGGR	1739.7	1739.7	2	22.43	136.48	1	0.718515	GSSSGGGYSSGSSSYGSGGR	0
	NVQDAIADAEQRGEHALK	1963.97	1963.97	3	81.03	77.48	1	0.794309	NVQDAIADAEQRGEHALK	1
	TSQNSELNNMQDLVEDYKK	2255.04	2255.04	3	85.31	135.09	1	0.212857	TSQNSELNNMQDLVEDYKK	1
	VLYDAEISQIHQSVTDTNVILSMDNSR	3047.49	3047.49	3	110.53	224.8	1	2.00165	VLYDAEISQIHQSVTDTNVILSMDNSR	0
P13647	Keratin, type II cytoskeletal 5	Homo sapiens	KRT5	62523.9	366	14	21.19
	YEDEINKR	1065.51	1065.51	2	21.36	80.43	1	-0.0187704	YEDEINKR	1
	NKYEDEINK	1151.55	1151.55	2	27.38	35.25	1	3.72543	NKYEDEINK	1
	FASFIDK	826.423	826.424	2	63.05	58.66	1	1.31894	FASFIDK	0
	NLDLDSIIAEVK	1328.72	1328.72	2	118.27	67.94	1	0.760131	NLDLDSIIAEVK	0
	FLEQQNK	905.461	905.461	2	26.46	45.58	1	0.0110441	FLEQQNK	0
	SLYNLGGSK	937.487	937.485	2	49.27	30.5	1	-2.3787	SLYNLGGSK	0
	HEISEMNR	1014.46	1014.45	2	22.04	51.06	1	-1.61663	HEISEMNR	0
	QLDSIVGER	1015.53	1015.52	2	50.49	45.73	1	-5.64237	QLDSIVGER	0
	DVDAAYMNK	1025.45	1025.45	2	36.52	33.11	1	4.06651	DVDAAYMNK	0
	LRAEIDNVK	1056.59	1056.59	2	35.49	34.99	1	-1.94966	LRAEIDNVK	1
	ISISTSGGSFR	1110.57	1110.57	2	58.35	72.79	1	1.03551	ISISTSGGSFR	0
	WTLLQEQGTK	1202.63	1202.63	2	72.48	69.06	1	-1.52998	WTLLQEQGTK	0
	TEAESWYQTK	1241.56	1241.56	2	48.1	36.68	1	3.01235	TEAESWYQTK	0
	SFSTASAITPSVSR	1409.72	1409.72	2	61.2	43.41	1	0.517835	SFSTASAITPSVSR	0
P02538	Keratin, type II cytoskeletal 6A	Homo sapiens	KRT6A	60238.2	324	12	17.73
	YEDEINKR	1065.51	1065.51	2	21.36	80.43	1	-0.0187704	YEDEINKR	1
	NKYEDEINK	1151.55	1151.55	2	27.38	35.25	1	3.72543	NKYEDEINK	1
	FASFIDK	826.423	826.424	2	63.05	58.66	1	1.31894	FASFIDK	0
	AQYEEIAQR	1106.54	1106.53	2	35.39	49.22	1	-0.677791	AQYEEIAQR	0
	NLDLDSIIAEVK	1328.72	1328.72	2	118.27	67.94	1	0.760131	NLDLDSIIAEVK	0
	FLEQQNK	905.461	905.461	2	26.46	45.58	1	0.0110441	FLEQQNK	0
	QLDSIVGER	1015.53	1015.52	2	50.49	45.73	1	-5.64237	QLDSIVGER	0
	DVDAAYMNK	1025.45	1025.45	2	36.52	33.11	1	4.06651	DVDAAYMNK	0
	WTLLQEQGTK	1202.63	1202.63	2	72.48	69.06	1	-1.52998	WTLLQEQGTK	0
	AEAESWYQTK	1211.55	1211.54	2	47.2	47.85	1	-1.47745	AEAESWYQTK	0
	NKLEGLEDALQK	1356.72	1356.73	2	68.34	42.68	1	1.25302	NKLEGLEDALQK	1
	FLEQQNKVLETK	1475.8	1475.76	2	61.13	39.23	1	-23.6347	FLEQQNKVLETK	1
P48668	Keratin, type II cytoskeletal 6C	Homo sapiens	KRT6C	60218.2	308	11	16.84
	YEDEINKR	1065.51	1065.51	2	21.36	80.43	1	-0.0187704	YEDEINKR	1
	NKYEDEINK	1151.55	1151.55	2	27.38	35.25	1	3.72543	NKYEDEINK	1
	FASFIDK	826.423	826.424	2	63.05	58.66	1	1.31894	FASFIDK	0
	AQYEEIAQR	1106.54	1106.53	2	35.39	49.22	1	-0.677791	AQYEEIAQR	0
	NLDLDSIIAEVK	1328.72	1328.72	2	118.27	67.94	1	0.760131	NLDLDSIIAEVK	0
	FLEQQNK	905.461	905.461	2	26.46	45.58	1	0.0110441	FLEQQNK	0
	QLDSIVGER	1015.53	1015.52	2	50.49	45.73	1	-5.64237	QLDSIVGER	0
	DVDAAYMNK	1025.45	1025.45	2	36.52	33.11	1	4.06651	DVDAAYMNK	0
	WTLLQEQGTK	1202.63	1202.63	2	72.48	69.06	1	-1.52998	WTLLQEQGTK	0
	AEAESWYQTK	1211.55	1211.54	2	47.2	47.85	1	-1.47745	AEAESWYQTK	0
	NKLEGLEDALQK	1356.72	1356.73	2	68.34	42.68	1	1.25302	NKLEGLEDALQK	1
P04259	Keratin, type II cytoskeletal 6B	Homo sapiens	KRT6B	60260.2	290	10	15.25
	YEDEINKR	1065.51	1065.51	2	21.36	80.43	1	-0.0187704	YEDEINKR	1
	NKYEDEINK	1151.55	1151.55	2	27.38	35.25	1	3.72543	NKYEDEINK	1
	FASFIDK	826.423	826.424	2	63.05	58.66	1	1.31894	FASFIDK	0
	AQYEEIAQR	1106.54	1106.53	2	35.39	49.22	1	-0.677791	AQYEEIAQR	0
	NLDLDSIIAEVK	1328.72	1328.72	2	118.27	67.94	1	0.760131	NLDLDSIIAEVK	0
	FLEQQNK	905.461	905.461	2	26.46	45.58	1	0.0110441	FLEQQNK	0
	DVDAAYMNK	1025.45	1025.45	2	36.52	33.11	1	4.06651	DVDAAYMNK	0
	WTLLQEQGTK	1202.63	1202.63	2	72.48	69.06	1	-1.52998	WTLLQEQGTK	0
	AEAESWYQTK	1211.55	1211.54	2	47.2	47.85	1	-1.47745	AEAESWYQTK	0
	NKLEGLEDALQK	1356.72	1356.73	2	68.34	42.68	1	1.25302	NKLEGLEDALQK	1
P05787	Keratin, type II cytoskeletal 8	Homo sapiens	KRT8	53671.1	272	5	7.25
	YEDEINKR	1065.51	1065.51	2	21.36	80.43	1	-0.0187704	YEDEINKR	1
	NKYEDEINK	1151.55	1151.55	2	27.38	35.25	1	3.72543	NKYEDEINK	1
	FASFIDK	826.423	826.424	2	63.05	58.66	1	1.31894	FASFIDK	0
	FLEQQNK	905.461	905.461	2	26.46	45.58	1	0.0110441	FLEQQNK	0
	LALDIEIATYR	1276.7	1276.71	2	109.57	82.35	1	1.86418	LALDIEIATYR	0
O95678	Keratin, type II cytoskeletal 75	Homo sapiens	KRT75	59754	214	7	10.53
	YEDEINKR	1065.51	1065.51	2	21.36	80.43	1	-0.0187704	YEDEINKR	1
	FASFIDK	826.423	826.424	2	63.05	58.66	1	1.31894	FASFIDK	0
	NLDLDSIIAEVK	1328.72	1328.72	2	118.27	67.94	1	0.760131	NLDLDSIIAEVK	0
	FLEQQNK	905.461	905.461	2	26.46	45.58	1	0.0110441	FLEQQNK	0
	DVDAAYMNK	1025.45	1025.45	2	36.52	33.11	1	4.06651	DVDAAYMNK	0
	AEAESWYQTK	1211.55	1211.54	2	47.2	47.85	1	-1.47745	AEAESWYQTK	0
	FLEQQNKVLETK	1475.8	1475.76	2	61.13	39.23	1	-23.6347	FLEQQNKVLETK	1
Q01546	Keratin, type II cytoskeletal 2 oral	Homo sapiens	KRT76	66260	189	6	7.05
	YEDEINKR	1065.51	1065.51	2	21.36	80.43	1	-0.0187704	YEDEINKR	1
	FASFIDK	826.423	826.424	2	63.05	58.66	1	1.31894	FASFIDK	0
	AQYEEIAQR	1106.54	1106.53	2	35.39	49.22	1	-0.677791	AQYEEIAQR	0
	DYQELMNVK	1138.53	1138.53	2	67.51	50.11	1	-0.606043	DYQELMNVK	0
	FLEQQNK	905.461	905.461	2	26.46	45.58	1	0.0110441	FLEQQNK	0
	FLEQQNKVLETK	1475.8	1475.76	2	61.13	39.23	1	-23.6347	FLEQQNKVLETK	1
Q7Z794	Keratin, type II cytoskeletal 1b	Homo sapiens	KRT77	62093.4	166	3	4.67
	YEDEINKR	1065.51	1065.51	2	21.36	80.43	1	-0.0187704	YEDEINKR	1
	FLEQQNQVLQTK	1474.78	1474.78	2	57.43	81.36	1	-1.27477	FLEQQNQVLQTK	0
	FASFIDK	826.423	826.424	2	63.05	58.66	1	1.31894	FASFIDK	0
Q5XKE5	Keratin, type II cytoskeletal 79	Homo sapiens	KRT79	58030.1	164	6	9.16
	NKYEDEINK	1151.55	1151.55	2	27.38	35.25	1	3.72543	NKYEDEINK	1
	FASFIDK	826.423	826.424	2	63.05	58.66	1	1.31894	FASFIDK	0
	DYQELMNVK	1138.53	1138.53	2	67.51	50.11	1	-0.606043	DYQELMNVK	0
	NLDLDSIIAEVK	1328.72	1328.72	2	118.27	67.94	1	0.760131	NLDLDSIIAEVK	0
	FLEQQNK	905.461	905.461	2	26.46	45.58	1	0.0110441	FLEQQNK	0
	FLEQQNKVLETK	1475.8	1475.76	2	61.13	39.23	1	-23.6347	FLEQQNKVLETK	1
P19013	Keratin, type II cytoskeletal 4	Homo sapiens	KRT4	57571.7	216	3	5.06
	FASFIDK	826.423	826.424	2	63.05	58.66	1	1.31894	FASFIDK	0
	AQYEEIAQR	1106.54	1106.53	2	35.39	49.22	1	-0.677791	AQYEEIAQR	0
	LALDIEIATYR	1276.7	1276.71	2	109.57	82.35	1	1.86418	LALDIEIATYR	0
P08729	Keratin, type II cytoskeletal 7	Homo sapiens	KRT7	51400.3	210	3	5.33
	FASFIDK	826.423	826.424	2	63.05	58.66	1	1.31894	FASFIDK	0
	FLEQQNK	905.461	905.461	2	26.46	45.58	1	0.0110441	FLEQQNK	0
	LALDIEIATYR	1276.7	1276.71	2	109.57	82.35	1	1.86418	LALDIEIATYR	0
Q14CN4	Keratin, type II cytoskeletal 72	Homo sapiens	KRT72	56348.3	80	3	5.48		Keratin,
	FASFIDK	826.423	826.424	2	63.05	58.66	1	1.31894	FASFIDK	0
	DVDAAYMNK	1025.45	1025.45	2	36.52	33.11	1	4.06651	DVDAAYMNK	0
	FLEQQNQVLETK	1475.76	1475.76	2	61.13	39.23	1	1.01642	FLEQQNQVLETK	0
Q9NSB2	Keratin, type II cuticular Hb4	Homo sapiens	KRT84	65721.2	77	2	2.33
	FASFIDK	826.423	826.424	2	63.05	58.66	1	1.31894	FASFIDK	0
	FLEQQNK	905.461	905.461	2	26.46	45.58	1	0.0110441	FLEQQNK	0
Q3SY84	Keratin, type II cytoskeletal 71	Homo sapiens	KRT71	57669.9	75	2	3.63
	FASFIDK	826.423	826.424	2	63.05	58.66	1	1.31894	FASFIDK	0
	FLEQQNQVLETK	1475.76	1475.76	2	61.13	39.23	1	1.01642	FLEQQNQVLETK	0
Q86Y46	Keratin, type II cytoskeletal 73	Homo sapiens	KRT73	59346.6	75	2	3.52
	FASFIDK	826.423	826.424	2	63.05	58.66	1	1.31894	FASFIDK	0
	FLEQQNQVLETK	1475.76	1475.76	2	61.13	39.23	1	1.01642	FLEQQNQVLETK	0
Q7RTS7	Keratin, type II cytoskeletal 74	Homo sapiens	KRT74	58151.6	75	2	3.59
	FASFIDK	826.423	826.424	2	63.05	58.66	1	1.31894	FASFIDK	0
	FLEQQNQVLETK	1475.76	1475.76	2	61.13	39.23	1	1.01642	FLEQQNQVLETK	0
P11142	Heat shock cognate 71 kDa protein	Homo sapiens	HSPA8	71038.2	1195	16	27.24
	VQVEYK	764.407	764.406	2	28.32	36.25	1	-1.59601	VQVEYK	0
	DNNLLGK	772.408	772.404	2	35.12	30.59	1	-5.08799	DNNLLGK	0
	RNTTIPTK	929.529	929.529	2	19.45	43.03	1	-0.935957	RNTTIPTK	1
	LLQDFFNGK	1080.56	1080.56	2	89.39	66.08	1	-1.07352	LLQDFFNGK	0
	VEIIANDQGNR	1227.62	1227.62	2	38.3	94.57	1	0.659813	VEIIANDQGNR	0
	RFDDAVVQSDMK	1409.66	1409.66	2	50.24	96.64	1	-2.83047	RFDDAVVQSDMK	1
	RFDDAVVQSDmK + Oxidation (M)	1425.66	1425.66	2	37.54	81.9	1	-0.385787	RFDDAVVQSDmK	1
	ARFEELNADLFR	1479.75	1479.75	3	88.25	78.63	1	-0.229769	ARFEELNADLFR	1
	SQIHDIVLVGGSTR	1480.8	1480.8	3	63.43	74.99	1	-0.655051	SQIHDIVLVGGSTR	0
	TTPSYVAFTDTER	1486.69	1486.69	2	67.37	79.24	1	-0.517928	TTPSYVAFTDTER	0
	SFYPEEVSSMVLTK	1615.78	1615.78	2	100.48	90.82	1	1.01499	SFYPEEVSSMVLTK	0
	NQVAMNPTNTVFDAK	1648.79	1648.79	2	70.42	105.85	1	0.418489	NQVAMNPTNTVFDAK	0
	IINEPTAAAIAYGLDK	1658.89	1658.89	+2;+3	91.3	109.58	1	0.0783658	IINEPTAAAIAYGLDK	0
	NQVAmNPTNTVFDAK + Oxidation (M)	1664.78	1664.78	2	58.12	113.41	1	1.09924	NQVAmNPTNTVFDAK	0
	STAGDTHLGGEDFDNR	1690.72	1690.72	+2;+3	42.21	137.98	1	-1.57921	STAGDTHLGGEDFDNR	0
	SINPDEAVAYGAAVQAAILSGDK	2259.14	2259.14	3	125.42	144.38	1	1.64222	SINPDEAVAYGAAVQAAILSGDK	0
P54652	Heat shock-related 70 kDa protein 2	Homo sapiens	HSPA2	70207.8	683	9	15.34
	VQVEYK	764.407	764.406	2	28.32	36.25	1	-1.59601	VQVEYK	0
	DNNLLGK	772.408	772.404	2	35.12	30.59	1	-5.08799	DNNLLGK	0
	RNTTIPTK	929.529	929.529	2	19.45	43.03	1	-0.935957	RNTTIPTK	1
	LLQDFFNGK	1080.56	1080.56	2	89.39	66.08	1	-1.07352	LLQDFFNGK	0
	VEIIANDQGNR	1227.62	1227.62	2	38.3	94.57	1	0.659813	VEIIANDQGNR	0
	ARFEELNADLFR	1479.75	1479.75	3	88.25	78.63	1	-0.229769	ARFEELNADLFR	1
	TTPSYVAFTDTER	1486.69	1486.69	2	67.37	79.24	1	-0.517928	TTPSYVAFTDTER	0
	IINEPTAAAIAYGLDK	1658.89	1658.89	+2;+3	91.3	109.58	1	0.0783658	IINEPTAAAIAYGLDK	0
	STAGDTHLGGEDFDNR	1690.72	1690.72	+2;+3	42.21	137.98	1	-1.57921	STAGDTHLGGEDFDNR	0
P17066	Heat shock 70 kDa protein 6	Homo sapiens	HSPA6	71352.1	244	3	5.13
	LLQDFFNGK	1080.56	1080.56	2	89.39	66.08	1	-1.07352	LLQDFFNGK	0
	TTPSYVAFTDTER	1486.69	1486.69	2	67.37	79.24	1	-0.517928	TTPSYVAFTDTER	0
	VEILANDQGNR	1227.62	1227.62	2	38.3	94.57	1	0.659813	VEILANDQGNR	0
P11021	78 kDa glucose-regulated protein	Homo sapiens	HSPA5	72380.4	830	11	18.65
	VEIIANDQGNR	1227.62	1227.62	2	38.3	94.57	1	0.659813	VEIIANDQGNR	0
	IINEPTAAAIAYGLDK	1658.89	1658.89	+2;+3	91.3	109.58	1	0.0783658	IINEPTAAAIAYGLDK	0
	IQQLVK	727.459	727.455	2	33.13	39.48	1	-5.38862	IQQLVK	0
	VLEDSDLK	917.471	917.472	2	36.58	54.77	1	1.48234	VLEDSDLK	0
	VYEGERPLTK	1190.63	1190.63	+2;+3	29.54	53.41	1	1.22624	VYEGERPLTK	1
	DAGTIAGLNVmR + Oxidation (M)	1232.62	1232.62	2	61.37	55.29	1	-1.72803	DAGTIAGLNVmR	0
	FEELNMDLFR	1312.61	1312.61	2	109.44	83.92	1	2.14839	FEELNMDLFR	0
	FEELNmDLFR + Oxidation (M)	1328.61	1328.61	2	89.25	90.32	1	0.662348	FEELNmDLFR	0
	NQLTSNPENTVFDAK	1676.8	1676.8	+2;+3	67.33	113.49	1	1.25239	NQLTSNPENTVFDAK	0
	SQIFSTASDNQPTVTIK	1835.93	1835.93	2	72.36	113.05	1	1.12205	SQIFSTASDNQPTVTIK	0
	VTHAVVTVPAYFNDAQR	1886.96	1886.96	3	76.55	119.81	1	0.275575	VTHAVVTVPAYFNDAQR	0
P34931	Heat shock 70 kDa protein 1-like	Homo sapiens	HSPA1L	70653.2	370	3	6.24
	VEIIANDQGNR	1227.62	1227.62	2	38.3	94.57	1	0.659813	VEIIANDQGNR	0
	TTPSYVAFTDTER	1486.69	1486.69	2	67.37	79.24	1	-0.517928	TTPSYVAFTDTER	0
	IINEPTAAAIAYGLDK	1658.89	1658.89	+2;+3	91.3	109.58	1	0.0783658	IINEPTAAAIAYGLDK	0
P08107	Heat shock 70 kDa protein 1A/1B	Homo sapiens	HSPA1A	70239	339	5	8.58
	VEIIANDQGNR	1227.62	1227.62	2	38.3	94.57	1	0.659813	VEIIANDQGNR	0
	TTPSYVAFTDTER	1486.69	1486.69	2	67.37	79.24	1	-0.517928	TTPSYVAFTDTER	0
	VQVSYK	722.396	722.397	2	27.3	38.67	1	1.10743	VQVSYK	0
	LVNHFVEEFK	1260.65	1260.65	3	69.08	75.86	1	1.11054	LVNHFVEEFK	0
	NQVALNPQNTVFDAK	1657.84	1657.84	2	74.04	98.63	1	-0.138735	NQVALNPQNTVFDAK	0
P48741	Putative heat shock 70 kDa protein 7	Homo sapiens	HSPA7	40403.5	206	2	6.54
	TTPSYVAFTDTER	1486.69	1486.69	2	67.37	79.24	1	-0.517928	TTPSYVAFTDTER	0
	VEILANDQGNR	1227.62	1227.62	2	38.3	94.57	1	0.659813	VEILANDQGNR	0
P07437	Tubulin beta chain	Homo sapiens	TUBB	50006.9	1098	12	28.83
	IREEYPDR	1076.53	1076.52	+2;+3	24.35	46.49	1	-1.29119	IREEYPDR	1
	FPGQLNADLR	1129.59	1129.59	2	68.13	78.03	1	0.38067	FPGQLNADLR	0
	LAVNmVPFPR + Oxidation (M)	1158.62	1158.62	2	78.5	70.98	1	-1.57083	LAVNmVPFPR	0
	ISVYYNEATGGK	1300.63	1300.63	2	51.45	92.66	1	0.369052	ISVYYNEATGGK	0
	EVDEQMLNVQNK	1445.68	1445.68	2	55.19	74.54	1	-0.975318	EVDEQMLNVQNK	0
	EVDEQmLNVQNK + Oxidation (M)	1461.68	1461.68	2	37.59	56.14	1	-0.417329	EVDEQmLNVQNK	0
	AILVDLEPGTMDSVR	1614.83	1614.83	2	97.03	120.37	1	0.780269	AILVDLEPGTMDSVR	0
	AILVDLEPGTmDSVR + Oxidation (M)	1630.82	1630.82	2	85.27	91.52	1	0.0306594	AILVDLEPGTmDSVR	0
	LHFFmPGFAPLTSR + Oxidation (M)	1635.82	1635.82	3	100.48	86.57	1	-0.843612	LHFFmPGFAPLTSR	0
	ALTVPELTQQVFDAK	1658.89	1658.89	+2;+3	110.51	92.89	1	-0.385801	ALTVPELTQQVFDAK	0
	NSSYFVEWIPNNVK	1695.83	1695.83	2	105.6	57.16	1	0.48354	NSSYFVEWIPNNVK	0
	GHYTEGAELVDSVLDVVR	1957.97	1957.98	+2;+3	121.53	152.19	1	1.82842	GHYTEGAELVDSVLDVVR	0
P68371	Tubulin beta-4B chain	Homo sapiens	TUBB4B	50166.9	948	11	25.39
	IREEYPDR	1076.53	1076.52	+2;+3	24.35	46.49	1	-1.29119	IREEYPDR	1
	FPGQLNADLR	1129.59	1129.59	2	68.13	78.03	1	0.38067	FPGQLNADLR	0
	LAVNmVPFPR + Oxidation (M)	1158.62	1158.62	2	78.5	70.98	1	-1.57083	LAVNmVPFPR	0
	EVDEQMLNVQNK	1445.68	1445.68	2	55.19	74.54	1	-0.975318	EVDEQMLNVQNK	0
	EVDEQmLNVQNK + Oxidation (M)	1461.68	1461.68	2	37.59	56.14	1	-0.417329	EVDEQmLNVQNK	0
	LHFFmPGFAPLTSR + Oxidation (M)	1635.82	1635.82	3	100.48	86.57	1	-0.843612	LHFFmPGFAPLTSR	0
	NSSYFVEWIPNNVK	1695.83	1695.83	2	105.6	57.16	1	0.48354	NSSYFVEWIPNNVK	0
	GHYTEGAELVDSVLDVVR	1957.97	1957.98	+2;+3	121.53	152.19	1	1.82842	GHYTEGAELVDSVLDVVR	0
	INVYYNEATGGK	1327.64	1327.64	2	51.19	88.51	1	-1.98849	INVYYNEATGGK	0
	AVLVDLEPGTMDSVR	1600.81	1600.82	2	91.14	92.21	1	1.56171	AVLVDLEPGTMDSVR	0
	AVLVDLEPGTmDSVR + Oxidation (M)	1616.81	1616.81	2	79.02	87.97	1	0.822609	AVLVDLEPGTmDSVR	0
Q9BVA1	Tubulin beta-2B chain	Homo sapiens	TUBB2B	50288.8	916	12	27.42
	IREEYPDR	1076.53	1076.52	+2;+3	24.35	46.49	1	-1.29119	IREEYPDR	1
	FPGQLNADLR	1129.59	1129.59	2	68.13	78.03	1	0.38067	FPGQLNADLR	0
	LAVNmVPFPR + Oxidation (M)	1158.62	1158.62	2	78.5	70.98	1	-1.57083	LAVNmVPFPR	0
	EVDEQMLNVQNK	1445.68	1445.68	2	55.19	74.54	1	-0.975318	EVDEQMLNVQNK	0
	EVDEQmLNVQNK + Oxidation (M)	1461.68	1461.68	2	37.59	56.14	1	-0.417329	EVDEQmLNVQNK	0
	AILVDLEPGTMDSVR	1614.83	1614.83	2	97.03	120.37	1	0.780269	AILVDLEPGTMDSVR	0
	AILVDLEPGTmDSVR + Oxidation (M)	1630.82	1630.82	2	85.27	91.52	1	0.0306594	AILVDLEPGTmDSVR	0
	LHFFmPGFAPLTSR + Oxidation (M)	1635.82	1635.82	3	100.48	86.57	1	-0.843612	LHFFmPGFAPLTSR	0
	NSSYFVEWIPNNVK	1695.83	1695.83	2	105.6	57.16	1	0.48354	NSSYFVEWIPNNVK	0
	GHYTEGAELVDSVLDVVR	1957.97	1957.98	+2;+3	121.53	152.19	1	1.82842	GHYTEGAELVDSVLDVVR	0
	YLTVAAIFR	1052.6	1052.6	2	107.4	41.34	1	-0.874025	YLTVAAIFR	0
	INVYYNEATGNK	1384.66	1384.65	2	50.03	46.27	1	-9.29469	INVYYNEATGNK	0
Q13885	Tubulin beta-2A chain	Homo sapiens	TUBB2A	50196.9	913	12	27.42
	IREEYPDR	1076.53	1076.52	+2;+3	24.35	46.49	1	-1.29119	IREEYPDR	1
	FPGQLNADLR	1129.59	1129.59	2	68.13	78.03	1	0.38067	FPGQLNADLR	0
	LAVNmVPFPR + Oxidation (M)	1158.62	1158.62	2	78.5	70.98	1	-1.57083	LAVNmVPFPR	0
	EVDEQMLNVQNK	1445.68	1445.68	2	55.19	74.54	1	-0.975318	EVDEQMLNVQNK	0
	EVDEQmLNVQNK + Oxidation (M)	1461.68	1461.68	2	37.59	56.14	1	-0.417329	EVDEQmLNVQNK	0
	AILVDLEPGTMDSVR	1614.83	1614.83	2	97.03	120.37	1	0.780269	AILVDLEPGTMDSVR	0
	AILVDLEPGTmDSVR + Oxidation (M)	1630.82	1630.82	2	85.27	91.52	1	0.0306594	AILVDLEPGTmDSVR	0
	LHFFmPGFAPLTSR + Oxidation (M)	1635.82	1635.82	3	100.48	86.57	1	-0.843612	LHFFmPGFAPLTSR	0
	NSSYFVEWIPNNVK	1695.83	1695.83	2	105.6	57.16	1	0.48354	NSSYFVEWIPNNVK	0
	GHYTEGAELVDSVLDVVR	1957.97	1957.98	+2;+3	121.53	152.19	1	1.82842	GHYTEGAELVDSVLDVVR	0
	YLTVAAIFR	1052.6	1052.6	2	107.4	41.34	1	-0.874025	YLTVAAIFR	0
	INVYYNEAAGNK	1354.65	1354.66	2	48.48	43.89	1	2.62798	INVYYNEAAGNK	0
Q3ZCM7	Tubulin beta-8 chain	Homo sapiens	TUBB8	50157.8	414	6	12.84
	IREEYPDR	1076.53	1076.52	+2;+3	24.35	46.49	1	-1.29119	IREEYPDR	1
	FPGQLNADLR	1129.59	1129.59	2	68.13	78.03	1	0.38067	FPGQLNADLR	0
	LAVNmVPFPR + Oxidation (M)	1158.62	1158.62	2	78.5	70.98	1	-1.57083	LAVNmVPFPR	0
	LHFFmPGFAPLTSR + Oxidation (M)	1635.82	1635.82	3	100.48	86.57	1	-0.843612	LHFFmPGFAPLTSR	0
	AVLVDLEPGTMDSVR	1600.81	1600.82	2	91.14	92.21	1	1.56171	AVLVDLEPGTMDSVR	0
	AVLVDLEPGTmDSVR + Oxidation (M)	1616.81	1616.81	2	79.02	87.97	1	0.822609	AVLVDLEPGTmDSVR	0
A6NNZ2	Tubulin beta-8 chain-like protein LOC260334	Homo sapiens		50046.5	290	4	9.46
	IREEYPDR	1076.53	1076.52	+2;+3	24.35	46.49	1	-1.29119	IREEYPDR	1
	FPGQLNADLR	1129.59	1129.59	2	68.13	78.03	1	0.38067	FPGQLNADLR	0
	LAVNmVPFPR + Oxidation (M)	1158.62	1158.62	2	78.5	70.98	1	-1.57083	LAVNmVPFPR	0
	LHFFmPGFAPLTSR + Oxidation (M)	1635.82	1635.82	3	100.48	86.57	1	-0.843612	LHFFmPGFAPLTSR	0
A6NKZ8	Putative tubulin beta chain-like protein ENSP00000290377	Homo sapiens		42116	290	4	0
	IREEYPDR	1076.53	1076.52	+2;+3	24.35	46.49	1	-1.29119	IREEYPDR	1
	FPGQLNADLR	1129.59	1129.59	2	68.13	78.03	1	0.38067	FPGQLNADLR	0
	LAVNmVPFPR + Oxidation (M)	1158.62	1158.62	2	78.5	70.98	1	-1.57083	LAVNmVPFPR	0
	LHFFmPGFAPLTSR + Oxidation (M)	1635.82	1635.82	3	100.48	86.57	1	-0.843612	LHFFmPGFAPLTSR	0
Q9H4B7	Tubulin beta-1 chain	Homo sapiens	TUBB1	50754.4	231	3	6.21
	IREEYPDR	1076.53	1076.52	+2;+3	24.35	46.49	1	-1.29119	IREEYPDR	1
	FPGQLNADLR	1129.59	1129.59	2	68.13	78.03	1	0.38067	FPGQLNADLR	0
	LAVNmVPFPR + Oxidation (M)	1158.62	1158.62	2	78.5	70.98	1	-1.57083	LAVNmVPFPR	0
Q13509	Tubulin beta-3 chain	Homo sapiens	TUBB3	50768.2	702	6	14.89
	FPGQLNADLR	1129.59	1129.59	2	68.13	78.03	1	0.38067	FPGQLNADLR	0
	LAVNmVPFPR + Oxidation (M)	1158.62	1158.62	2	78.5	70.98	1	-1.57083	LAVNmVPFPR	0
	AILVDLEPGTMDSVR	1614.83	1614.83	2	97.03	120.37	1	0.780269	AILVDLEPGTMDSVR	0
	AILVDLEPGTmDSVR + Oxidation (M)	1630.82	1630.82	2	85.27	91.52	1	0.0306594	AILVDLEPGTmDSVR	0
	NSSYFVEWIPNNVK	1695.83	1695.83	2	105.6	57.16	1	0.48354	NSSYFVEWIPNNVK	0
	GHYTEGAELVDSVLDVVR	1957.97	1957.98	+2;+3	121.53	152.19	1	1.82842	GHYTEGAELVDSVLDVVR	0
P04350	Tubulin beta-4A chain	Homo sapiens	TUBB4A	49921.8	411	6	14.19
	FPGQLNADLR	1129.59	1129.59	2	68.13	78.03	1	0.38067	FPGQLNADLR	0
	LAVNmVPFPR + Oxidation (M)	1158.62	1158.62	2	78.5	70.98	1	-1.57083	LAVNmVPFPR	0
	LHFFmPGFAPLTSR + Oxidation (M)	1635.82	1635.82	3	100.48	86.57	1	-0.843612	LHFFmPGFAPLTSR	0
	NSSYFVEWIPNNVK	1695.83	1695.83	2	105.6	57.16	1	0.48354	NSSYFVEWIPNNVK	0
	AVLVDLEPGTMDSVR	1600.81	1600.82	2	91.14	92.21	1	1.56171	AVLVDLEPGTMDSVR	0
	AVLVDLEPGTmDSVR + Oxidation (M)	1616.81	1616.81	2	79.02	87.97	1	0.822609	AVLVDLEPGTmDSVR	0
Q9BUF5	Tubulin beta-6 chain	Homo sapiens	TUBB6	50192.9	287	4	10.76
	FPGQLNADLR	1129.59	1129.59	2	68.13	78.03	1	0.38067	FPGQLNADLR	0
	LAVNmVPFPR + Oxidation (M)	1158.62	1158.62	2	78.5	70.98	1	-1.57083	LAVNmVPFPR	0
	LHFFmPGFAPLTSR + Oxidation (M)	1635.82	1635.82	3	100.48	86.57	1	-0.843612	LHFFmPGFAPLTSR	0
	NSSYFVEWIPNNVK	1695.83	1695.83	2	105.6	57.16	1	0.48354	NSSYFVEWIPNNVK	0
P01857	Ig gamma-1 chain C region	Homo sapiens	IGHG1	36497.1	996	9	27.27
	DTLMISR	834.427	834.427	2	48.32	46.69	1	0.0719056	DTLMISR	0
	ALPAPIEK	837.496	837.495	2	44.42	55.89	1	-1.12239	ALPAPIEK	0
	DTLmISR + Oxidation (M)	850.422	850.422	2	39.13	43.06	1	0.529149	DTLmISR	0
	GPSVFPLAPSSK	1185.64	1185.64	2	75.39	68.63	1	-2.07483	GPSVFPLAPSSK	0
	EPQVYTLPPSR	1285.67	1285.67	2	58.2	62.73	1	-0.350013	EPQVYTLPPSR	0
	FNWYVDGVEVHNAK	1676.79	1676.79	+2;+3	81.32	108.13	1	-0.494992	FNWYVDGVEVHNAK	0
	VVSVLTVLHQDWLNGK	1807	1807	3	120.23	117.44	1	-0.807969	VVSVLTVLHQDWLNGK	0
	EPQVYTLPPSRDELTK	1871.96	1871.96	3	66.01	32.38	1	0.651722	EPQVYTLPPSRDELTK	1
	TTPPVLDSDGSFFLYSK	1872.91	1872.92	+2;+3	106.6	137.12	1	1.196	TTPPVLDSDGSFFLYSK	0
P01860	Ig gamma-3 chain C region	Homo sapiens	IGHG3	42088.1	509	8	15.65
	DTLMISR	834.427	834.427	2	48.32	46.69	1	0.0719056	DTLMISR	0
	ALPAPIEK	837.496	837.495	2	44.42	55.89	1	-1.12239	ALPAPIEK	0
	DTLmISR + Oxidation (M)	850.422	850.422	2	39.13	43.06	1	0.529149	DTLmISR	0
	EPQVYTLPPSR	1285.67	1285.67	2	58.2	62.73	1	-0.350013	EPQVYTLPPSR	0
	VVSVLTVLHQDWLNGK	1807	1807	3	120.23	117.44	1	-0.807969	VVSVLTVLHQDWLNGK	0
	WYVDGVEVHNAK	1415.68	1415.68	+2;+3	61.36	75.3	1	-1.21496	WYVDGVEVHNAK	0
	EPQVYTLPPSREEMTK	1903.93	1903.94	3	60.03	39.02	1	1.72275	EPQVYTLPPSREEMTK	1
	EPQVYTLPPSREEmTK + Oxidation (M)	1919.93	1919.93	3	49.48	37.47	1	1.7084	EPQVYTLPPSREEmTK	1
P01859	Ig gamma-2 chain C region	Homo sapiens	IGHG2	36383.6	469	7	14.72
	DTLMISR	834.427	834.427	2	48.32	46.69	1	0.0719056	DTLMISR	0
	DTLmISR + Oxidation (M)	850.422	850.422	2	39.13	43.06	1	0.529149	DTLmISR	0
	EPQVYTLPPSR	1285.67	1285.67	2	58.2	62.73	1	-0.350013	EPQVYTLPPSR	0
	EPQVYTLPPSREEMTK	1903.93	1903.94	3	60.03	39.02	1	1.72275	EPQVYTLPPSREEMTK	1
	EPQVYTLPPSREEmTK + Oxidation (M)	1919.93	1919.93	3	49.48	37.47	1	1.7084	EPQVYTLPPSREEmTK	1
	GLPAPIEK	823.48	823.481	2	46.51	57.95	1	1.19007	GLPAPIEK	0
	TTPPmLDSDGSFFLYSK + Oxidation (M)	1920.88	1920.88	2	99.33	114.49	1	-1.67631	TTPPmLDSDGSFFLYSK	0
P01861	Ig gamma-4 chain C region	Homo sapiens	IGHG4	36331.8	156	3	7.03
	DTLMISR	834.427	834.427	2	48.32	46.69	1	0.0719056	DTLMISR	0
	DTLmISR + Oxidation (M)	850.422	850.422	2	39.13	43.06	1	0.529149	DTLmISR	0
	VVSVLTVLHQDWLNGK	1807	1807	3	120.23	117.44	1	-0.807969	VVSVLTVLHQDWLNGK	0
Q71U36	Tubulin alpha-1A chain	Homo sapiens	TUBA1A	50655.5	868	13	33.7
	GHYTIGK	774.402	774.4	2	22.17	49.35	1	-3.1379	GHYTIGK	0
	LSVDYGK	780.402	780.4	2	37.31	54.18	1	-2.29369	LSVDYGK	0
	FDLmYAK + Oxidation (M)	902.421	902.42	2	59.39	40.31	1	-1.34084	FDLmYAK	0
	EDMAALEK	905.416	905.418	2	38.34	40	1	1.44685	EDMAALEK	0
	DVNAAIATIK	1014.57	1014.57	2	62.16	66.47	1	-0.81808	DVNAAIATIK	0
	EDAANNYAR	1022.44	1022.44	2	19.44	62.55	1	-0.616172	EDAANNYAR	0
	EIIDLVLDR	1084.61	1084.61	2	102.16	73.32	1	-1.7149	EIIDLVLDR	0
	QLFHPEQLITGK	1409.77	1409.77	+2;+3	81.39	97.17	1	0.751897	QLFHPEQLITGK	0
	AVFVDLEPTVIDEVR	1700.9	1700.9	3	111.1	94.32	1	-0.523253	AVFVDLEPTVIDEVR	0
	NLDIERPTYTNLNR	1717.87	1717.87	+2;+3	64.5	93.06	1	-0.750928	NLDIERPTYTNLNR	1
	IHFPLATYAPVISAEK	1755.96	1755.95	3	100.33	76.5	1	-1.69139	IHFPLATYAPVISAEK	0
	VGINYQPPTVVPGGDLAK	1823.98	1823.98	+2;+3	84.26	83.06	1	0.361846	VGINYQPPTVVPGGDLAK	0
	TIGGGDDSFNTFFSETGAGK	2006.89	2006.88	2	100.18	143.7	1	-0.772341	TIGGGDDSFNTFFSETGAGK	0
P68363	Tubulin alpha-1B chain	Homo sapiens	TUBA1B	50671.5	868	13	33.7
	GHYTIGK	774.402	774.4	2	22.17	49.35	1	-3.1379	GHYTIGK	0
	LSVDYGK	780.402	780.4	2	37.31	54.18	1	-2.29369	LSVDYGK	0
	FDLmYAK + Oxidation (M)	902.421	902.42	2	59.39	40.31	1	-1.34084	FDLmYAK	0
	EDMAALEK	905.416	905.418	2	38.34	40	1	1.44685	EDMAALEK	0
	DVNAAIATIK	1014.57	1014.57	2	62.16	66.47	1	-0.81808	DVNAAIATIK	0
	EDAANNYAR	1022.44	1022.44	2	19.44	62.55	1	-0.616172	EDAANNYAR	0
	EIIDLVLDR	1084.61	1084.61	2	102.16	73.32	1	-1.7149	EIIDLVLDR	0
	QLFHPEQLITGK	1409.77	1409.77	+2;+3	81.39	97.17	1	0.751897	QLFHPEQLITGK	0
	AVFVDLEPTVIDEVR	1700.9	1700.9	3	111.1	94.32	1	-0.523253	AVFVDLEPTVIDEVR	0
	NLDIERPTYTNLNR	1717.87	1717.87	+2;+3	64.5	93.06	1	-0.750928	NLDIERPTYTNLNR	1
	IHFPLATYAPVISAEK	1755.96	1755.95	3	100.33	76.5	1	-1.69139	IHFPLATYAPVISAEK	0
	VGINYQPPTVVPGGDLAK	1823.98	1823.98	+2;+3	84.26	83.06	1	0.361846	VGINYQPPTVVPGGDLAK	0
	TIGGGDDSFNTFFSETGAGK	2006.89	2006.88	2	100.18	143.7	1	-0.772341	TIGGGDDSFNTFFSETGAGK	0
Q9BQE3	Tubulin alpha-1C chain	Homo sapiens	TUBA1C	50415.3	868	13	33.85
	GHYTIGK	774.402	774.4	2	22.17	49.35	1	-3.1379	GHYTIGK	0
	LSVDYGK	780.402	780.4	2	37.31	54.18	1	-2.29369	LSVDYGK	0
	FDLmYAK + Oxidation (M)	902.421	902.42	2	59.39	40.31	1	-1.34084	FDLmYAK	0
	EDMAALEK	905.416	905.418	2	38.34	40	1	1.44685	EDMAALEK	0
	DVNAAIATIK	1014.57	1014.57	2	62.16	66.47	1	-0.81808	DVNAAIATIK	0
	EDAANNYAR	1022.44	1022.44	2	19.44	62.55	1	-0.616172	EDAANNYAR	0
	EIIDLVLDR	1084.61	1084.61	2	102.16	73.32	1	-1.7149	EIIDLVLDR	0
	QLFHPEQLITGK	1409.77	1409.77	+2;+3	81.39	97.17	1	0.751897	QLFHPEQLITGK	0
	AVFVDLEPTVIDEVR	1700.9	1700.9	3	111.1	94.32	1	-0.523253	AVFVDLEPTVIDEVR	0
	NLDIERPTYTNLNR	1717.87	1717.87	+2;+3	64.5	93.06	1	-0.750928	NLDIERPTYTNLNR	1
	IHFPLATYAPVISAEK	1755.96	1755.95	3	100.33	76.5	1	-1.69139	IHFPLATYAPVISAEK	0
	VGINYQPPTVVPGGDLAK	1823.98	1823.98	+2;+3	84.26	83.06	1	0.361846	VGINYQPPTVVPGGDLAK	0
	TIGGGDDSFNTFFSETGAGK	2006.89	2006.88	2	100.18	143.7	1	-0.772341	TIGGGDDSFNTFFSETGAGK	0
Q13748	Tubulin alpha-3C/D chain	Homo sapiens	TUBA3C	50479.5	736	10	26.67
	GHYTIGK	774.402	774.4	2	22.17	49.35	1	-3.1379	GHYTIGK	0
	LSVDYGK	780.402	780.4	2	37.31	54.18	1	-2.29369	LSVDYGK	0
	FDLmYAK + Oxidation (M)	902.421	902.42	2	59.39	40.31	1	-1.34084	FDLmYAK	0
	DVNAAIATIK	1014.57	1014.57	2	62.16	66.47	1	-0.81808	DVNAAIATIK	0
	EDAANNYAR	1022.44	1022.44	2	19.44	62.55	1	-0.616172	EDAANNYAR	0
	QLFHPEQLITGK	1409.77	1409.77	+2;+3	81.39	97.17	1	0.751897	QLFHPEQLITGK	0
	NLDIERPTYTNLNR	1717.87	1717.87	+2;+3	64.5	93.06	1	-0.750928	NLDIERPTYTNLNR	1
	IHFPLATYAPVISAEK	1755.96	1755.95	3	100.33	76.5	1	-1.69139	IHFPLATYAPVISAEK	0
	VGINYQPPTVVPGGDLAK	1823.98	1823.98	+2;+3	84.26	83.06	1	0.361846	VGINYQPPTVVPGGDLAK	0
	TIGGGDDSFNTFFSETGAGK	2006.89	2006.88	2	100.18	143.7	1	-0.772341	TIGGGDDSFNTFFSETGAGK	0
Q6PEY2	Tubulin alpha-3E chain	Homo sapiens	TUBA3E	50424.4	675	8	23.11
	GHYTIGK	774.402	774.4	2	22.17	49.35	1	-3.1379	GHYTIGK	0
	FDLmYAK + Oxidation (M)	902.421	902.42	2	59.39	40.31	1	-1.34084	FDLmYAK	0
	DVNAAIATIK	1014.57	1014.57	2	62.16	66.47	1	-0.81808	DVNAAIATIK	0
	QLFHPEQLITGK	1409.77	1409.77	+2;+3	81.39	97.17	1	0.751897	QLFHPEQLITGK	0
	NLDIERPTYTNLNR	1717.87	1717.87	+2;+3	64.5	93.06	1	-0.750928	NLDIERPTYTNLNR	1
	IHFPLATYAPVISAEK	1755.96	1755.95	3	100.33	76.5	1	-1.69139	IHFPLATYAPVISAEK	0
	VGINYQPPTVVPGGDLAK	1823.98	1823.98	+2;+3	84.26	83.06	1	0.361846	VGINYQPPTVVPGGDLAK	0
	TIGGGDDSFNTFFSETGAGK	2006.89	2006.88	2	100.18	143.7	1	-0.772341	TIGGGDDSFNTFFSETGAGK	0
P68366	Tubulin alpha-4A chain	Homo sapiens	TUBA4A	50490.2	599	9	21.88
	GHYTIGK	774.402	774.4	2	22.17	49.35	1	-3.1379	GHYTIGK	0
	LSVDYGK	780.402	780.4	2	37.31	54.18	1	-2.29369	LSVDYGK	0
	FDLmYAK + Oxidation (M)	902.421	902.42	2	59.39	40.31	1	-1.34084	FDLmYAK	0
	EDMAALEK	905.416	905.418	2	38.34	40	1	1.44685	EDMAALEK	0
	EDAANNYAR	1022.44	1022.44	2	19.44	62.55	1	-0.616172	EDAANNYAR	0
	QLFHPEQLITGK	1409.77	1409.77	+2;+3	81.39	97.17	1	0.751897	QLFHPEQLITGK	0
	NLDIERPTYTNLNR	1717.87	1717.87	+2;+3	64.5	93.06	1	-0.750928	NLDIERPTYTNLNR	1
	IHFPLATYAPVISAEK	1755.96	1755.95	3	100.33	76.5	1	-1.69139	IHFPLATYAPVISAEK	0
	VGINYQPPTVVPGGDLAK	1823.98	1823.98	+2;+3	84.26	83.06	1	0.361846	VGINYQPPTVVPGGDLAK	0
Q9NY65	Tubulin alpha-8 chain	Homo sapiens	TUBA8	50613.4	422	5	13.36
	FDLmYAK + Oxidation (M)	902.421	902.42	2	59.39	40.31	1	-1.34084	FDLmYAK	0
	EDAANNYAR	1022.44	1022.44	2	19.44	62.55	1	-0.616172	EDAANNYAR	0
	QLFHPEQLITGK	1409.77	1409.77	+2;+3	81.39	97.17	1	0.751897	QLFHPEQLITGK	0
	NLDIERPTYTNLNR	1717.87	1717.87	+2;+3	64.5	93.06	1	-0.750928	NLDIERPTYTNLNR	1
	VGINYQPPTVVPGGDLAK	1823.98	1823.98	+2;+3	84.26	83.06	1	0.361846	VGINYQPPTVVPGGDLAK	0
A6NHL2	Tubulin alpha chain-like 3	Homo sapiens	TUBAL3	50520.6	75	2	3.59
	FDLmYAK + Oxidation (M)	902.421	902.42	2	59.39	40.31	1	-1.34084	FDLmYAK	0
	EDAANNYAR	1022.44	1022.44	2	19.44	62.55	1	-0.616172	EDAANNYAR	0
Q00610	Clathrin heavy chain 1	Homo sapiens	CLTC	192918	829	10	8.6
	IAAYLFK	824.48	824.48	2	73.33	56.68	1	0.42451	IAAYLFK	0
	NLILVVR	825.544	825.545	2	77.12	42.39	1	1.38091	NLILVVR	0
	LLLPWLEAR	1109.66	1109.66	2	123.1	82.62	1	0.639836	LLLPWLEAR	0
	IVLDNSVFSEHR	1414.72	1414.72	3	71.42	75.34	1	-0.0141371	IVLDNSVFSEHR	0
	ALEHFTDLYDIK	1463.73	1463.73	3	85.49	105.54	1	-0.47823	ALEHFTDLYDIK	0
	LHIIEVGTPPTGNQPFPK	1944.05	1944.05	3	82.38	63.49	1	1.04421	LHIIEVGTPPTGNQPFPK	0
	AFmTADLPNELIELLEK + Oxidation (M)	1962	1962.01	+2;+3	153	104.57	1	1.69725	AFmTADLPNELIELLEK	0
	LASTLVHLGEYQAAVDGAR	1970.02	1970.02	3	83.3	145.74	1	0.639587	LASTLVHLGEYQAAVDGAR	0
	FDVNTSAVQVLIEHIGNLDR	2239.16	2239.16	3	142.17	164.53	1	1.91143	FDVNTSAVQVLIEHIGNLDR	0
	ISGETIFVTAPHEATAGIIGVNR	2352.24	2352.26	3	98.05	126.71	1	5.68819	ISGETIFVTAPHEATAGIIGVNR	0
P53675	Clathrin heavy chain 2	Homo sapiens	CLTCL1	188612	224	2	1.77
	IVLDNSVFSEHR	1414.72	1414.72	3	71.42	75.34	1	-0.0141371	IVLDNSVFSEHR	0
	AFmTADLPNELIELLEK + Oxidation (M)	1962	1962.01	+2;+3	153	104.57	1	1.69725	AFmTADLPNELIELLEK	0
P0CG05	Ig lambda-2 chain C regions	Homo sapiens	IGLC2	11424.5	779	3	41.51
	AGVETTTPSK	989.503	989.502	2	20.1	80.65	1	-0.485092	AGVETTTPSK	0
	YAASSYLSLTPEQWK	1742.85	1742.86	+2;+3	99.06	121.34	1	2.62214	YAASSYLSLTPEQWK	0
	AAPSVTLFPPSSEELQANK	1985.01	1985.01	+2;+3	87.25	91.92	1	-1.85893	AAPSVTLFPPSSEELQANK	0
P0CG06	Ig lambda-3 chain C regions	Homo sapiens	IGLC3	11368.5	779	3	41.51
	AGVETTTPSK	989.503	989.502	2	20.1	80.65	1	-0.485092	AGVETTTPSK	0
	YAASSYLSLTPEQWK	1742.85	1742.86	+2;+3	99.06	121.34	1	2.62214	YAASSYLSLTPEQWK	0
	AAPSVTLFPPSSEELQANK	1985.01	1985.01	+2;+3	87.25	91.92	1	-1.85893	AAPSVTLFPPSSEELQANK	0
A0M8Q6	Ig lambda-7 chain C region	Homo sapiens	IGLC7	11433.6	735	3	46.23
	YAASSYLSLTPEQWK	1742.85	1742.86	+2;+3	99.06	121.34	1	2.62214	YAASSYLSLTPEQWK	0
	AAPSVTLFPPSSEELQANK	1985.01	1985.01	+2;+3	87.25	91.92	1	-1.85893	AAPSVTLFPPSSEELQANK	0
	SYSCRVTHEGSTVEK	1727.76	1727.75	3	28.21	32.3	1	-6.82386	SYSCRVTHEGSTVEK	1
P0CF74	Ig lambda-6 chain C region	Homo sapiens	IGLC6	11407.5	727	2	32.08
	YAASSYLSLTPEQWK	1742.85	1742.86	+2;+3	99.06	121.34	1	2.62214	YAASSYLSLTPEQWK	0
	AAPSVTLFPPSSEELQANK	1985.01	1985.01	+2;+3	87.25	91.92	1	-1.85893	AAPSVTLFPPSSEELQANK	0
B9A064	Immunoglobulin lambda-like polypeptide 5	Homo sapiens	IGLL5	23324.6	281	3	19.63
	YAASSYLSLTPEQWK	1742.85	1742.86	+2;+3	99.06	121.34	1	2.62214	YAASSYLSLTPEQWK	0
	VTVLGQPK	840.507	840.508	2	38.43	48.89	1	0.904216	VTVLGQPK	0
	ANPTVTLFPPSSEELQANK	2042.03	2042.03	+2;+3	89.6	59.89	1	-1.29773	ANPTVTLFPPSSEELQANK	0
P0CG04	Ig lambda-1 chain C regions	Homo sapiens	IGLC1	11478.6	229	2	32.08
	YAASSYLSLTPEQWK	1742.85	1742.86	+2;+3	99.06	121.34	1	2.62214	YAASSYLSLTPEQWK	0
	ANPTVTLFPPSSEELQANK	2042.03	2042.03	+2;+3	89.6	59.89	1	-1.29773	ANPTVTLFPPSSEELQANK	0
P50897	Palmitoyl-protein thioesterase 1	Homo sapiens	PPT1	34539.2	649	5	25.16
	IPGIYVLSLEIGK	1400.83	1400.83	2	123.09	112.45	1	0.335516	IPGIYVLSLEIGK	0
	LVQAEYWHDPIK	1497.76	1497.76	+2;+3	72.31	91.84	1	-1.74928	LVQAEYWHDPIK	0
	ETIPLQETSLYTQDR	1792.88	1792.89	+2;+3	78.19	130.21	1	2.94498	ETIPLQETSLYTQDR	0
	LQQGYNAmGFSQGGQFLR + Oxidation (M)	2016.95	2016.95	2	78.51	49.14	1	-0.0743698	LQQGYNAmGFSQGGQFLR	0
	FLNDSIVDPVDSEWFGFYR	2305.07	2305.06	3	139.11	99.67	1	-4.10834	FLNDSIVDPVDSEWFGFYR	0
P10809	60 kDa heat shock protein, mitochondrial	Homo sapiens	HSPD1	61154.3	539	9	16.23
	IGIEIIK	784.506	784.505	2	75.07	61.58	1	-1.19821	IGIEIIK	0
	IPAMTIAK	843.489	843.489	2	54.03	55.22	1	-0.0474221	IPAMTIAK	0
	VGEVIVTK	843.507	843.507	2	37.23	66.46	1	0.367513	VGEVIVTK	0
	VGLQVVAVK	911.58	911.58	2	63.46	82.55	1	-0.548498	VGLQVVAVK	0
	EIGNIISDAMK	1189.6	1189.6	2	87.28	51.6	1	-2.66476	EIGNIISDAMK	0
	DRVTDALNATR	1230.63	1230.63	2	48.42	88.2	1	2.38902	DRVTDALNATR	1
	ISSIQSIVPALEIANAHR	1918.06	1918.07	3	105.13	108.2	1	0.985369	ISSIQSIVPALEIANAHR	0
	ALmLQGVDLLADAVAVTMGPK + Oxidation (M)	2128.13	2128.13	3	156.59	88.13	1	0.986783	ALmLQGVDLLADAVAVTMGPK	0
	ALmLQGVDLLADAVAVTmGPK + 2 Oxidation (M)	2144.12	2144.13	3	138.49	130.45	1	1.39917	ALmLQGVDLLADAVAVTmGPK	0
P08238	Heat shock protein HSP 90-beta	Homo sapiens	HSP90AB1	83488	509	12	15.19
	VILHLK	721.485	721.482	2	44.49	35.71	1	-3.82544	VILHLK	0
	LSELLR	729.438	729.435	2	49.47	47.7	1	-4.92159	LSELLR	0
	SLVSVTK	732.438	732.437	2	37.46	39.32	1	-1.54279	SLVSVTK	0
	APFDLFENK	1079.53	1079.53	2	92.19	55.43	1	-0.537271	APFDLFENK	0
	LGIHEDSTNR	1140.55	1140.55	3	26.13	51.26	1	-0.210424	LGIHEDSTNR	0
	YIDQEELNK	1150.55	1150.55	2	38.33	68.82	1	-1.38195	YIDQEELNK	0
	SIYYITGESK	1159.58	1159.57	2	58.47	56.99	1	-1.25046	SIYYITGESK	0
	RAPFDLFENK	1235.63	1235.63	2	85.46	43.85	1	-0.874048	RAPFDLFENK	1
	ADLINNLGTIAK	1241.7	1241.7	2	85.21	75.13	1	-0.0402674	ADLINNLGTIAK	0
	IRYESLTDPSK	1307.67	1307.67	+2;+3	45.58	70.14	1	1.07825	IRYESLTDPSK	1
	GVVDSEDLPLNISR	1512.78	1512.78	2	85.31	105.85	1	1.68564	GVVDSEDLPLNISR	0
	HLEINPDHPIVETLR	1781.94	1781.94	3	72.03	100.16	1	-1.49836	HLEINPDHPIVETLR	0
P07900	Heat shock protein HSP 90-alpha	Homo sapiens	HSP90AA1	84928.6	389	7	9.97
	VILHLK	721.485	721.482	2	44.49	35.71	1	-3.82544	VILHLK	0
	LSELLR	729.438	729.435	2	49.47	47.7	1	-4.92159	LSELLR	0
	YIDQEELNK	1150.55	1150.55	2	38.33	68.82	1	-1.38195	YIDQEELNK	0
	ADLINNLGTIAK	1241.7	1241.7	2	85.21	75.13	1	-0.0402674	ADLINNLGTIAK	0
	IRYESLTDPSK	1307.67	1307.67	+2;+3	45.58	70.14	1	1.07825	IRYESLTDPSK	1
	GVVDSEDLPLNISR	1512.78	1512.78	2	85.31	105.85	1	1.68564	GVVDSEDLPLNISR	0
	HLEINPDHSIIETLR	1785.94	1785.94	3	80.53	107.41	1	-0.330359	HLEINPDHSIIETLR	0
Q58FF7	Putative heat shock protein HSP 90-beta-3	Homo sapiens	HSP90AB3P	68557.9	182	5	5.7
	VILHLK	721.485	721.482	2	44.49	35.71	1	-3.82544	VILHLK	0
	SLVSVTK	732.438	732.437	2	37.46	39.32	1	-1.54279	SLVSVTK	0
	APFDLFENK	1079.53	1079.53	2	92.19	55.43	1	-0.537271	APFDLFENK	0
	RAPFDLFENK	1235.63	1235.63	2	85.46	43.85	1	-0.874048	RAPFDLFENK	1
	IRYESLTDPSK	1307.67	1307.67	+2;+3	45.58	70.14	1	1.07825	IRYESLTDPSK	1
Q14568	Putative heat shock protein HSP 90-alpha A2	Homo sapiens	HSP90AA2	39432.4	138	3	7.87
	VILHLK	721.485	721.482	2	44.49	35.71	1	-3.82544	VILHLK	0
	YIDQEELNK	1150.55	1150.55	2	38.33	68.82	1	-1.38195	YIDQEELNK	0
	ADLINNLGTIAK	1241.7	1241.7	2	85.21	75.13	1	-0.0402674	ADLINNLGTIAK	0
Q58FF6	Putative heat shock protein HSP 90-beta 4	Homo sapiens	HSP90AB4P	58733.4	116	2	3.37
	VILHLK	721.485	721.482	2	44.49	35.71	1	-3.82544	VILHLK	0
	IRYESLTDPSK	1307.67	1307.67	+2;+3	45.58	70.14	1	1.07825	IRYESLTDPSK	1
Q92538	Golgi-specific brefeldin A-resistance guanine nucleotide exchange factor 1	Homo sapiens	GBF1	207970	48	1	0.32
	LSELLR	729.438	729.435	2	49.47	47.7	1	-4.92159	LSELLR	0
Q58FF8	Putative heat shock protein HSP 90-beta 2	Homo sapiens	HSP90AB2P	44459.1	229	5	12.86
	SLVSVTK	732.438	732.437	2	37.46	39.32	1	-1.54279	SLVSVTK	0
	YIDQEELNK	1150.55	1150.55	2	38.33	68.82	1	-1.38195	YIDQEELNK	0
	SIYYITGESK	1159.58	1159.57	2	58.47	56.99	1	-1.25046	SIYYITGESK	0
	ADLINNLGTIAK	1241.7	1241.7	2	85.21	75.13	1	-0.0402674	ADLINNLGTIAK	0
	IRYESLTDPSK	1307.67	1307.67	+2;+3	45.58	70.14	1	1.07825	IRYESLTDPSK	1
P68104	Elongation factor 1-alpha 1	Homo sapiens	EEF1A1	50385	481	8	17.32
	QLIVGVNK	869.533	869.533	2	48.35	54.82	1	-0.55202	QLIVGVNK	0
	QTVAVGVIK	913.56	913.558	2	49.12	38.94	1	-2.35343	QTVAVGVIK	0
	RYEEIVK	935.508	935.507	2	30.11	33	1	-0.609295	RYEEIVK	1
	LPLQDVYK	974.544	974.542	2	64.37	76.74	1	-1.51866	LPLQDVYK	0
	IGGIGTVPVGR	1024.6	1024.6	2	59.18	68.9	1	-2.03005	IGGIGTVPVGR	0
	STTTGHLIYK	1119.59	1119.59	+2;+3	34.49	81.03	1	-0.759205	STTTGHLIYK	0
	YYVTIIDAPGHR	1403.72	1403.72	+2;+3	69.35	92.97	1	0.748013	YYVTIIDAPGHR	0
	THINIVVIGHVDSGK	1587.87	1587.87	3	68.25	69.78	1	-4.91223	THINIVVIGHVDSGK	0
Q5VTE0	Putative elongation factor 1-alpha-like 3	Homo sapiens	EEF1A1P5	50429.1	481	8	17.32
	QLIVGVNK	869.533	869.533	2	48.35	54.82	1	-0.55202	QLIVGVNK	0
	QTVAVGVIK	913.56	913.558	2	49.12	38.94	1	-2.35343	QTVAVGVIK	0
	RYEEIVK	935.508	935.507	2	30.11	33	1	-0.609295	RYEEIVK	1
	LPLQDVYK	974.544	974.542	2	64.37	76.74	1	-1.51866	LPLQDVYK	0
	IGGIGTVPVGR	1024.6	1024.6	2	59.18	68.9	1	-2.03005	IGGIGTVPVGR	0
	STTTGHLIYK	1119.59	1119.59	+2;+3	34.49	81.03	1	-0.759205	STTTGHLIYK	0
	YYVTIIDAPGHR	1403.72	1403.72	+2;+3	69.35	92.97	1	0.748013	YYVTIIDAPGHR	0
	THINIVVIGHVDSGK	1587.87	1587.87	3	68.25	69.78	1	-4.91223	THINIVVIGHVDSGK	0
Q05639	Elongation factor 1-alpha 2	Homo sapiens	EEF1A2	50714.2	350	6	13.17
	QLIVGVNK	869.533	869.533	2	48.35	54.82	1	-0.55202	QLIVGVNK	0
	QTVAVGVIK	913.56	913.558	2	49.12	38.94	1	-2.35343	QTVAVGVIK	0
	LPLQDVYK	974.544	974.542	2	64.37	76.74	1	-1.51866	LPLQDVYK	0
	IGGIGTVPVGR	1024.6	1024.6	2	59.18	68.9	1	-2.03005	IGGIGTVPVGR	0
	STTTGHLIYK	1119.59	1119.59	+2;+3	34.49	81.03	1	-0.759205	STTTGHLIYK	0
	THINIVVIGHVDSGK	1587.87	1587.87	3	68.25	69.78	1	-4.91223	THINIVVIGHVDSGK	0
P60709	Actin, cytoplasmic 1	Homo sapiens	ACTB	41985.7	480	11	29.6
	IIAPPER	794.465	794.465	2	35.29	55.77	1	0.30209	IIAPPER	0
	RGILTLK	799.528	799.527	2	49.28	42.91	1	-0.775458	RGILTLK	1
	AGFAGDDAPR	975.441	975.439	2	32.22	79.19	1	-1.7633	AGFAGDDAPR	0
	DLTDYLmK + Oxidation (M)	1013.47	1013.47	2	72.28	37.28	1	-2.71344	DLTDYLmK	0
	GYSFTTTAER	1131.52	1131.52	2	47.4	46.87	1	-0.300481	GYSFTTTAER	0
	EITALAPSTMK	1160.61	1160.61	2	61.01	62.82	1	0.129242	EITALAPSTMK	0
	EITALAPSTmK + Oxidation (M)	1176.61	1176.61	2	46.26	63.28	1	0.807407	EITALAPSTmK	0
	HQGVmVGMGQK + Oxidation (M)	1186.56	1186.56	3	27.49	40.21	1	0.227549	HQGVmVGMGQK	0
	QEYDESGPSIVHR	1515.7	1515.69	2	41.23	43.67	1	-1.90012	QEYDESGPSIVHR	0
	SYELPDGQVITIGNER	1789.88	1789.89	2	93.01	116.99	1	1.2403	SYELPDGQVITIGNER	0
	VAPEEHPVLLTEAPLNPK	1953.06	1953.06	3	78.32	134.85	1	1.39781	VAPEEHPVLLTEAPLNPK	0
P63261	Actin, cytoplasmic 2	Homo sapiens	ACTG1	42041.7	480	11	29.6
	IIAPPER	794.465	794.465	2	35.29	55.77	1	0.30209	IIAPPER	0
	RGILTLK	799.528	799.527	2	49.28	42.91	1	-0.775458	RGILTLK	1
	AGFAGDDAPR	975.441	975.439	2	32.22	79.19	1	-1.7633	AGFAGDDAPR	0
	DLTDYLmK + Oxidation (M)	1013.47	1013.47	2	72.28	37.28	1	-2.71344	DLTDYLmK	0
	GYSFTTTAER	1131.52	1131.52	2	47.4	46.87	1	-0.300481	GYSFTTTAER	0
	EITALAPSTMK	1160.61	1160.61	2	61.01	62.82	1	0.129242	EITALAPSTMK	0
	EITALAPSTmK + Oxidation (M)	1176.61	1176.61	2	46.26	63.28	1	0.807407	EITALAPSTmK	0
	HQGVmVGMGQK + Oxidation (M)	1186.56	1186.56	3	27.49	40.21	1	0.227549	HQGVmVGMGQK	0
	QEYDESGPSIVHR	1515.7	1515.69	2	41.23	43.67	1	-1.90012	QEYDESGPSIVHR	0
	SYELPDGQVITIGNER	1789.88	1789.89	2	93.01	116.99	1	1.2403	SYELPDGQVITIGNER	0
	VAPEEHPVLLTEAPLNPK	1953.06	1953.06	3	78.32	134.85	1	1.39781	VAPEEHPVLLTEAPLNPK	0
P62736	Actin, aortic smooth muscle	Homo sapiens	ACTA2	42303.7	367	9	22.81
	IIAPPER	794.465	794.465	2	35.29	55.77	1	0.30209	IIAPPER	0
	RGILTLK	799.528	799.527	2	49.28	42.91	1	-0.775458	RGILTLK	1
	AGFAGDDAPR	975.441	975.439	2	32.22	79.19	1	-1.7633	AGFAGDDAPR	0
	DLTDYLmK + Oxidation (M)	1013.47	1013.47	2	72.28	37.28	1	-2.71344	DLTDYLmK	0
	EITALAPSTMK	1160.61	1160.61	2	61.01	62.82	1	0.129242	EITALAPSTMK	0
	EITALAPSTmK + Oxidation (M)	1176.61	1176.61	2	46.26	63.28	1	0.807407	EITALAPSTmK	0
	HQGVmVGMGQK + Oxidation (M)	1186.56	1186.56	3	27.49	40.21	1	0.227549	HQGVmVGMGQK	0
	SYELPDGQVITIGNER	1789.88	1789.89	2	93.01	116.99	1	1.2403	SYELPDGQVITIGNER	0
	YPIEHGIITNWDDmEK + Oxidation (M)	1975.9	1975.9	3	75.16	56.9	1	1.245	YPIEHGIITNWDDmEK	0
P68032	Actin, alpha cardiac muscle 1	Homo sapiens	ACTC1	42267.8	367	9	22.81
	IIAPPER	794.465	794.465	2	35.29	55.77	1	0.30209	IIAPPER	0
	RGILTLK	799.528	799.527	2	49.28	42.91	1	-0.775458	RGILTLK	1
	AGFAGDDAPR	975.441	975.439	2	32.22	79.19	1	-1.7633	AGFAGDDAPR	0
	DLTDYLmK + Oxidation (M)	1013.47	1013.47	2	72.28	37.28	1	-2.71344	DLTDYLmK	0
	EITALAPSTMK	1160.61	1160.61	2	61.01	62.82	1	0.129242	EITALAPSTMK	0
	EITALAPSTmK + Oxidation (M)	1176.61	1176.61	2	46.26	63.28	1	0.807407	EITALAPSTmK	0
	HQGVmVGMGQK + Oxidation (M)	1186.56	1186.56	3	27.49	40.21	1	0.227549	HQGVmVGMGQK	0
	SYELPDGQVITIGNER	1789.88	1789.89	2	93.01	116.99	1	1.2403	SYELPDGQVITIGNER	0
	YPIEHGIITNWDDmEK + Oxidation (M)	1975.9	1975.9	3	75.16	56.9	1	1.245	YPIEHGIITNWDDmEK	0
P63267	Actin, gamma-enteric smooth muscle	Homo sapiens	ACTG2	42171.7	367	9	22.87
	IIAPPER	794.465	794.465	2	35.29	55.77	1	0.30209	IIAPPER	0
	RGILTLK	799.528	799.527	2	49.28	42.91	1	-0.775458	RGILTLK	1
	AGFAGDDAPR	975.441	975.439	2	32.22	79.19	1	-1.7633	AGFAGDDAPR	0
	DLTDYLmK + Oxidation (M)	1013.47	1013.47	2	72.28	37.28	1	-2.71344	DLTDYLmK	0
	EITALAPSTMK	1160.61	1160.61	2	61.01	62.82	1	0.129242	EITALAPSTMK	0
	EITALAPSTmK + Oxidation (M)	1176.61	1176.61	2	46.26	63.28	1	0.807407	EITALAPSTmK	0
	HQGVmVGMGQK + Oxidation (M)	1186.56	1186.56	3	27.49	40.21	1	0.227549	HQGVmVGMGQK	0
	SYELPDGQVITIGNER	1789.88	1789.89	2	93.01	116.99	1	1.2403	SYELPDGQVITIGNER	0
	YPIEHGIITNWDDmEK + Oxidation (M)	1975.9	1975.9	3	75.16	56.9	1	1.245	YPIEHGIITNWDDmEK	0
P68133	Actin, alpha skeletal muscle	Homo sapiens	ACTA1	42299.8	367	9	22.81
	IIAPPER	794.465	794.465	2	35.29	55.77	1	0.30209	IIAPPER	0
	RGILTLK	799.528	799.527	2	49.28	42.91	1	-0.775458	RGILTLK	1
	AGFAGDDAPR	975.441	975.439	2	32.22	79.19	1	-1.7633	AGFAGDDAPR	0
	DLTDYLmK + Oxidation (M)	1013.47	1013.47	2	72.28	37.28	1	-2.71344	DLTDYLmK	0
	EITALAPSTMK	1160.61	1160.61	2	61.01	62.82	1	0.129242	EITALAPSTMK	0
	EITALAPSTmK + Oxidation (M)	1176.61	1176.61	2	46.26	63.28	1	0.807407	EITALAPSTmK	0
	HQGVmVGMGQK + Oxidation (M)	1186.56	1186.56	3	27.49	40.21	1	0.227549	HQGVmVGMGQK	0
	SYELPDGQVITIGNER	1789.88	1789.89	2	93.01	116.99	1	1.2403	SYELPDGQVITIGNER	0
	YPIEHGIITNWDDmEK + Oxidation (M)	1975.9	1975.9	3	75.16	56.9	1	1.245	YPIEHGIITNWDDmEK	0
Q562R1	Beta-actin-like protein 2	Homo sapiens	ACTBL2	42251.9	186	4	11.17
	IIAPPER	794.465	794.465	2	35.29	55.77	1	0.30209	IIAPPER	0
	DLTDYLmK + Oxidation (M)	1013.47	1013.47	2	72.28	37.28	1	-2.71344	DLTDYLmK	0
	HQGVmVGMGQK + Oxidation (M)	1186.56	1186.56	3	27.49	40.21	1	0.227549	HQGVmVGMGQK	0
	SYELPDGQVITIGNER	1789.88	1789.89	2	93.01	116.99	1	1.2403	SYELPDGQVITIGNER	0
Q6S8J3	POTE ankyrin domain family member E	Homo sapiens	POTEE	122573	207	4	4.28
	RGILTLK	799.528	799.527	2	49.28	42.91	1	-0.775458	RGILTLK	1
	AGFAGDDAPR	975.441	975.439	2	32.22	79.19	1	-1.7633	AGFAGDDAPR	0
	QEYDESGPSIVHR	1515.7	1515.69	2	41.23	43.67	1	-1.90012	QEYDESGPSIVHR	0
	SYELPDGQVITIGNER	1789.88	1789.89	2	93.01	116.99	1	1.2403	SYELPDGQVITIGNER	0
A5A3E0	POTE ankyrin domain family member F	Homo sapiens	POTEF	122700	207	4	4.28
	RGILTLK	799.528	799.527	2	49.28	42.91	1	-0.775458	RGILTLK	1
	AGFAGDDAPR	975.441	975.439	2	32.22	79.19	1	-1.7633	AGFAGDDAPR	0
	QEYDESGPSIVHR	1515.7	1515.69	2	41.23	43.67	1	-1.90012	QEYDESGPSIVHR	0
	SYELPDGQVITIGNER	1789.88	1789.89	2	93.01	116.99	1	1.2403	SYELPDGQVITIGNER	0
P0CG38	POTE ankyrin domain family member I	Homo sapiens	POTEI	122538	117	3	2.79
	RGILTLK	799.528	799.527	2	49.28	42.91	1	-0.775458	RGILTLK	1
	AGFAGDDAPR	975.441	975.439	2	32.22	79.19	1	-1.7633	AGFAGDDAPR	0
	QEYDESGPSIVHR	1515.7	1515.69	2	41.23	43.67	1	-1.90012	QEYDESGPSIVHR	0
P0CG39	POTE ankyrin domain family member J	Homo sapiens	POTEJ	118464	117	3	2.89
	RGILTLK	799.528	799.527	2	49.28	42.91	1	-0.775458	RGILTLK	1
	AGFAGDDAPR	975.441	975.439	2	32.22	79.19	1	-1.7633	AGFAGDDAPR	0
	QEYDESGPSIVHR	1515.7	1515.69	2	41.23	43.67	1	-1.90012	QEYDESGPSIVHR	0
Q9BYX7	Putative beta-actin-like protein 3	Homo sapiens	POTEKP	42264.8	134	2	7.73
	QEYDESGPSIVHR	1515.7	1515.69	2	41.23	43.67	1	-1.90012	QEYDESGPSIVHR	0
	SYELPDGQVITIGNER	1789.88	1789.89	2	93.01	116.99	1	1.2403	SYELPDGQVITIGNER	0
P35900	Keratin, type I cytoskeletal 20	Homo sapiens	KRT20	48502.9	33	1	2.12
	LEQEIATYR	1121.57	1121.57	2	46.01	33.17	1	2.70157	LEQEIATYR	0
Q8N1A0	Keratin-like protein KRT222	Homo sapiens	KRT222	34274.7	33	1	3.05
	LEQEIATYR	1121.57	1121.57	2	46.01	33.17	1	2.70157	LEQEIATYR	0
P02786	Transferrin receptor protein 1	Homo sapiens	TFRC	85185.8	367	6	9.08
	SGVGTALLLK	957.586	957.586	2	74.27	55.77	1	0.261073	SGVGTALLLK	0
	AFTYINLDK	1083.56	1083.56	2	77.23	52.46	1	-0.765994	AFTYINLDK	0
	LLNENSYVPR	1203.62	1203.62	2	58.19	85.33	1	-2.43431	LLNENSYVPR	0
	VSASPLLYTLIEK	1432.82	1432.82	2	113.22	90.78	1	3.37098	VSASPLLYTLIEK	0
	SSGLPNIPVQTISR	1467.8	1467.8	2	80.21	88.96	1	-1.16501	SSGLPNIPVQTISR	0
	VEYHFLSPYVSPK	1564.79	1564.79	3	81.4	116.83	1	-1.47623	VEYHFLSPYVSPK	0
P08670	Vimentin	Homo sapiens	VIM	53665.1	296	8	18.45
	FLEQQNK	905.461	905.461	2	26.46	45.58	1	0.0110441	FLEQQNK	0
	LQEEMLQR	1045.52	1045.52	2	44.33	42.28	1	-0.946895	LQEEMLQR	0
	VELQELNDR	1114.56	1114.56	2	51.46	76.85	1	1.02282	VELQELNDR	0
	EYQDLLNVK	1120.58	1120.57	2	71.25	43.61	1	-2.66827	EYQDLLNVK	0
	ILLAELEQLK	1168.71	1168.71	2	105.02	83.04	1	0.0427823	ILLAELEQLK	0
	SLYASSPGGVYATR	1427.7	1427.71	2	56.1	60.86	1	1.78608	SLYASSPGGVYATR	0
	TYSLGSALRPSTSR	1494.78	1494.78	3	59.11	62.86	1	-1.55876	TYSLGSALRPSTSR	1
	ETNLDSLPLVDTHSK	1667.84	1667.84	3	76.24	59.94	1	0.779453	ETNLDSLPLVDTHSK	0
P14136	Glial fibrillary acidic protein	Homo sapiens	GFAP	49895.6	178	2	4.17
	FLEQQNK	905.461	905.461	2	26.46	45.58	1	0.0110441	FLEQQNK	0
	LALDIEIATYR	1276.7	1276.71	2	109.57	82.35	1	1.86418	LALDIEIATYR	0
Q8N1N4	Keratin, type II cytoskeletal 78	Homo sapiens	KRT78	57474.3	60	2	2.31
	FLEQQNK	905.461	905.461	2	26.46	45.58	1	0.0110441	FLEQQNK	0
	FLEQQNKVLETK	1475.8	1475.76	2	61.13	39.23	1	-23.6347	FLEQQNKVLETK	1
Q14533	Keratin, type II cuticular Hb1	Homo sapiens	KRT81	56456.3	46	1	1.39
	FLEQQNK	905.461	905.461	2	26.46	45.58	1	0.0110441	FLEQQNK	0
P78385	Keratin, type II cuticular Hb3	Homo sapiens	KRT83	55586.1	46	1	1.42
	FLEQQNK	905.461	905.461	2	26.46	45.58	1	0.0110441	FLEQQNK	0
P78386	Keratin, type II cuticular Hb5	Homo sapiens	KRT85	57008.1	46	1	1.38
	FLEQQNK	905.461	905.461	2	26.46	45.58	1	0.0110441	FLEQQNK	0
O43790	Keratin, type II cuticular Hb6	Homo sapiens	KRT86	54799.9	46	1	1.44
	FLEQQNK	905.461	905.461	2	26.46	45.58	1	0.0110441	FLEQQNK	0
P01620	Ig kappa chain V-III region SIE	Homo sapiens		11859.8	363	3	29.36
	ATGIPDR	728.382	728.38	2	24.37	40.98	1	-2.59479	ATGIPDR	0
	LLIYGASSR	978.55	978.55	2	59.4	63.99	1	-0.12263	LLIYGASSR	0
	FSGSGSGTDFTLTISR	1631.78	1631.78	2	84.58	129.73	1	0.704752	FSGSGSGTDFTLTISR	0
P01623	Ig kappa chain V-III region WOL	Homo sapiens		11830.9	363	3	29.36
	ATGIPDR	728.382	728.38	2	24.37	40.98	1	-2.59479	ATGIPDR	0
	LLIYGASSR	978.55	978.55	2	59.4	63.99	1	-0.12263	LLIYGASSR	0
	FSGSGSGTDFTLTISR	1631.78	1631.78	2	84.58	129.73	1	0.704752	FSGSGSGTDFTLTISR	0
P18135	Ig kappa chain V-III region HAH	Homo sapiens		14156.1	363	3	24.81
	ATGIPDR	728.382	728.38	2	24.37	40.98	1	-2.59479	ATGIPDR	0
	LLIYGASSR	978.55	978.55	2	59.4	63.99	1	-0.12263	LLIYGASSR	0
	FSGSGSGTDFTLTISR	1631.78	1631.78	2	84.58	129.73	1	0.704752	FSGSGSGTDFTLTISR	0
P18136	Ig kappa chain V-III region HIC	Homo sapiens		14172.1	363	3	24.81
	ATGIPDR	728.382	728.38	2	24.37	40.98	1	-2.59479	ATGIPDR	0
	LLIYGASSR	978.55	978.55	2	59.4	63.99	1	-0.12263	LLIYGASSR	0
	FSGSGSGTDFTLTISR	1631.78	1631.78	2	84.58	129.73	1	0.704752	FSGSGSGTDFTLTISR	0
P01622	Ig kappa chain V-III region Ti	Homo sapiens		11872.9	324	2	21.1
	ATGIPDR	728.382	728.38	2	24.37	40.98	1	-2.59479	ATGIPDR	0
	FSGSGSGTDFTLTISR	1631.78	1631.78	2	84.58	129.73	1	0.704752	FSGSGSGTDFTLTISR	0
P04206	Ig kappa chain V-III region GOL	Homo sapiens		11914.9	324	2	21.1
	ATGIPDR	728.382	728.38	2	24.37	40.98	1	-2.59479	ATGIPDR	0
	FSGSGSGTDFTLTISR	1631.78	1631.78	2	84.58	129.73	1	0.704752	FSGSGSGTDFTLTISR	0
P01619	Ig kappa chain V-III region B6	Homo sapiens		11719.8	41	1	6.48
	ATGIPDR	728.382	728.38	2	24.37	40.98	1	-2.59479	ATGIPDR	0
P01621	Ig kappa chain V-III region NG9 (Fragment)	Homo sapiens		10814.2	41	1	7
	ATGIPDR	728.382	728.38	2	24.37	40.98	1	-2.59479	ATGIPDR	0
Q13813	Spectrin alpha chain, non-erythrocytic 1	Homo sapiens	SPTAN1	285008	339	5	2.51
	FLADFR	767.397	767.394	2	68.5	39.38	1	-2.98412	FLADFR	0
	LLEAQSHFR	1099.58	1099.58	3	42.19	63.43	1	-1.18227	LLEAQSHFR	0
	DLIGVQNLLK	1111.66	1111.66	2	103.5	60.4	1	1.79012	DLIGVQNLLK	0
	SSLSSAQADFNQLAELDR	1950.93	1950.92	2	102.04	120.14	1	-2.50137	SSLSSAQADFNQLAELDR	0
	IAALQAFADQLIAAGHYAK	1971.06	1971.07	3	132.17	157.95	1	4.52042	IAALQAFADQLIAAGHYAK	0
O15240	Neurosecretory protein VGF	Homo sapiens	VGF	67263.6	316	5	10.41
	VNLESPGPER	1096.55	1096.55	2	39.57	78.99	1	0.419497	VNLESPGPER	0
	EPVAGDAVPGPK	1135.59	1135.59	2	39.02	64.15	1	-0.431495	EPVAGDAVPGPK	0
	AYQGVAAPFPK	1147.6	1147.6	2	62.42	50.52	1	-5.41999	AYQGVAAPFPK	0
	LLQQGLAQVEAGR	1381.77	1381.77	2	67.2	112.09	1	0.217113	LLQQGLAQVEAGR	0
	LHLPADDVVSIIEEVEEK	2034.05	2034.06	3	136.2	114.86	1	3.08743	LHLPADDVVSIIEEVEEK	0
P04792	Heat shock protein beta-1	Homo sapiens	HSPB1	22814.5	306	6	30.24
	DGVVEITGK	916.487	916.485	2	43.49	54.94	1	-2.00767	DGVVEITGK	0
	GPSWDPFR	960.445	960.445	2	87.6	50.6	1	-0.374826	GPSWDPFR	0
	QLSSGVSEIR	1074.57	1074.56	2	43.26	68.37	1	-2.38236	QLSSGVSEIR	0
	QDEHGYISR	1103.5	1103.5	3	22.57	43.99	1	0.579973	QDEHGYISR	0
	LFDQAFGLPR	1162.61	1162.61	2	95.18	76.09	1	-0.799922	LFDQAFGLPR	0
	VSLDVNHFAPDELTVK	1782.92	1782.91	3	89.58	147.47	1	-0.572097	VSLDVNHFAPDELTVK	0
P46821	Microtubule-associated protein 1B	Homo sapiens	MAP1B	271434	305	6	3.2
	HLDFLK	771.428	771.427	2	56.15	35.53	1	-1.72408	HLDFLK	0
	AVLDALLEGK	1027.59	1027.59	2	94.27	60.53	1	0.535232	AVLDALLEGK	0
	DLTGQVPTPVVK	1252.7	1252.7	2	66.13	76.52	1	-3.38468	DLTGQVPTPVVK	0
	TTSPPEVSGYSYEK	1543.7	1543.71	2	49.19	101.99	1	0.621881	TTSPPEVSGYSYEK	0
	ASVSPMDEPVPDSESPIEK	2012.92	2012.9	2	68.2	38.01	1	-10.7257	ASVSPMDEPVPDSESPIEK	0
	VLFPGNSTQYNILEGLEK	2021.05	2021.07	2	117.43	114.14	1	9.65341	VLFPGNSTQYNILEGLEK	0
Q8IVG5	Sterile alpha motif domain-containing protein 9-like	Homo sapiens	SAMD9L	185795	36	1	0.38
	HLDFLK	771.428	771.427	2	56.15	35.53	1	-1.72408	HLDFLK	0
Q5K651	Sterile alpha motif domain-containing protein 9	Homo sapiens	SAMD9	185406	36	1	0.38
	HLDFLK	771.428	771.427	2	56.15	35.53	1	-1.72408	HLDFLK	0
P78559	Microtubule-associated protein 1A	Homo sapiens	MAP1A	306494	61	1	0.36
	AVLDALLEGK	1027.59	1027.59	2	94.27	60.53	1	0.535232	AVLDALLEGK	0
P17661	Desmin	Homo sapiens	DES	53549.1	93	2	3.83
	VELQELNDR	1114.56	1114.56	2	51.46	76.85	1	1.02282	VELQELNDR	0
	EYQDLLNVK	1120.58	1120.57	2	71.25	43.61	1	-2.66827	EYQDLLNVK	0
Q16352	Alpha-internexin	Homo sapiens	INA	55495.4	44	1	1.8
	EYQDLLNVK	1120.58	1120.57	2	71.25	43.61	1	-2.66827	EYQDLLNVK	0
P12036	Neurofilament heavy polypeptide	Homo sapiens	NEFH	112595	44	1	0.88
	EYQDLLNVK	1120.58	1120.57	2	71.25	43.61	1	-2.66827	EYQDLLNVK	0
P07196	Neurofilament light polypeptide	Homo sapiens	NEFL	61525.2	44	1	1.66
	EYQDLLNVK	1120.58	1120.57	2	71.25	43.61	1	-2.66827	EYQDLLNVK	0
P07197	Neurofilament medium polypeptide	Homo sapiens	NEFM	102457	44	1	0.98
	EYQDLLNVK	1120.58	1120.57	2	71.25	43.61	1	-2.66827	EYQDLLNVK	0
Q6KB66	Keratin, type II cytoskeletal 80	Homo sapiens	KRT80	50907.7	159	1	2.43
	LALDIEIATYR	1276.7	1276.71	2	109.57	82.35	1	1.86418	LALDIEIATYR	0
P08559	Pyruvate dehydrogenase E1 component subunit alpha, somatic form, mitochondrial	Homo sapiens	PDHA1	43819.5	256	5	14.1
	YGmGTSVER + Oxidation (M)	1014.44	1014.44	2	21.39	64.11	1	-0.887185	YGmGTSVER	0
	RGDFIPGLR	1029.57	1029.57	2	66.02	34.54	1	-2.3602	RGDFIPGLR	1
	GPILmELQTYR + Oxidation (M)	1335.69	1335.68	2	83.24	57.23	1	-2.29096	GPILmELQTYR	0
	LEEGPPVTTVLTR	1410.77	1410.77	2	76.1	94.75	1	1.14831	LEEGPPVTTVLTR	0
	MVNSNLASVEELK	1432.72	1432.73	2	72.14	112.54	1	3.72717	MVNSNLASVEELK	0
P29803	Pyruvate dehydrogenase E1 component subunit alpha, testis-specific form, mitochondrial	Homo sapiens	PDHA2	43503.4	57	1	2.84
	GPILmELQTYR + Oxidation (M)	1335.69	1335.68	2	83.24	57.23	1	-2.29096	GPILmELQTYR	0
P05387	60S acidic ribosomal protein P2	Homo sapiens	RPLP2	11657.9	254	3	53.04
	NIEDVIAQGIGK	1255.68	1255.68	2	93.15	61.66	1	-0.0398192	NIEDVIAQGIGK	0
	ILDSVGIEADDDRLNK	1771.9	1771.89	3	66.43	119.87	1	-0.671597	ILDSVGIEADDDRLNK	1
	LASVPAGGAVAVSAAPGSAAPAAGSAPAAAEEK	2773.42	2773.43	3	67.09	126.2	1	1.7848	LASVPAGGAVAVSAAPGSAAPAAGSAPAAAEEK	0
P11177	Pyruvate dehydrogenase E1 component subunit beta, mitochondrial	Homo sapiens	PDHB	39484	229	4	16.43
	ILEDNSIPQVK	1254.68	1254.68	2	61.5	59.05	1	-2.27946	ILEDNSIPQVK	0
	ImEGPAFNFLDAPAVR + Oxidation (M)	1762.87	1762.88	2	107.35	97.16	1	3.23336	ImEGPAFNFLDAPAVR	0
	VFLLGEEVAQYDGAYK	1800.89	1800.9	2	107.34	77.53	1	5.63609	VFLLGEEVAQYDGAYK	0
	TYYmSGGLQPVPIVFR + Oxidation (M)	1842.93	1842.96	2	102.44	69.13	1	13.8909	TYYmSGGLQPVPIVFR	0
P35637	RNA-binding protein FUS	Homo sapiens	FUS	53577.7	217	4	8.56
	AAIDWFDGK	1021.49	1021.48	2	87.27	58.07	1	-3.26974	AAIDWFDGK	0
	TGQPMINLYTDR	1407.68	1407.68	2	73.22	68.9	1	-1.66941	TGQPMINLYTDR	0
	APKPDGPGGGPGGSHMGGNYGDDR	2251.97	2251.97	4	31.02	91.79	1	-0.23979	APKPDGPGGGPGGSHMGGNYGDDR	1
	APKPDGPGGGPGGSHmGGNYGDDR + Oxidation (M)	2267.96	2267.96	4	23.07	69.97	1	-0.361558	APKPDGPGGGPGGSHmGGNYGDDR	1
Q92804	TATA-binding protein-associated factor 2N	Homo sapiens	TAF15	61977.1	58	1	1.52
	AAIDWFDGK	1021.49	1021.48	2	87.27	58.07	1	-3.26974	AAIDWFDGK	0
P62937	Peptidyl-prolyl cis-trans isomerase A	Homo sapiens	PPIA	18184.8	218	5	17.58
	VSFELFADK	1054.53	1054.53	2	94.58	82.71	1	-0.644835	VSFELFADK	0
	FEDENFILK	1153.57	1153.57	2	82.24	68.94	1	-0.338082	FEDENFILK	0
	EGMNIVEAMER	1277.57	1277.57	2	86.43	70.7	1	-0.266129	EGMNIVEAMER	0
	EGMNIVEAmER + Oxidation (M)	1293.57	1293.57	2	53.18	43.46	1	-3.29321	EGMNIVEAmER	0
	EGmNIVEAmER + 2 Oxidation (M)	1309.56	1309.57	2	35.4	40.75	1	0.855246	EGmNIVEAmER	0
P38646	Stress-70 protein, mitochondrial	Homo sapiens	HSPA9	73864.7	217	5	8.84
	RETGVDLTK	1017.55	1017.54	2	27.38	34.25	1	-0.963102	RETGVDLTK	1
	DSETGENIR	1019.45	1019.45	2	21.12	54.23	1	0.549315	DSETGENIR	0
	VQQTVQDLFGR	1289.67	1289.68	2	77.23	72.77	1	3.41947	VQQTVQDLFGR	0
	AQFEGIVTDLIR	1360.74	1360.74	2	112.13	74.17	1	2.25613	AQFEGIVTDLIR	0
	ERVEAVNMAEGIIHDTETK	2141.04	2141.04	3	90.21	88.3	1	-1.64873	ERVEAVNMAEGIIHDTETK	1
P60866	40S ribosomal protein S20	Homo sapiens	RPS20	13456.3	214	3	20.17
	TPVEPEVAIHR	1246.67	1246.66	2	46.24	55.29	1	-5.02941	TPVEPEVAIHR	0
	LIDLHSPSEIVK	1349.76	1349.76	3	71.52	94.45	1	-0.0444525	LIDLHSPSEIVK	0
	RLIDLHSPSEIVK	1505.86	1505.86	+2;+3;+4	68.23	78.75	1	-0.976189	RLIDLHSPSEIVK	1
P02768	Serum albumin	Homo sapiens	ALB	70931.1	210	3	4.6
	LVTDLTK	788.464	788.465	2	41.41	64.3	1	1.26829	LVTDLTK	0
	YLYEIAR	926.486	926.484	2	61.28	49.05	1	-1.92124	YLYEIAR	0
	VPQVSTPTLVEVSR	1510.84	1510.83	+2;+3	76.03	113.18	1	-0.436844	VPQVSTPTLVEVSR	0
P01766	Ig heavy chain V-III region BRO	Homo sapiens		13310.4	206	1	15.83
	EVQLVESGGGLVQPGGSLR	1881	1880.99	+2;+3	81.51	128.55	1	-0.808083	EVQLVESGGGLVQPGGSLR	0
P01777	Ig heavy chain V-III region TEI	Homo sapiens		12886.4	206	1	15.97
	EVQLVESGGGLVQPGGSLR	1881	1880.99	+2;+3	81.51	128.55	1	-0.808083	EVQLVESGGGLVQPGGSLR	0
P06576	ATP synthase subunit beta, mitochondrial	Homo sapiens	ATP5B	56524.6	198	3	6.99
	VVDLLAPYAK	1087.63	1087.62	2	86.48	83.51	1	-3.14446	VVDLLAPYAK	0
	TIAMDGTEGLVR	1261.63	1261.64	2	67.46	71.95	1	1.10175	TIAMDGTEGLVR	0
	LVLEVAQHLGESTVR	1649.91	1649.9	3	83.22	93.63	1	-5.98214	LVLEVAQHLGESTVR	0
Q15084	Protein disulfide-isomerase A6	Homo sapiens	PDIA6	48413.2	189	2	6.82
	GSFSEQGINEFLR	1482.71	1482.71	2	94.51	99.19	1	-0.991428	GSFSEQGINEFLR	0
	GSTAPVGGGAFPTIVER	1614.84	1614.84	2	81.11	117.53	1	1.01558	GSTAPVGGGAFPTIVER	0
P78371	T-complex protein 1 subunit beta	Homo sapiens	CCT2	57728.1	163	2	5.98
	GSGNLEAIHIIK	1250.7	1250.7	3	67.43	71.02	1	0.8955	GSGNLEAIHIIK	0
	LALVTGGEIASTFDHPELVK	2096.12	2096.12	3	106.38	114.6	1	2.705	LALVTGGEIASTFDHPELVK	0
P22626	Heterogeneous nuclear ribonucleoproteins A2/B1	Homo sapiens	HNRNPA2B1	37452.7	158	3	9.07
	LFVGGIK	732.453	732.452	2	62.54	65.63	1	-1.89773	LFVGGIK	0
	IDTIEIITDR	1187.64	1187.64	2	83.5	76.52	1	-2.35762	IDTIEIITDR	0
	GGGGNFGPGPGSNFR	1376.62	1376.62	2	52.23	64.88	1	-3.83548	GGGGNFGPGPGSNFR	0
Q06830	Peroxiredoxin-1	Homo sapiens	PRDX1	22280.2	158	4	18.59
	SVDETLR	818.413	818.413	2	28.5	41.39	1	-1.07525	SVDETLR	0
	DISLSDYK	939.455	939.455	2	58.27	47.71	1	0.127734	DISLSDYK	0
	QITVNDLPVGR	1210.67	1210.67	2	69.56	65.61	1	0.479075	QITVNDLPVGR	0
	RTIAQDYGVLK	1262.7	1262.7	2	58.13	84.66	1	1.39384	RTIAQDYGVLK	1
Q13162	Peroxiredoxin-4	Homo sapiens	PRDX4	30704.8	64	2	6.64
	SVDETLR	818.413	818.413	2	28.5	41.39	1	-1.07525	SVDETLR	0
	QITLNDLPVGR	1224.68	1224.68	2	82.33	45.33	1	1.15948	QITLNDLPVGR	0
P32119	Peroxiredoxin-2	Homo sapiens	PRDX2	22016.2	112	3	15.66
	QITVNDLPVGR	1210.67	1210.67	2	69.56	65.61	1	0.479075	QITVNDLPVGR	0
	ATAVVDGAFK	977.518	977.517	2	49.04	70.13	1	-1.42197	ATAVVDGAFK	0
	RLSEDYGVLK	1178.63	1178.61	2	50.38	30.13	1	-12.6503	RLSEDYGVLK	1
Q9H853	Putative tubulin-like protein alpha-4B	Homo sapiens	TUBA4B	27763.6	158	1	4.98
	QIFHPEQLITGK	1409.77	1409.77	+2;+3	81.39	97.17	1	0.751897	QIFHPEQLITGK	0
P05060	Secretogranin-1	Homo sapiens	CHGB	78321.2	157	4	6.2
	FLGEGHHR	951.467	951.467	3	21.14	55.85	1	-0.567544	FLGEGHHR	0
	RNYPSLELDK	1233.64	1233.64	2	54.33	37.76	1	0.316139	RNYPSLELDK	1
	VAQLDQLLHYR	1354.74	1354.73	3	86.55	87.81	1	-1.12937	VAQLDQLLHYR	0
	KPFSEDVNWGYEK	1597.74	1597.74	2	68.5	32.15	1	0.494448	KPFSEDVNWGYEK	1
Q8NHW5	60S acidic ribosomal protein P0-like	Homo sapiens	RPLP0P6	34480.7	153	3	10.73
	IIQLLDDYPK	1216.67	1216.67	2	89.4	83.63	1	0.78082	IIQLLDDYPK	0
	GHLENNPALEK	1220.61	1220.62	2	29.16	67.18	1	0.360474	GHLENNPALEK	0
	GTIEILSDVQLIK	1427.82	1427.83	2	114.22	52.71	1	5.68698	GTIEILSDVQLIK	0
P05388	60S acidic ribosomal protein P0	Homo sapiens	RPLP0	34389.8	153	3	10.73
	IIQLLDDYPK	1216.67	1216.67	2	89.4	83.63	1	0.78082	IIQLLDDYPK	0
	GHLENNPALEK	1220.61	1220.62	2	29.16	67.18	1	0.360474	GHLENNPALEK	0
	GTIEILSDVQLIK	1427.82	1427.83	2	114.22	52.71	1	5.68698	GTIEILSDVQLIK	0
Q01082	Spectrin beta chain, non-erythrocytic 1	Homo sapiens	SPTBN1	275083	151	4	2.28
	LLTQHENIK	1094.61	1094.61	2	31.09	46.02	1	-1.67183	LLTQHENIK	0
	ALVADSHPESER	1309.63	1309.62	3	27.03	39.03	1	-1.39735	ALVADSHPESER	0
	TALPAQSAATLPAR	1366.76	1366.76	2	55.44	85.44	1	-0.460945	TALPAQSAATLPAR	0
	AQTLPTSVVTITSESSPGK	1901.99	1901.99	2	79.05	39.59	1	-4.35858	AQTLPTSVVTITSESSPGK	0
Q09666	Neuroblast differentiation-associated protein AHNAK	Homo sapiens	AHNAK	629113	149	4	5.72
	FSMPGFK	812.389	812.392	2	79.25	44.37	1	3.06503	FSMPGFK	0
	ISMPDVDLHLK	1266.66	1266.67	3	86.31	59.45	1	1.97369	ISMPDVDLHLK	0
	ISMPDFDLHLK	1314.66	1314.66	3	99.06	67.67	1	-1.13337	ISMPDFDLHLK	0
	VDIDAPDVDVHGPDWHLK	2026.97	2026.99	3	84.1	55.25	1	7.29659	VDIDAPDVDVHGPDWHLK	0
Q9UBS4	DnaJ homolog subfamily B member 11	Homo sapiens	DNAJB11	40718.6	142	2	6.15
	HPIFER	797.418	797.418	2	33.28	42.58	1	-1.02832	HPIFER	0
	FQDLGAAYEVLSDSEK	1770.83	1770.83	2	98.32	119.17	1	1.38918	FQDLGAAYEVLSDSEK	0
P11940	Polyadenylate-binding protein 1	Homo sapiens	PABPC1	70809.8	139	4	6.76
	FGPALSVK	817.47	817.471	2	60.48	48.29	1	1.98172	FGPALSVK	0
	SGVGNIFIK	933.528	933.524	2	73.56	45.26	1	-4.58476	SGVGNIFIK	0
	FSPAGPILSIR	1156.66	1156.66	2	90.09	71.97	1	1.9539	FSPAGPILSIR	0
	LFPLIQAmHPTLAGK + Oxidation (M)	1651.91	1651.9	3	88.03	42.93	1	-5.99306	LFPLIQAmHPTLAGK	0
Q9H361	Polyadenylate-binding protein 3	Homo sapiens	PABPC3	70170.7	119	3	5.39
	FGPALSVK	817.47	817.471	2	60.48	48.29	1	1.98172	FGPALSVK	0
	FSPAGPILSIR	1156.66	1156.66	2	90.09	71.97	1	1.9539	FSPAGPILSIR	0
	LFPLIQAmHPTLAGK + Oxidation (M)	1651.91	1651.9	3	88.03	42.93	1	-5.99306	LFPLIQAmHPTLAGK	0
Q4VXU2	Polyadenylate-binding protein 1-like	Homo sapiens	PABPC1L	68854.4	93	2	3.26
	SGVGNIFIK	933.528	933.524	2	73.56	45.26	1	-4.58476	SGVGNIFIK	0
	FSPAGPILSIR	1156.66	1156.66	2	90.09	71.97	1	1.9539	FSPAGPILSIR	0
Q96DU9	Polyadenylate-binding protein 5	Homo sapiens	PABPC5	43579.3	45	1	2.36
	SGVGNIFIK	933.528	933.524	2	73.56	45.26	1	-4.58476	SGVGNIFIK	0
Q5JQF8	Polyadenylate-binding protein 1-like 2	Homo sapiens	PABPC1L2A	22922.6	72	1	5.5
	FSPAGPILSIR	1156.66	1156.66	2	90.09	71.97	1	1.9539	FSPAGPILSIR	0
P30626	Sorcin	Homo sapiens	SRI	21892.3	145	4	14.14
	ALTTMGFR	895.459	895.457	2	64.01	47.68	1	-1.27309	ALTTMGFR	0
	ALTTmGFR + Oxidation (M)	911.453	911.452	2	45.03	44.08	1	-1.73349	ALTTmGFR	0
	LMVSMLDR	963.488	963.488	2	75.12	58.31	1	0.0311369	LMVSMLDR	0
	DMSGTMGFNEFK	1362.56	1362.56	2	84.6	56.4	1	2.48063	DMSGTMGFNEFK	0
Q16531	DNA damage-binding protein 1	Homo sapiens	DDB1	127899	144	2	2.81
	LPSFELLHK	1082.61	1082.61	3	82.47	69.05	1	-2.5771	LPSFELLHK	0
	TEPATGFIDGDLIESFLDISRPK	2520.27	2520.28	3	151.17	96.6	1	3.79721	TEPATGFIDGDLIESFLDISRPK	1
P01597	Ig kappa chain V-I region DEE	Homo sapiens		11745.7	143	2	0
	DIEMTQSPSSLSASVGDR	1878.86	1878.87	2	71.58	82.94	1	1.80428	DIEMTQSPSSLSASVGDR	0
	DIQmTQSPSSLSASVGDR + Oxidation (M)	1893.87	1893.87	3	55.3	89.36	1	-2.3972	DIQmTQSPSSLSASVGDR	0
P01606	Ig kappa chain V-I region OU	Homo sapiens		11861.6	141	2	0
	DIQmTQSPSSLSASVGDR + Oxidation (M)	1893.87	1893.87	3	55.3	89.36	1	-2.3972	DIQmTQSPSSLSASVGDR	0
	DIQmTESPSSLSASVGDR + Oxidation (M)	1894.86	1894.87	3	55.41	80.07	1	8.655	DIQmTESPSSLSASVGDR	0
P01599	Ig kappa chain V-I region Gal	Homo sapiens		11898.9	89	1	16.67
	DIQmTQSPSSLSASVGDR + Oxidation (M)	1893.87	1893.87	3	55.3	89.36	1	-2.3972	DIQmTQSPSSLSASVGDR	0
P80362	Ig kappa chain V-I region WAT	Homo sapiens		11821.8	89	1	16.67
	DIQmTQSPSSLSASVGDR + Oxidation (M)	1893.87	1893.87	3	55.3	89.36	1	-2.3972	DIQmTQSPSSLSASVGDR	0
P01593	Ig kappa chain V-I region AG	Homo sapiens		12076.9	89	1	16.67
	DIQmTQSPSSLSASVGDR + Oxidation (M)	1893.87	1893.87	3	55.3	89.36	1	-2.3972	DIQmTQSPSSLSASVGDR	0
P01594	Ig kappa chain V-I region AU	Homo sapiens		12023.8	89	1	16.67
	DIQmTQSPSSLSASVGDR + Oxidation (M)	1893.87	1893.87	3	55.3	89.36	1	-2.3972	DIQmTQSPSSLSASVGDR	0
P01600	Ig kappa chain V-I region Hau	Homo sapiens		11755.7	89	1	16.67
	DIQmTQSPSSLSASVGDR + Oxidation (M)	1893.87	1893.87	3	55.3	89.36	1	-2.3972	DIQmTQSPSSLSASVGDR	0
P01607	Ig kappa chain V-I region Rei	Homo sapiens		11986.8	89	1	16.67
	DIQmTQSPSSLSASVGDR + Oxidation (M)	1893.87	1893.87	3	55.3	89.36	1	-2.3972	DIQmTQSPSSLSASVGDR	0
P01608	Ig kappa chain V-I region Roy	Homo sapiens		11866.8	89	1	16.67
	DIQmTQSPSSLSASVGDR + Oxidation (M)	1893.87	1893.87	3	55.3	89.36	1	-2.3972	DIQmTQSPSSLSASVGDR	0
P01609	Ig kappa chain V-I region Scw	Homo sapiens		11848.7	89	1	16.67
	DIQmTQSPSSLSASVGDR + Oxidation (M)	1893.87	1893.87	3	55.3	89.36	1	-2.3972	DIQmTQSPSSLSASVGDR	0
P01610	Ig kappa chain V-I region WEA	Homo sapiens		11924.8	89	1	16.67
	DIQmTQSPSSLSASVGDR + Oxidation (M)	1893.87	1893.87	3	55.3	89.36	1	-2.3972	DIQmTQSPSSLSASVGDR	0
P35030	Trypsin-3	Homo sapiens	PRSS3	33151.9	140	2	6.91
	NRPGVYTK	933.503	933.527	+2;+3	18.31	50.13	1	25.4846	NRPGVYTK	1
	VLEGNEQFINAAK	1431.74	1431.74	2	62.48	99.4	1	0.0349226	VLEGNEQFINAAK	0
P07478	Trypsin-2	Homo sapiens	PRSS2	26838.9	74	2	5.67
	NRPGVYTK	933.503	933.527	+2;+3	18.31	50.13	1	25.4846	NRPGVYTK	1
	SRIQVR	757.456	757.454	2	19.5	33.84	1	-2.12554	SRIQVR	1
Q14157	Ubiquitin-associated protein 2-like	Homo sapiens	UBAP2L	114557	138	2	2.21
	IDLAVLLGK	940.596	940.596	2	110.45	67.57	1	0.202	IDLAVLLGK	0
	DGSLASNPYSGDLTK	1523.71	1523.71	2	61.06	95.63	1	-1.25352	DGSLASNPYSGDLTK	0
Q86YZ3	Hornerin	Homo sapiens	HRNR	282963	137	3	2.67
	GSGSGQSPSYGR	1138.5	1138.5	2	18.49	82.94	1	-1.57224	GSGSGQSPSYGR	0
	YGQQGSGSGQSPSR	1394.62	1394.62	2	17.09	68.16	1	5.02647	YGQQGSGSGQSPSR	0
	GEQHGSSSGSSSSYGQHGSGSR	2121.87	2121.92	3	15.48	34.58	1	21.7261	GEQHGSSSGSSSSYGQHGSGSR	0
P61981	14-3-3 protein gamma	Homo sapiens	YWHAG	28422.9	135	3	12.96
	NLLSVAYK	906.517	906.516	2	69.59	48.05	1	-1.24653	NLLSVAYK	0
	DSTLIMQLLR	1188.65	1188.65	2	122.06	65.03	1	-1.47225	DSTLIMQLLR	0
	NVTELNEPLSNEER	1642.78	1642.78	2	58.13	72.99	1	0.651335	NVTELNEPLSNEER	0
P31946	14-3-3 protein beta/alpha	Homo sapiens	YWHAB	28156.8	88	2	7.32
	NLLSVAYK	906.517	906.516	2	69.59	48.05	1	-1.24653	NLLSVAYK	0
	DSTLIMQLLR	1188.65	1188.65	2	122.06	65.03	1	-1.47225	DSTLIMQLLR	0
P62258	14-3-3 protein epsilon	Homo sapiens	YWHAE	29293.4	88	2	7.06
	NLLSVAYK	906.517	906.516	2	69.59	48.05	1	-1.24653	NLLSVAYK	0
	DSTLIMQLLR	1188.65	1188.65	2	122.06	65.03	1	-1.47225	DSTLIMQLLR	0
Q04917	14-3-3 protein eta	Homo sapiens	YWHAH	28339	88	2	7.32
	NLLSVAYK	906.517	906.516	2	69.59	48.05	1	-1.24653	NLLSVAYK	0
	DSTLIMQLLR	1188.65	1188.65	2	122.06	65.03	1	-1.47225	DSTLIMQLLR	0
P31947	14-3-3 protein sigma	Homo sapiens	SFN	27848.7	88	2	7.26
	NLLSVAYK	906.517	906.516	2	69.59	48.05	1	-1.24653	NLLSVAYK	0
	DSTLIMQLLR	1188.65	1188.65	2	122.06	65.03	1	-1.47225	DSTLIMQLLR	0
P27348	14-3-3 protein theta	Homo sapiens	YWHAQ	27976.7	88	2	7.35
	NLLSVAYK	906.517	906.516	2	69.59	48.05	1	-1.24653	NLLSVAYK	0
	DSTLIMQLLR	1188.65	1188.65	2	122.06	65.03	1	-1.47225	DSTLIMQLLR	0
P63104	14-3-3 protein zeta/delta	Homo sapiens	YWHAZ	27865.7	88	2	7.35
	NLLSVAYK	906.517	906.516	2	69.59	48.05	1	-1.24653	NLLSVAYK	0
	DSTLIMQLLR	1188.65	1188.65	2	122.06	65.03	1	-1.47225	DSTLIMQLLR	0
P09382	Galectin-1	Homo sapiens	LGALS1	14982.1	129	3	19.26
	SFVLNLGK	876.507	876.507	2	81.25	56.01	1	0.536219	SFVLNLGK	0
	LPDGYEFK	967.465	967.465	2	60.12	60.06	1	-0.289416	LPDGYEFK	0
	VRGEVAPDAK	1040.56	1040.56	+2;+3	19.13	47.28	1	-2.88306	VRGEVAPDAK	1
P01779	Ig heavy chain V-III region TUR	Homo sapiens		12515.3	130	1	16.38
	EVQLLESGGGLVQPGGSLR	1895.01	1895.01	2	91.44	130.32	1	1.40369	EVQLLESGGGLVQPGGSLR	0
P01765	Ig heavy chain V-III region TIL	Homo sapiens		12440	130	1	16.52
	EVQLLESGGGLVQPGGSLR	1895.01	1895.01	2	91.44	130.32	1	1.40369	EVQLLESGGGLVQPGGSLR	0
P01774	Ig heavy chain V-III region POM	Homo sapiens		13037.2	130	1	15.97
	EVQLLESGGGLVQPGGSLR	1895.01	1895.01	2	91.44	130.32	1	1.40369	EVQLLESGGGLVQPGGSLR	0
P01776	Ig heavy chain V-III region WAS	Homo sapiens		13174.4	130	1	16.24
	EVQLLESGGGLVQPGGSLR	1895.01	1895.01	2	91.44	130.32	1	1.40369	EVQLLESGGGLVQPGGSLR	0
P35232	Prohibitin	Homo sapiens	PHB	29831.9	129	2	8.09
	FDAGELITQR	1148.58	1148.58	2	74.51	74.44	1	-0.827106	FDAGELITQR	0
	ILFRPVASQLPR	1395.84	1395.83	3	76.48	78.29	1	-1.51164	ILFRPVASQLPR	1
P25705	ATP synthase subunit alpha, mitochondrial	Homo sapiens	ATP5A1	59805.6	120	2	4.88
	AVDSLVPIGR	1025.59	1025.58	2	70.49	64.72	1	-2.37913	AVDSLVPIGR	0
	RTGAIVDVPVGEELLGR	1779.98	1779.98	3	94.45	78.51	1	-0.331464	RTGAIVDVPVGEELLGR	1
P52597	Heterogeneous nuclear ribonucleoprotein F	Homo sapiens	HNRNPF	45918.8	126	3	9.4
	YIEVFK	797.432	797.432	2	64.36	46.88	1	-0.275885	YIEVFK	0
	VHIEIGPDGR	1091.57	1091.57	3	48.05	42.93	1	-1.649	VHIEIGPDGR	0
	ATENDIYNFFSPLNPVR	1995.97	1995.96	2	127.07	87.86	1	-3.79765	ATENDIYNFFSPLNPVR	0
P31943	Heterogeneous nuclear ribonucleoprotein H	Homo sapiens	HNRNPH1	49428.3	104	2	6.01
	VHIEIGPDGR	1091.57	1091.57	3	48.05	42.93	1	-1.649	VHIEIGPDGR	0
	ATENDIYNFFSPLNPVR	1995.97	1995.96	2	127.07	87.86	1	-3.79765	ATENDIYNFFSPLNPVR	0
P55795	Heterogeneous nuclear ribonucleoprotein H2	Homo sapiens	HNRNPH2	49462.2	43	1	2.23
	VHIEIGPDGR	1091.57	1091.57	3	48.05	42.93	1	-1.649	VHIEIGPDGR	0
P31948	Stress-induced-phosphoprotein 1	Homo sapiens	STIP1	63105.3	126	2	3.5
	TLLSDPTYR	1064.55	1064.55	2	57.44	62.89	1	-0.10333	TLLSDPTYR	0
	LMDVGLIAIR	1099.64	1099.64	2	102.46	89.69	1	-3.12829	LMDVGLIAIR	0
P55072	Transitional endoplasmic reticulum ATPase	Homo sapiens	VCP	89817.6	125	3	4.71
	LEILQIHTK	1093.65	1093.65	3	69.32	40.93	1	-2.43222	LEILQIHTK	0
	EVDIGIPDATGR	1241.63	1241.62	2	70.09	55.71	1	-1.26447	EVDIGIPDATGR	0
	NAPAIIFIDELDAIAPK	1809.99	1809.99	2	151.47	71.45	1	-0.375693	NAPAIIFIDELDAIAPK	0
P28066	Proteasome subunit alpha type-5	Homo sapiens	PSMA5	26532.2	123	1	7.88
	AIGSASEGAQSSLQEVYHK	1960.95	1960.95	3	59	122.75	1	-0.499758	AIGSASEGAQSSLQEVYHK	0
P22061	Protein-L-isoaspartate(D-aspartate) O-methyltransferase	Homo sapiens	PCMT1	24758.5	119	1	6.17
	SGGASHSELIHNLR	1476.74	1476.74	3	40.07	119.47	1	-0.28441	SGGASHSELIHNLR	0
P31689	DnaJ homolog subfamily A member 1	Homo sapiens	DNAJA1	45437.3	113	3	6.8
	LSLLEK	701.432	701.429	2	57.15	39.88	1	-4.21994	LSLLEK	0
	ILEVHIDK	965.555	965.552	3	53.12	70.1	1	-2.2992	ILEVHIDK	0
	TIVITSHPGQIVK	1391.81	1391.81	2	57.27	46.97	1	-0.538865	TIVITSHPGQIVK	0
Q14203	Dynactin subunit 1	Homo sapiens	DCTN1	142205	40	1	0.47
	LSLLEK	701.432	701.429	2	57.15	39.88	1	-4.21994	LSLLEK	0
O43813	LanC-like protein 1	Homo sapiens	LANCL1	45851.4	106	2	5.01
	ARFPAFEL	949.502	949.501	2	102.59	49.98	1	-1.25329	ARFPAFEL	1
	SLAEGYFDAAGR	1255.58	1255.58	2	69.57	65.04	1	1.01148	SLAEGYFDAAGR	0
Q92734	Protein TFG	Homo sapiens	TFG	43467.2	109	2	4
	ELIELR	771.449	771.447	2	64.05	44.96	1	-2.94251	ELIELR	0
	LLSNDEVTIK	1130.62	1130.62	2	58.15	92.07	1	-2.72417	LLSNDEVTIK	0
P04406	Glyceraldehyde-3-phosphate dehydrogenase	Homo sapiens	GAPDH	36168.4	107	2	11.04
	GALQNIIPASTGAAK	1410.78	1410.78	2	74.53	71.78	1	1.13412	GALQNIIPASTGAAK	0
	RVIISAPSADAPMFVMGVNHEK	2368.2	2368.22	3	91.05	56.99	1	5.41761	RVIISAPSADAPMFVMGVNHEK	1
Q15366	Poly(rC)-binding protein 2	Homo sapiens	PCBP2	38877.5	107	1	3.56
	IITLAGPTNAIFK	1357.8	1357.79	2	101.2	106.66	1	-1.42142	IITLAGPTNAIFK	0
Q12931	Heat shock protein 75 kDa, mitochondrial	Homo sapiens	TRAP1	80289.6	106	1	1.99
	GVVDSEDIPLNLSR	1512.78	1512.78	2	85.31	105.85	1	1.68564	GVVDSEDIPLNLSR	0
P15531	Nucleoside diphosphate kinase A	Homo sapiens	NME1	17275.6	104	2	13.16
	GLVGEIIK	827.512	827.512	2	73.57	55.31	1	0.857994	GLVGEIIK	0
	TFIAIKPDGVQR	1343.76	1343.75	2	61.38	71.34	1	-1.04186	TFIAIKPDGVQR	1
P22392	Nucleoside diphosphate kinase B	Homo sapiens	NME2	17378.9	104	2	13.16
	GLVGEIIK	827.512	827.512	2	73.57	55.31	1	0.857994	GLVGEIIK	0
	TFIAIKPDGVQR	1343.76	1343.75	2	61.38	71.34	1	-1.04186	TFIAIKPDGVQR	1
P16402	Histone H1.3	Homo sapiens	HIST1H1D	22336.3	104	1	5.43
	ASGPPVSELITK	1197.66	1197.66	2	68.39	104.05	1	0.484277	ASGPPVSELITK	0
P16403	Histone H1.2	Homo sapiens	HIST1H1C	21351.8	104	1	5.63
	ASGPPVSELITK	1197.66	1197.66	2	68.39	104.05	1	0.484277	ASGPPVSELITK	0
P10412	Histone H1.4	Homo sapiens	HIST1H1E	21852	104	1	5.48
	ASGPPVSELITK	1197.66	1197.66	2	68.39	104.05	1	0.484277	ASGPPVSELITK	0
P62987	Ubiquitin-60S ribosomal protein L40	Homo sapiens	UBA52	14948.9	103	1	12.5
	TITLEVEPSDTIENVK	1786.92	1786.92	2	85.33	103.15	1	2.78692	TITLEVEPSDTIENVK	0
P62979	Ubiquitin-40S ribosomal protein S27a	Homo sapiens	RPS27A	18229.4	103	1	10.26
	TITLEVEPSDTIENVK	1786.92	1786.92	2	85.33	103.15	1	2.78692	TITLEVEPSDTIENVK	0
P0CG47	Polyubiquitin-B	Homo sapiens	UBB	25791.8	103	1	20.96
	TITLEVEPSDTIENVK	1786.92	1786.92	2	85.33	103.15	1	2.78692	TITLEVEPSDTIENVK	0
P0CG48	Polyubiquitin-C	Homo sapiens	UBC	76991.5	103	1	21.02
	TITLEVEPSDTIENVK	1786.92	1786.92	2	85.33	103.15	1	2.78692	TITLEVEPSDTIENVK	0
P10155	60 kDa SS-A/Ro ribonucleoprotein	Homo sapiens	TROVE2	61229	102	2	4.83
	ALLQEmPLTALLR + Oxidation (M)	1483.84	1483.84	2	115.24	73.5	1	0.195438	ALLQEmPLTALLR	0
	DELEVIHLIEEHR	1630.83	1630.83	4	100.36	48.37	1	-1.02402	DELEVIHLIEEHR	0
P49368	T-complex protein 1 subunit gamma	Homo sapiens	CCT3	60955.2	102	3	5.14
	EILSEVER	973.508	973.507	2	62.04	40.08	1	-0.564967	EILSEVER	0
	IDDIVSGHK	982.508	982.506	2	31.37	43.52	1	-2.69718	IDDIVSGHK	0
	TAVETAVLLLR	1184.71	1184.71	2	100.44	68.75	1	1.03823	TAVETAVLLLR	0
P01614	Ig kappa chain V-II region Cum	Homo sapiens		12760.3	101	1	11.3
	FSGSGSGTDFTLK	1302.61	1302.61	2	62.13	101.27	1	0.34546	FSGSGSGTDFTLK	0
P01617	Ig kappa chain V-II region TEW	Homo sapiens		12400.1	101	1	11.5
	FSGSGSGTDFTLK	1302.61	1302.61	2	62.13	101.27	1	0.34546	FSGSGSGTDFTLK	0
P06309	Ig kappa chain V-II region GM607 (Fragment)	Homo sapiens		12748.2	101	1	11.11
	FSGSGSGTDFTLK	1302.61	1302.61	2	62.13	101.27	1	0.34546	FSGSGSGTDFTLK	0
P06310	Ig kappa chain V-II region RPMI 6410	Homo sapiens		14789.3	101	1	9.77
	FSGSGSGTDFTLK	1302.61	1302.61	2	62.13	101.27	1	0.34546	FSGSGSGTDFTLK	0
P01616	Ig kappa chain V-II region MIL	Homo sapiens		12140	101	1	0
	FSGSGSGTDFTLK	1302.61	1302.61	2	62.13	101.27	1	0.34546	FSGSGSGTDFTLK	0
P52943	Cysteine-rich protein 2	Homo sapiens	CRIP2	23121.8	101	1	9.13
	GVNTGAVGSYIYDRDPEGK	1996.95	1996.95	3	67.15	101.29	1	0.260397	GVNTGAVGSYIYDRDPEGK	1
P62277	40S ribosomal protein S13	Homo sapiens	RPS13	17211.7	98	1	9.93
	GLAPDLPEDLYHLIK	1692.91	1692.91	3	121.12	98.2	1	0.956933	GLAPDLPEDLYHLIK	0
P39019	40S ribosomal protein S19	Homo sapiens	RPS19	16050.5	97	2	13.1
	IAGQVAAANK	941.529	941.529	2	21.23	65.19	1	-0.562914	IAGQVAAANK	0
	VLQALEGLK	969.586	969.587	2	74.04	56.36	1	1.00043	VLQALEGLK	0
Q15149	Plectin	Homo sapiens	PLEC	533076	96	2	0.64
	SLVPAAELLESR	1283.71	1283.71	2	95.21	76.2	1	2.74985	SLVPAAELLESR	0
	SSSVGSSSSYPISPAVSR	1753.85	1753.85	2	56.16	41.7	1	2.22368	SSSVGSSSSYPISPAVSR	0
Q00325	Phosphate carrier protein, mitochondrial	Homo sapiens	SLC25A3	40436.6	94	2	7.18
	IQTQPGYANTLR	1360.71	1360.71	2	46.42	73.32	1	1.08032	IQTQPGYANTLR	0
	LPRPPPPEMPESLK	1586.85	1586.85	3	67.45	44.36	1	2.31276	LPRPPPPEMPESLK	1
P10515	Dihydrolipoyllysine-residue acetyltransferase component of pyruvate dehydrogenase complex, mitochondrial	Homo sapiens	DLAT	69367	93	2	2.63
	ILVPEGTR	883.513	883.513	2	43.52	52.23	1	0.339554	ILVPEGTR	0
	ISVNDFIIK	1047.6	1047.59	2	96.42	65.29	1	-3.54144	ISVNDFIIK	0
P61163	Alpha-centractin	Homo sapiens	ACTR1A	42678.9	93	1	4.26
	TLFSNIVLSGGSTLFK	1682.92	1682.94	2	133.15	93.46	1	9.11509	TLFSNIVLSGGSTLFK	0
Q5D862	Filaggrin-2	Homo sapiens	FLG2	249032	91	1	0.5
	FSNSSSSNEFSK	1319.56	1319.56	2	31.43	91.14	1	-0.295552	FSNSSSSNEFSK	0
Q96A08	Histone H2B type 1-A	Homo sapiens	HIST1H2BA	14158.7	90	1	7.09
	LLLPGELAK	952.596	952.595	2	81.11	89.57	1	-0.734834	LLLPGELAK	0
P33778	Histone H2B type 1-B	Homo sapiens	HIST1H2BB	13941.6	90	1	7.14
	LLLPGELAK	952.596	952.595	2	81.11	89.57	1	-0.734834	LLLPGELAK	0
P62807	Histone H2B type 1-C/E/F/G/I	Homo sapiens	HIST1H2BC	13897.6	90	1	7.14
	LLLPGELAK	952.596	952.595	2	81.11	89.57	1	-0.734834	LLLPGELAK	0
P58876	Histone H2B type 1-D	Homo sapiens	HIST1H2BD	13927.6	90	1	7.14
	LLLPGELAK	952.596	952.595	2	81.11	89.57	1	-0.734834	LLLPGELAK	0
Q93079	Histone H2B type 1-H	Homo sapiens	HIST1H2BH	13883.5	90	1	7.14
	LLLPGELAK	952.596	952.595	2	81.11	89.57	1	-0.734834	LLLPGELAK	0
P06899	Histone H2B type 1-J	Homo sapiens	HIST1H2BJ	13895.6	90	1	7.14
	LLLPGELAK	952.596	952.595	2	81.11	89.57	1	-0.734834	LLLPGELAK	0
O60814	Histone H2B type 1-K	Homo sapiens	HIST1H2BK	13881.6	90	1	7.14
	LLLPGELAK	952.596	952.595	2	81.11	89.57	1	-0.734834	LLLPGELAK	0
Q99880	Histone H2B type 1-L	Homo sapiens	HIST1H2BL	13943.6	90	1	7.14
	LLLPGELAK	952.596	952.595	2	81.11	89.57	1	-0.734834	LLLPGELAK	0
Q99879	Histone H2B type 1-M	Homo sapiens	HIST1H2BM	13980.6	90	1	7.14
	LLLPGELAK	952.596	952.595	2	81.11	89.57	1	-0.734834	LLLPGELAK	0
Q99877	Histone H2B type 1-N	Homo sapiens	HIST1H2BN	13913.5	90	1	7.14
	LLLPGELAK	952.596	952.595	2	81.11	89.57	1	-0.734834	LLLPGELAK	0
P23527	Histone H2B type 1-O	Homo sapiens	HIST1H2BO	13897.6	90	1	7.14
	LLLPGELAK	952.596	952.595	2	81.11	89.57	1	-0.734834	LLLPGELAK	0
Q16778	Histone H2B type 2-E	Homo sapiens	HIST2H2BE	13911.6	90	1	7.14
	LLLPGELAK	952.596	952.595	2	81.11	89.57	1	-0.734834	LLLPGELAK	0
Q5QNW6	Histone H2B type 2-F	Homo sapiens	HIST2H2BF	13911.6	90	1	7.14
	LLLPGELAK	952.596	952.595	2	81.11	89.57	1	-0.734834	LLLPGELAK	0
Q8N257	Histone H2B type 3-B	Homo sapiens	HIST3H2BB	13899.5	90	1	7.14
	LLLPGELAK	952.596	952.595	2	81.11	89.57	1	-0.734834	LLLPGELAK	0
P57053	Histone H2B type F-S	Homo sapiens	H2BFS	13935.6	90	1	7.14
	LLLPGELAK	952.596	952.595	2	81.11	89.57	1	-0.734834	LLLPGELAK	0
Q6UWP8	Suprabasin	Homo sapiens	SBSN	60550.6	90	1	9.15
	FGQGAHHAAGQAGNEAGR	1734.79	1734.79	3	18.4	89.74	1	0.783955	FGQGAHHAAGQAGNEAGR	0
Q9Y3F4	Serine-threonine kinase receptor-associated protein	Homo sapiens	STRAP	38689.9	88	1	4.86
	SFEAPATINSASLHPEK	1797.89	1797.89	3	65.38	87.7	1	-2.48625	SFEAPATINSASLHPEK	0
Q96QV6	Histone H2A type 1-A	Homo sapiens	HIST1H2AA	14224.9	86	1	6.87
	AGLQFPVGR	943.524	943.523	2	71.1	85.78	1	-0.51933	AGLQFPVGR	0
P04908	Histone H2A type 1-B/E	Homo sapiens	HIST1H2AB	14127	86	1	6.92
	AGLQFPVGR	943.524	943.523	2	71.1	85.78	1	-0.51933	AGLQFPVGR	0
Q93077	Histone H2A type 1-C	Homo sapiens	HIST1H2AC	14096.9	86	1	6.92
	AGLQFPVGR	943.524	943.523	2	71.1	85.78	1	-0.51933	AGLQFPVGR	0
P20671	Histone H2A type 1-D	Homo sapiens	HIST1H2AD	14098.9	86	1	6.92
	AGLQFPVGR	943.524	943.523	2	71.1	85.78	1	-0.51933	AGLQFPVGR	0
Q96KK5	Histone H2A type 1-H	Homo sapiens	HIST1H2AH	13897.8	86	1	7.03
	AGLQFPVGR	943.524	943.523	2	71.1	85.78	1	-0.51933	AGLQFPVGR	0
Q99878	Histone H2A type 1-J	Homo sapiens	HIST1H2AJ	13927.8	86	1	7.03
	AGLQFPVGR	943.524	943.523	2	71.1	85.78	1	-0.51933	AGLQFPVGR	0
P0C0S8	Histone H2A type 1	Homo sapiens	HIST1H2AG	14083	86	1	6.92
	AGLQFPVGR	943.524	943.523	2	71.1	85.78	1	-0.51933	AGLQFPVGR	0
Q6FI13	Histone H2A type 2-A	Homo sapiens	HIST2H2AA3	14086.9	86	1	6.92
	AGLQFPVGR	943.524	943.523	2	71.1	85.78	1	-0.51933	AGLQFPVGR	0
Q8IUE6	Histone H2A type 2-B	Homo sapiens	HIST2H2AB	13986.8	86	1	6.92
	AGLQFPVGR	943.524	943.523	2	71.1	85.78	1	-0.51933	AGLQFPVGR	0
Q16777	Histone H2A type 2-C	Homo sapiens	HIST2H2AC	13979.8	86	1	6.98
	AGLQFPVGR	943.524	943.523	2	71.1	85.78	1	-0.51933	AGLQFPVGR	0
Q7L7L0	Histone H2A type 3	Homo sapiens	HIST3H2A	14112.9	86	1	6.92
	AGLQFPVGR	943.524	943.523	2	71.1	85.78	1	-0.51933	AGLQFPVGR	0
Q9BTM1	Histone H2A.J	Homo sapiens	H2AFJ	14010.9	86	1	6.98
	AGLQFPVGR	943.524	943.523	2	71.1	85.78	1	-0.51933	AGLQFPVGR	0
Q71UI9	Histone H2A.V	Homo sapiens	H2AFV	13500.5	86	1	7.03
	AGLQFPVGR	943.524	943.523	2	71.1	85.78	1	-0.51933	AGLQFPVGR	0
P16104	Histone H2AX	Homo sapiens	H2AFX	15135.4	86	1	6.29
	AGLQFPVGR	943.524	943.523	2	71.1	85.78	1	-0.51933	AGLQFPVGR	0
P0C0S5	Histone H2A.Z	Homo sapiens	H2AFZ	13544.5	86	1	7.03
	AGLQFPVGR	943.524	943.523	2	71.1	85.78	1	-0.51933	AGLQFPVGR	0
P10599	Thioredoxin	Homo sapiens	TXN	11959.7	86	1	12.38
	TAFQEALDAAGDK	1335.63	1335.63	2	75.07	86.26	1	1.49742	TAFQEALDAAGDK	0
P07477	Trypsin-1	Homo sapiens	PRSS1	27001	83	2	5.67
	SRIQVR	757.456	757.454	2	19.5	33.84	1	-2.12554	SRIQVR	1
	NKPGVYTK	905.497	905.498	+2;+3	17.42	52.67	1	0.607401	NKPGVYTK	1
Q9BYE2	Transmembrane protease serine 13	Homo sapiens	TMPRSS13	63532.9	76	1	1.37
	NKPGVYTK	905.497	905.498	+2;+3	17.42	52.67	1	0.607401	NKPGVYTK	1
O75340	Programmed cell death protein 6	Homo sapiens	PDCD6	21900.8	83	1	5.76
	LSDQFHDILIR	1355.72	1355.72	3	81.29	82.58	1	0.804001	LSDQFHDILIR	0
P16401	Histone H1.5	Homo sapiens	HIST1H1B	22566.5	81	1	5.31
	ATGPPVSELITK	1211.68	1211.67	2	69.38	80.76	1	-1.20494	ATGPPVSELITK	0
Q9P0L0	Vesicle-associated membrane protein-associated protein A	Homo sapiens	VAPA	28059.2	81	1	4.82
	GPFTDVVTTNLK	1290.68	1290.68	2	82.22	81.41	1	-0.309914	GPFTDVVTTNLK	0
O95292	Vesicle-associated membrane protein-associated protein B/C	Homo sapiens	VAPB	27395	81	1	4.94
	GPFTDVVTTNLK	1290.68	1290.68	2	82.22	81.41	1	-0.309914	GPFTDVVTTNLK	0
P43243	Matrin-3	Homo sapiens	MATR3	94978.7	80	1	1.65
	ITPENLPQILLQLK	1618.97	1618.96	2	134.19	80.29	1	-0.88328	ITPENLPQILLQLK	0
P05023	Sodium/potassium-transporting ATPase subunit alpha-1	Homo sapiens	ATP1A1	113882	79	1	1.08
	LNIPVSQVNPR	1235.7	1235.7	2	64.56	79	1	-1.60233	LNIPVSQVNPR	0
P13637	Sodium/potassium-transporting ATPase subunit alpha-3	Homo sapiens	ATP1A3	112827	79	1	1.09
	LNIPVSQVNPR	1235.7	1235.7	2	64.56	79	1	-1.60233	LNIPVSQVNPR	0
P01605	Ig kappa chain V-I region Lay	Homo sapiens		11918.8	77	1	8.33
	LLIYGASTR	992.565	992.566	2	61.27	76.84	1	0.0705243	LLIYGASTR	0
P01624	Ig kappa chain V-III region POM	Homo sapiens		12006.9	77	1	8.26
	LLIYGASTR	992.565	992.566	2	61.27	76.84	1	0.0705243	LLIYGASTR	0
P04207	Ig kappa chain V-III region CLL	Homo sapiens		14358.2	77	1	6.98
	LLIYGASTR	992.565	992.566	2	61.27	76.84	1	0.0705243	LLIYGASTR	0
P04434	Ig kappa chain V-III region VH (Fragment)	Homo sapiens		12841.4	77	1	7.76
	LLIYGASTR	992.565	992.566	2	61.27	76.84	1	0.0705243	LLIYGASTR	0
P61978	Heterogeneous nuclear ribonucleoprotein K	Homo sapiens	HNRNPK	51174.3	77	1	2.16
	VVLIGGKPDR	1052.63	1052.63	3	40.56	77.34	1	-0.693498	VVLIGGKPDR	1
P30044	Peroxiredoxin-5, mitochondrial	Homo sapiens	PRDX5	22256.5	77	1	5.14
	LLADPTGAFGK	1088.59	1088.58	2	70.45	76.51	1	-1.65352	LLADPTGAFGK	0
O75489	NADH dehydrogenase [ubiquinone] iron-sulfur protein 3, mitochondrial	Homo sapiens	NDUFS3	30314.7	77	1	5.3
	FDLNSPWEAFPVYR	1739.83	1739.84	2	125.14	76.63	1	4.86254	FDLNSPWEAFPVYR	0
O00712	Nuclear factor 1 B-type	Homo sapiens	NFIB	47687.9	76	1	2.62
	SGVFNVSELVR	1205.64	1205.64	2	97.08	76.26	1	-3.24309	SGVFNVSELVR	0
P05455	Lupus La protein	Homo sapiens	SSB	46946.1	76	1	2.7
	IIEDQQESLNK	1315.66	1315.66	2	34.55	75.78	1	0.729671	IIEDQQESLNK	0
Q99623	Prohibitin-2	Homo sapiens	PHB2	33275.9	74	1	3.68
	VLPSIVNEVLK	1209.73	1209.73	2	105.59	74.18	1	-2.47162	VLPSIVNEVLK	0
P12814	Alpha-actinin-1	Homo sapiens	ACTN1	103453	73	3	3.48
	IMSIVDPNR	1043.54	1043.54	2	60.23	42.98	1	-0.574964	IMSIVDPNR	0
	ASIHEAWTDGK	1213.57	1213.57	2	41.36	33.24	1	-1.62331	ASIHEAWTDGK	0
	RDQALTEEHAR	1324.65	1324.65	3	18.48	48.09	1	1.54758	RDQALTEEHAR	1
O43707	Alpha-actinin-4	Homo sapiens	ACTN4	105156	33	1	1.21
	ASIHEAWTDGK	1213.57	1213.57	2	41.36	33.24	1	-1.62331	ASIHEAWTDGK	0
Q15019	Septin-2	Homo sapiens	2015-09-02	41645.2	72	1	2.49
	VNIVPVIAK	951.612	951.612	2	73.32	71.68	1	0.147119	VNIVPVIAK	0
P26373	60S ribosomal protein L13	Homo sapiens	RPL13	24292.5	72	1	6.16
	LATQLTGPVMPVR	1381.78	1381.78	2	77.58	71.88	1	1.46912	LATQLTGPVMPVR	0
P14625	Endoplasmin	Homo sapiens	HSP90B1	92641.3	71	1	1.25		Endoplasmin
	LSLNIDPDAK	1084.58	1084.58	2	72.16	70.58	1	-1.04188	LSLNIDPDAK	0
P62805	Histone H4	Homo sapiens	HIST1H4A	11360.4	71	1	7.77
	VFLENVIR	988.571	988.57	2	86.18	71.41	1	-0.394509	VFLENVIR	0
P01598	Ig kappa chain V-I region EU	Homo sapiens		11872.7	71	1	10.19
	ASSLESGVPSR	1088.55	1088.54	2	35.29	70.88	1	-3.25204	ASSLESGVPSR	0
O43852	Calumenin	Homo sapiens	CALU	37175.5	71	2	6.67
	HLVYESDQNK	1231.58	1231.58	2	24.5	68.81	1	-2.20042	HLVYESDQNK	0
	TFDQLTPEESK	1293.61	1293.61	2	52.09	30.34	1	1.32188	TFDQLTPEESK	0
P46776	60S ribosomal protein L27a	Homo sapiens	RPL27A	16643	70	1	7.43
	TGAAPIIDVVR	1110.64	1110.64	2	75.19	69.54	1	-0.0720306	TGAAPIIDVVR	0
P08865	40S ribosomal protein SA	Homo sapiens	RPSA	32925.4	69	1	4.41
	FAAATGATPIAGR	1202.64	1202.64	2	47.48	68.87	1	-3.91638	FAAATGATPIAGR	0
P25398	40S ribosomal protein S12	Homo sapiens	RPS12	14827.4	68	2	13.64
	DVIEEYFK	1041.5	1041.5	2	87.22	47.56	1	-3.27412	DVIEEYFK	0
	TALIHDGLAR	1065.59	1065.59	2	46.11	47.22	1	-3.63178	TALIHDGLAR	0
P32969	60S ribosomal protein L9	Homo sapiens	RPL9	21941.8	68	1	5.21
	FLDGIYVSEK	1169.6	1169.6	2	80.28	67.97	1	-0.957595	FLDGIYVSEK	0
P81605	Dermcidin	Homo sapiens	DCD	11368.8	67	1	10
	ENAGEDPGLAR	1127.52	1127.52	2	28.16	67.2	1	0.0354761	ENAGEDPGLAR	0
Q32P51	Heterogeneous nuclear ribonucleoprotein A1-like 2	Homo sapiens	HNRNPA1L2	34342.2	66	1	2.19
	IFVGGIK	732.453	732.452	2	62.54	65.63	1	-1.89773	IFVGGIK	0
P09651	Heterogeneous nuclear ribonucleoprotein A1	Homo sapiens	HNRNPA1	38815	66	1	1.88
	IFVGGIK	732.453	732.452	2	62.54	65.63	1	-1.89773	IFVGGIK	0
P51991	Heterogeneous nuclear ribonucleoprotein A3	Homo sapiens	HNRNPA3	39754.5	66	1	1.85
	IFVGGIK	732.453	732.452	2	62.54	65.63	1	-1.89773	IFVGGIK	0
Q13151	Heterogeneous nuclear ribonucleoprotein A0	Homo sapiens	HNRNPA0	30959.8	66	1	2.3
	LFVGGLK	732.453	732.452	2	62.54	65.63	1	-1.89773	LFVGGLK	0
P04433	Ig kappa chain V-III region VG (Fragment)	Homo sapiens		12659.3	66	1	7.83
	LLIYDASNR	1063.57	1063.56	2	61.37	65.56	1	-4.861	LLIYDASNR	0
P63167	Dynein light chain 1, cytoplasmic	Homo sapiens	DYNLL1	10497.1	66	1	12.36
	NFGSYVTHETK	1281.6	1281.6	2	43.19	65.54	1	0.436954	NFGSYVTHETK	0
Q96FJ2	Dynein light chain 2, cytoplasmic	Homo sapiens	DYNLL2	10435	66	1	12.36
	NFGSYVTHETK	1281.6	1281.6	2	43.19	65.54	1	0.436954	NFGSYVTHETK	0
P62906	60S ribosomal protein L10a	Homo sapiens	RPL10A	24953.5	65	1	3.69
	ILGPGLNK	810.496	810.497	2	44.27	65.07	1	1.27083	ILGPGLNK	0
P30050	60S ribosomal protein L12	Homo sapiens	RPL12	17945.5	65	1	5.45		60S
	IGPLGLSPK	880.538	880.537	2	66.1	65.4	1	-1.54451	IGPLGLSPK	0
P48047	ATP synthase subunit O, mitochondrial	Homo sapiens	ATP5O	23354.6	65	1	5.16
	VAASVLNPYVK	1159.66	1159.66	2	68.17	64.69	1	0.75022	VAASVLNPYVK	0
Q9ULJ8	Neurabin-1	Homo sapiens	PPP1R9A	123497	64	1	0.91
	LELFPVELEK	1215.68	1215.67	2	108.17	63.56	1	-4.74633	LELFPVELEK	0
Q96SB3	Neurabin-2	Homo sapiens	PPP1R9B	89275.7	64	1	1.23
	LELFPVELEK	1215.68	1215.67	2	108.17	63.56	1	-4.74633	LELFPVELEK	0
P55209	Nucleosome assembly protein 1-like 1	Homo sapiens	NAP1L1	45575.9	64	1	4.6
	NVDLLSDMVQEHDEPILK	2094.03	2094.04	3	105.5	64.13	1	5.0047	NVDLLSDMVQEHDEPILK	0
P09172	Dopamine beta-hydroxylase	Homo sapiens	DBH	69710.5	63	2	3.4
	YFHLINR	961.513	961.511	3	59.33	42.94	1	-2.25686	YFHLINR	0
	LEVHYHNPLVIEGR	1674.88	1674.89	4	69.28	45.64	1	1.20008	LEVHYHNPLVIEGR	0
Q8TAA3	Proteasome subunit alpha type-7-like	Homo sapiens	PSMA8	28650.1	63	1	4.3
	ALLEVVQSGGK	1099.62	1099.62	2	65.57	63.01	1	-2.81005	ALLEVVQSGGK	0
O14818	Proteasome subunit alpha type-7	Homo sapiens	PSMA7	28007.6	63	1	4.44
	ALLEVVQSGGK	1099.62	1099.62	2	65.57	63.01	1	-2.81005	ALLEVVQSGGK	0
P50990	T-complex protein 1 subunit theta	Homo sapiens	CCT8	60042.4	62	2	3.65
	AVDDGVNTFK	1064.51	1064.51	2	43.42	36.56	1	-7.17699	AVDDGVNTFK	0
	LYAVHQEGNK	1157.58	1157.58	3	24.37	45.03	1	-2.67799	LYAVHQEGNK	0
P09493	Tropomyosin alpha-1 chain	Homo sapiens	TPM1	32734.7	61	1	3.52
	IQLVEEELDR	1242.65	1242.64	2	72.48	60.71	1	-3.13847	IQLVEEELDR	0
P07951	Tropomyosin beta chain	Homo sapiens	TPM2	32922.5	61	1	3.52
	IQLVEEELDR	1242.65	1242.64	2	72.48	60.71	1	-3.13847	IQLVEEELDR	0
P06753	Tropomyosin alpha-3 chain	Homo sapiens	TPM3	32975.8	61	1	3.51
	IQLVEEELDR	1242.65	1242.64	2	72.48	60.71	1	-3.13847	IQLVEEELDR	0
P67936	Tropomyosin alpha-4 chain	Homo sapiens	TPM4	28596.5	61	1	4.03
	IQLVEEELDR	1242.65	1242.64	2	72.48	60.71	1	-3.13847	IQLVEEELDR	0
P14649	Myosin light chain 6B	Homo sapiens	MYL6B	22841.7	61	1	6.25
	ALGQNPTNAEVLK	1353.73	1353.73	2	52.17	60.8	1	0.34719	ALGQNPTNAEVLK	0
P60660	Myosin light polypeptide 6	Homo sapiens	MYL6	17057.1	61	1	8.61
	ALGQNPTNAEVLK	1353.73	1353.73	2	52.17	60.8	1	0.34719	ALGQNPTNAEVLK	0
Q9NVA2	Septin-11	Homo sapiens	2015-09-11	49597.1	60	1	2.1
	VNIIPIIAK	979.643	979.642	2	91.25	59.81	1	-0.622676	VNIIPIIAK	0
Q14141	Septin-6	Homo sapiens	2015-09-06	50007.2	60	1	2.07
	VNIIPIIAK	979.643	979.642	2	91.25	59.81	1	-0.622676	VNIIPIIAK	0
Q92599	Septin-8	Homo sapiens	2015-09-08	56134.9	60	1	1.86
	VNIIPIIAK	979.643	979.642	2	91.25	59.81	1	-0.622676	VNIIPIIAK	0
Q6ZU15	Septin-14	Homo sapiens	2015-09-14	50361.1	60	1	2.08
	VNIIPLIAK	979.643	979.642	2	91.25	59.81	1	-0.622676	VNIIPLIAK	0
Q16181	Septin-7	Homo sapiens	2015-09-07	50877.9	60	1	2.06
	VNIIPLIAK	979.643	979.642	2	91.25	59.81	1	-0.622676	VNIIPLIAK	0
Q12888	Tumor suppressor p53-binding protein 1	Homo sapiens	TP53BP1	215098	59	1	0.66
	VPETVSAATQTIK	1343.73	1343.73	2	55.45	58.99	1	2.3219	VPETVSAATQTIK	0
P59998	Actin-related protein 2/3 complex subunit 4	Homo sapiens	ARPC4	19746.3	58	1	4.76
	IVAEEFLK	947.533	947.534	2	74.11	57.76	1	1.02371	IVAEEFLK	0
P21333	Filamin-A	Homo sapiens	FLNA	282771	58	1	0.6
	VANPSGNLTETYVQDR	1762.85	1762.85	2	59.2	57.53	1	3.26744	VANPSGNLTETYVQDR	0
P62753	40S ribosomal protein S6	Homo sapiens	RPS6	28801	57	1	4.82
	DIPGLTDTTVPR	1283.67	1283.68	2	74.29	57.15	1	4.05088	DIPGLTDTTVPR	0
Q9UJS0	Calcium-binding mitochondrial carrier protein Aralar2	Homo sapiens	SLC25A13	74450.6	57	1	2.22
	INLPAPNPDHVGGYK	1590.82	1590.81	3	63.4	57.29	1	-1.33265	INLPAPNPDHVGGYK	0
Q9UHD8	Septin-9	Homo sapiens	2015-09-09	65590.7	56	1	1.71
	VVNIVPVIAK	1050.68	1050.68	2	81.56	56.26	1	-2.2652	VVNIVPVIAK	0
P14868	Aspartate--tRNA ligase, cytoplasmic	Homo sapiens	DARS	57421.9	55	1	2
	FQTEIQTVNK	1206.62	1206.63	2	46.39	54.94	1	3.46421	FQTEIQTVNK	0
Q6P3W7	SCY1-like protein 2	Homo sapiens	SCYL2	104194	55	1	1.18
	LILPELGPVFK	1224.75	1224.74	2	119.37	54.93	1	-3.32313	LILPELGPVFK	0
P01700	Ig lambda chain V-I region HA	Homo sapiens		11980.9	54	1	7.14
	RPSGVPDR	882.467	882.469	2	18.25	54.14	1	1.73378	RPSGVPDR	1
P01707	Ig lambda chain V-II region TRO	Homo sapiens		11691.6	54	1	7.21
	RPSGVPDR	882.467	882.469	2	18.25	54.14	1	1.73378	RPSGVPDR	1
P01709	Ig lambda chain V-II region MGC	Homo sapiens		11642.5	54	1	7.21
	RPSGVPDR	882.467	882.469	2	18.25	54.14	1	1.73378	RPSGVPDR	1
P01712	Ig lambda chain V-II region WIN	Homo sapiens		11778.6	54	1	7.21
	RPSGVPDR	882.467	882.469	2	18.25	54.14	1	1.73378	RPSGVPDR	1
P33176	Kinesin-1 heavy chain	Homo sapiens	KIF5B	110215	54	1	0.93
	LFVQDLATR	1061.59	1061.58	2	74.08	53.85	1	-2.12889	LFVQDLATR	0
Q99832	T-complex protein 1 subunit eta	Homo sapiens	CCT7	59742.8	54	2	4.05
	SLHDAIMIVR	1153.63	1153.63	3	69.4	40.16	1	-2.28843	SLHDAIMIVR	0
	ATISNDGATILK	1202.65	1202.65	2	56.33	37.88	1	-1.97896	ATISNDGATILK	0
P26641	Elongation factor 1-gamma	Homo sapiens	EEF1G	50363.1	53	1	2.29
	ILGLLDAYLK	1117.67	1117.67	2	119.17	53.42	1	-1.43154	ILGLLDAYLK	0
P48681	Nestin	Homo sapiens	NES	177700	53	1	0.74
	TLENQSHETLER	1455.7	1455.7	3	30.35	53.04	1	1.12661	TLENQSHETLER	0
O95263	High affinity cAMP-specific and IBMX-insensitive 3',5'-cyclic phosphodiesterase 8B	Homo sapiens	PDE8B	100158	52	1	0.68
	TLDDLK	703.375	703.373	2	30.57	52.44	1	-2.47379	TLDDLK	0
P27824	Calnexin	Homo sapiens	CANX	67893.8	51	1	1.86
	TPYTImFGPDK + Oxidation (M)	1284.61	1284.6	2	73.12	50.92	1	-2.92697	TPYTImFGPDK	0
Q13263	Transcription intermediary factor 1-beta	Homo sapiens	TRIM28	89919	51	1	0.96
	MAILQIMK	946.534	946.535	2	93.53	50.71	1	0.507113	MAILQIMK	0
Q9UMS4	Pre-mRNA-processing factor 19	Homo sapiens	PRPF19	55514.2	51	1	1.98
	SSEQILATLK	1088.61	1088.6	2	70.2	51.24	1	-3.30698	SSEQILATLK	0
P52732	Kinesin-like protein KIF11	Homo sapiens	KIF11	119913	51	1	1.04
	TVLQELINVLK	1268.77	1268.77	2	147.57	50.99	1	2.12804	TVLQELINVLK	0
Q07021	Complement component 1 Q subcomponent-binding protein, mitochondrial	Homo sapiens	C1QBP	31664.5	51	1	3.9
	AFVDFLSDEIK	1282.64	1282.65	2	111.21	50.94	1	3.06398	AFVDFLSDEIK	0
P09211	Glutathione S-transferase P	Homo sapiens	GSTP1	23525	50	1	3.33
	TLGLYGK	750.428	750.427	2	48.13	50.26	1	-1.10604	TLGLYGK	0
P55884	Eukaryotic translation initiation factor 3 subunit B	Homo sapiens	EIF3B	92745.7	50	1	1.23
	FAVLHGEAPR	1095.58	1095.58	3	47.08	49.53	1	-1.5882	FAVLHGEAPR	0
Q96K30	RBPJ-interacting and tubulin-associated protein	Homo sapiens	RITA	28739.8	49	1	2.6
	SPLVTSR	758.429	758.427	2	28.35	48.72	1	-2.61066	SPLVTSR	0
Q15046	Lysine--tRNA ligase	Homo sapiens	KARS	68372.5	49	1	1.17
	LIFYDLR	938.523	938.522	2	92.11	48.76	1	-0.820438	LIFYDLR	0
O00571	ATP-dependent RNA helicase DDX3X	Homo sapiens	DDX3X	73519.9	49	1	1.36
	YTRPTPVQK	1088.6	1088.6	3	21.21	48.78	1	-2.517	YTRPTPVQK	1
O15523	ATP-dependent RNA helicase DDX3Y	Homo sapiens	DDX3Y	73476	49	1	1.36
	YTRPTPVQK	1088.6	1088.6	3	21.21	48.78	1	-2.517	YTRPTPVQK	1
Q8N136	Dynein assembly factor with WDR repeat domains 1	Homo sapiens	DAW1	46391.7	48	1	1.69
	HGELKTK	811.455	811.435	2	26.16	47.74	1	-25.4604	HGELKTK	1
Q9ULC6	Protein-arginine deiminase type-1	Homo sapiens	PADI1	75261.5	48	1	1.36
	GGNSLSDYK	939.43	939.455	2	58.27	47.71	1	26.8993	GGNSLSDYK	0
Q75T13	GPI inositol-deacylase	Homo sapiens	PGAP1	106143	46	1	1.08
	RPSELPKDIK	1181.68	1181.68	3	55.5	45.52	1	0.837793	RPSELPKDIK	2
P06312	Ig kappa chain V-IV region (Fragment)	Homo sapiens	IGKV4-1	13463.6	48	1	9.92
	SSQSVLYSSNNK	1312.63	1312.63	2	32.24	47.79	1	2.65117	SSQSVLYSSNNK	0
P06313	Ig kappa chain V-IV region JI	Homo sapiens		14715.3	48	1	9.02
	SSQSVLYSSNNK	1312.63	1312.63	2	32.24	47.79	1	2.65117	SSQSVLYSSNNK	0
P83593	Ig kappa chain V-IV region STH (Fragment)	Homo sapiens		12144.9	48	1	11.01
	SSQSVLYSSNNK	1312.63	1312.63	2	32.24	47.79	1	2.65117	SSQSVLYSSNNK	0
P09496	Clathrin light chain A	Homo sapiens	CLTA	27152	47	1	3.63
	LEALDANSR	987.498	987.497	2	36.42	47.16	1	-1.11393	LEALDANSR	0
Q16718	NADH dehydrogenase [ubiquinone] 1 alpha subcomplex subunit 5	Homo sapiens	NDUFA5	13496.2	47	1	8.62
	ILDVLEEIPK	1167.68	1167.68	2	106.54	47.07	1	0.916351	ILDVLEEIPK	0
Q86TJ2	Transcriptional adapter 2-beta	Homo sapiens	TADA2B	48899.5	46	1	1.67
	LPSYLDK	834.449	834.448	2	58.09	45.54	1	-1.11451	LPSYLDK	0
Q14194	Dihydropyrimidinase-related protein 1	Homo sapiens	CRMP1	62420.6	36	1	1.4
	IVAPPGGR	765.45	765.448	2	27.22	35.75	1	-2.83493	IVAPPGGR	0
Q16555	Dihydropyrimidinase-related protein 2	Homo sapiens	DPYSL2	62622.5	36	1	1.4
	IVAPPGGR	765.45	765.448	2	27.22	35.75	1	-2.83493	IVAPPGGR	0
Q14195	Dihydropyrimidinase-related protein 3	Homo sapiens	DPYSL3	62246	36	1	1.4
	IVAPPGGR	765.45	765.448	2	27.22	35.75	1	-2.83493	IVAPPGGR	0
Q6A163	Keratin, type I cytoskeletal 39	Homo sapiens	KRT39	56857.1	45	1	1.22
	EIIELR	771.449	771.447	2	64.05	44.96	1	-2.94251	EIIELR	0
Q5VU43	Myomegalin	Homo sapiens	PDE4DIP	266067	45	1	0.26
	ELLELR	771.449	771.447	2	64.05	44.96	1	-2.94251	ELLELR	0
Q07283	Trichohyalin	Homo sapiens	TCHH	254145	45	1	0.31
	ELLELR	771.449	771.447	2	64.05	44.96	1	-2.94251	ELLELR	0
Q9NR48	Histone-lysine N-methyltransferase ASH1L	Homo sapiens	ASH1L	335479	44	1	0.2
	DDLLLR	743.418	743.416	2	48.58	44.08	1	-2.81134	DDLLLR	0
Q9UBT6	DNA polymerase kappa	Homo sapiens	POLK	99757.6	44	1	0.69
	DDLLLR	743.418	743.416	2	48.58	44.08	1	-2.81134	DDLLLR	0
O60341	Lysine-specific histone demethylase 1A	Homo sapiens	KDM1A	93258.6	44	1	1.17
	LFFAGEHTIR	1189.62	1189.62	3	68.35	44.37	1	-0.933068	LFFAGEHTIR	0
O75152	Zinc finger CCCH domain-containing protein 11A	Homo sapiens	ZC3H11A	89765.8	43	1	0.74
	IDSEIK	703.375	703.374	2	26.51	42.8	1	-1.29376	IDSEIK	0
P01715	Ig lambda chain V-IV region Bau	Homo sapiens		11436.4	43	1	7.55
	RPSGIPER	910.498	910.498	2	22.04	42.66	1	-0.186711	RPSGIPER	1
P06889	Ig lambda chain V-IV region MOL	Homo sapiens		11356.8	43	1	0
	RPSGIPER	910.498	910.498	2	22.04	42.66	1	-0.186711	RPSGIPER	1
P07814	Bifunctional glutamate/proline--tRNA ligase	Homo sapiens	EPRS	171771	43	1	0.66
	LNLNNTVLSK	1114.63	1114.63	2	65.45	43.21	1	0.00897155	LNLNNTVLSK	0
P01701	Ig lambda chain V-I region NEW	Homo sapiens		11537.7	42	1	7.21
	RPSGIPDR	896.483	896.483	2	22.09	42.35	1	-0.256558	RPSGIPDR	1
P01702	Ig lambda chain V-I region NIG-64	Homo sapiens		11538.5	42	1	7.21
	RPSGIPDR	896.483	896.483	2	22.09	42.35	1	-0.256558	RPSGIPDR	1
P06316	Ig lambda chain V-I region BL2	Homo sapiens		13739.6	42	1	6.15
	RPSGIPDR	896.483	896.483	2	22.09	42.35	1	-0.256558	RPSGIPDR	1
P06888	Ig lambda chain V-I region EPS	Homo sapiens		11498.7	42	1	7.34
	RPSGIPDR	896.483	896.483	2	22.09	42.35	1	-0.256558	RPSGIPDR	1
P53396	ATP-citrate synthase	Homo sapiens	ACLY	121498	42	1	0.73
	EILIPVFK	957.59	957.587	2	103.17	41.82	1	-3.32084	EILIPVFK	0
O43175	D-3-phosphoglycerate dehydrogenase	Homo sapiens	PHGDH	57212.2	42	1	1.5
	DLPLLLFR	985.596	985.598	2	126.48	42.38	1	1.93791	DLPLLLFR	0
P09936	Ubiquitin carboxyl-terminal hydrolase isozyme L1	Homo sapiens	UCHL1	25084.4	42	1	7.62
	MPFPVNHGASSEDTLLK	1841.9	1841.9	3	77.36	41.82	1	2.1391	MPFPVNHGASSEDTLLK	0
Q92526	T-complex protein 1 subunit zeta-2	Homo sapiens	CCT6B	58244.5	41	1	1.32
	GLQDVLR	799.455	799.456	2	62.49	40.73	1	0.788037	GLQDVLR	0
P40227	T-complex protein 1 subunit zeta	Homo sapiens	CCT6A	58355.5	41	1	1.32
	GLQDVLR	799.455	799.456	2	62.49	40.73	1	0.788037	GLQDVLR	0
P62280	40S ribosomal protein S11	Homo sapiens	RPS11	18557	41	1	5.7
	RVLLGETGK	971.576	971.573	2	33	41.02	1	-3.93175	RVLLGETGK	1
Q5VWK5	Interleukin-23 receptor	Homo sapiens	IL23R	72274.6	40	1	0.95
	ISLLEK	701.432	701.429	2	57.15	39.88	1	-4.21994	ISLLEK	0
Q99996	A-kinase anchor protein 9	Homo sapiens	AKAP9	455273	40	1	0.15		A-kinase
	LSILEK	701.432	701.429	2	57.15	39.88	1	-4.21994	LSILEK	0
P25786	Proteasome subunit alpha type-1	Homo sapiens	PSMA1	29766.8	40	1	3.04
	LVSLIGSK	815.512	815.512	2	61.02	39.83	1	0.895144	LVSLIGSK	0
A6NHZ5	Leucine-rich repeat-containing protein 14B	Homo sapiens	LRRC14B	57365.6	40	1	1.36
	DTMRSLR	877.444	877.434	2	40.41	40.39	1	-11.3512	DTMRSLR	1
Q5JSJ4	Protein DDX26B	Homo sapiens	DDX26B	97117.7	40	2	1.16
	TLPPYyLLTK + Phospho (Y)	1287.65	1287.65	2	30.51	33.7	1	1.91045	TLPPYyLLTK	0
	TLPPyYLLTK + Phospho (Y)	1287.65	1287.65	2	30.51	33.7	1	1.91045	TLPPyYLLTK	0
Q52LJ0	Protein FAM98B	Homo sapiens	FAM98B	37488.9	40	1	3.94
	MDLNSEQAEQLER	1561.7	1561.71	2	58.32	40.26	1	3.36812	MDLNSEQAEQLER	0
Q9H936	Mitochondrial glutamate carrier 1	Homo sapiens	SLC25A22	34816.2	39	1	2.48
	GLGATLLR	799.492	799.493	2	66.28	38.53	1	1.18826	GLGATLLR	0
Q9H1K4	Mitochondrial glutamate carrier 2	Homo sapiens	SLC25A18	34240.4	39	1	2.54
	GLGATLLR	799.492	799.493	2	66.28	38.53	1	1.18826	GLGATLLR	0
P45880	Voltage-dependent anion-selective channel protein 2	Homo sapiens	VDAC2	31960.4	39	1	2.72
	GFGFGLVK	823.459	823.46	2	88.55	39.36	1	0.765065	GFGFGLVK	0
O95831	Apoptosis-inducing factor 1, mitochondrial	Homo sapiens	AIFM1	67088.8	38	1	2.12
	ALGTEVIQLFPEK	1443.8	1443.77	2	107.11	38.46	1	-19.608	ALGTEVIQLFPEK	0
A6NC98	Coiled-coil domain-containing protein 88B	Homo sapiens	CCDC88B	165078	37	1	0.54
	SLMGTLSK	835.447	835.465	2	35.41	37.23	1	21.4017	SLMGTLSK	0
Q8TF72	Protein Shroom3	Homo sapiens	SHROOM3	218012	37	1	0.45
	SSPATADKR	931.472	931.468	2	22.15	37.46	1	-4.91695	SSPATADKR	1
Q9Y3I0	tRNA-splicing ligase RtcB homolog	Homo sapiens	RTCB	55588.8	37	1	2.18
	IASPEGQDYLK	1219.61	1219.61	2	52.3	36.95	1	1.63167	IASPEGQDYLK	0
P25789	Proteasome subunit alpha type-4	Homo sapiens	PSMA4	29695.1	36	1	3.45
	TTIFSPEGR	1006.51	1006.51	2	54.09	35.96	1	-1.71881	TTIFSPEGR	0
P01699	Ig lambda chain V-I region VOR	Homo sapiens		11599.5	36	1	8.11
	LLIYSSDQR	1093.58	1093.58	2	60.55	35.68	1	-0.713256	LLIYSSDQR	0
P62318	Small nuclear ribonucleoprotein Sm D3	Homo sapiens	SNRPD3	13999.3	36	1	7.14
	FLILPDmLK + Oxidation (M)	1104.63	1104.62	2	101.2	36.49	1	-1.72004	FLILPDmLK	0
Q86VB7	Scavenger receptor cysteine-rich type 1 protein M130	Homo sapiens	CD163	128772	35	1	0.61
	LTSEASR	762.387	762.4	2	33	35.33	1	16.6451	LTSEASR	0
Q9NVI7	ATPase family AAA domain-containing protein 3A	Homo sapiens	ATAD3A	71554.7	35	1	1.26
	ITVLEALR	913.56	913.56	2	86.02	34.54	1	0.197031	ITVLEALR	0
Q5T9A4	ATPase family AAA domain-containing protein 3B	Homo sapiens	ATAD3B	72987.2	35	1	1.23
	ITVLEALR	913.56	913.56	2	86.02	34.54	1	0.197031	ITVLEALR	0
Q5T2N8	ATPase family AAA domain-containing protein 3C	Homo sapiens	ATAD3C	46580	35	1	1.95
	ITVLEALR	913.56	913.56	2	86.02	34.54	1	0.197031	ITVLEALR	0
Q08211	ATP-dependent RNA helicase A	Homo sapiens	DHX9	141927	35	1	0.55
	LNQYFQK	939.481	939.481	2	42.1	35.38	1	-0.819601	LNQYFQK	0
P48556	26S proteasome non-ATPase regulatory subunit 8	Homo sapiens	PSMD8	39816.8	35	1	2.29
	ILFTEATR	949.523	949.52	2	61.24	35.03	1	-3.8335	ILFTEATR	0
Q04837	Single-stranded DNA-binding protein, mitochondrial	Homo sapiens	SSBP1	17249	35	1	6.08
	ISVFRPGLR	1043.62	1043.62	3	62.33	34.55	1	-1.60978	ISVFRPGLR	1
Q9Y265	RuvB-like 1	Homo sapiens	RUVBL1	50472.2	35	1	2.19
	TISHVIIGLK	1079.67	1079.66	2	65.32	34.6	1	-9.5029	TISHVIIGLK	0
Q86W42	THO complex subunit 6 homolog	Homo sapiens	THOC6	37970.9	35	1	3.23
	HLLSAGDGEVK	1124.58	1124.56	2	73.25	35.11	1	-18.8959	HLLSAGDGEVK	0
A6NJ16	Putative V-set and immunoglobulin domain-containing-like protein IGHV4OR15-8	Homo sapiens	IGHV4OR15-8	13668	34	1	5.69
	VTISVDK	760.433	760.431	2	37.43	33.68	1	-2.69583	VTISVDK	0
O15212	Prefoldin subunit 6	Homo sapiens	PFDN6	14573.8	34	1	6.2
	LLGPVLVK	837.569	837.569	2	73.42	33.96	1	0.859631	LLGPVLVK	0
P29144	Tripeptidyl-peptidase 2	Homo sapiens	TPP2	139458	34	1	0.64
	LVEEKPTK	942.539	942.511	2	24.47	33.97	1	-29.4312	LVEEKPTK	1
P11532	Dystrophin	Homo sapiens	DMD	428140	33	1	0.24
	LHYNELGAK	1043.54	1043.55	3	18.36	33.33	1	10.1194	LHYNELGAK	0
P24534	Elongation factor 1-beta	Homo sapiens	EEF1B2	24886.2	33	1	4
	LVPVGYGIK	944.569	944.569	2	63.53	33.25	1	-0.0741078	LVPVGYGIK	0
Q8NA58	Poly(A)-specific ribonuclease PARN-like domain-containing protein 1	Homo sapiens	PNLDC1	60636.8	33	1	1.73
	SSPDKDQIK	1016.51	1016.52	2	30.37	33.09	1	9.67031	SSPDKDQIK	1
P27694	Replication protein A 70 kDa DNA-binding subunit	Homo sapiens	RPA1	68601.1	33	1	1.46
	FFPLIEVNK	1105.62	1105.62	2	101.25	32.78	1	2.53252	FFPLIEVNK	0
P15924	Desmoplakin	Homo sapiens	DSP	333546	33	1	0.42
	YEVTSGGGGTSR	1169.53	1169.53	2	23.13	33.13	1	-0.521576	YEVTSGGGGTSR	0
Q5T749	Keratinocyte proline-rich protein	Homo sapiens	KPRP	66576.6	32	1	1.04
	LQLFPR	772.46	772.457	2	75.35	32.11	1	-2.82215	LQLFPR	0
Q14204	Cytoplasmic dynein 1 heavy chain 1	Homo sapiens	DYNC1H1	534279	32	1	0.3
	LEGVEGVAHIIDPK	1475.8	1475.8	3	84.11	32.1	1	1.19257	LEGVEGVAHIIDPK	0
Q6ZMW3	Echinoderm microtubule-associated protein-like 6	Homo sapiens	EML6	219785	31	1	0.41
	mADRTAPR + Oxidation (M)	932.45	932.454	2	24.46	30.67	1	4.96541	mADRTAPR	1
Q9P273	Teneurin-3	Homo sapiens	TENM3	304255	30	1	0.78
	QDGMFDLVANGGASLTLVFER	2239.09	2239.11	3	86.25	30.39	1	7.17701	QDGMFDLVANGGASLTLVFER	0
Q9UDT6	CAP-Gly domain-containing linker protein 2	Homo sapiens	CLIP2	116135	32	1	0.86
	QEVEsLREK + Phospho (ST)	1196.54	1196.57	2	24.26	32.06	1	18.3529	QEVEsLREK	1
Q15751	Probable E3 ubiquitin-protein ligase HERC1	Homo sapiens	HERC1	537455	31	1	0.16
	AMEATGAR	805.375	805.353	2	47.11	30.5	1	-27.9621	AMEATGAR	0
P05109	Protein S100-A8	Homo sapiens	S100A8	10873.6	31	1	7.53
	mLTELEK + Oxidation (M)	878.442	878.441	2	36.21	30.98	1	-0.808249	mLTELEK	0
Q15904	V-type proton ATPase subunit S1	Homo sapiens	ATP6AP1	52130.6	31	1	1.91
	mMAAmAtAR + 2 Oxidation (M); Phospho (ST)	1064.39	1064.42	2	34.31	30.53	1	29.5194	mMAAmAtAR	0
Q9UPA5	Protein bassoon	Homo sapiens	BSN	417916	31	1	0.28
	SLAPAAISsKR + Phospho (ST)	1179.6	1179.62	2	28.23	31.47	1	19.7101	SLAPAAISsKR	1
P49069	Calcium signal-modulating cyclophilin ligand	Homo sapiens	CAMLG	33161.7	31	1	3.72
	LNSLSVPsVSK + Phospho (ST)	1209.6	1209.63	2	67.06	31.16	1	21.7841	LNSLSVPsVSK	0
Q6P995	Protein FAM171B	Homo sapiens	FAM171B	92445.7	31	1	1.33
	LGLSLtIIAyK + Phospho (ST); Phospho (Y)	1350.66	1350.68	2	91.29	31.49	1	17.6876	LGLSLtIIAyK	0
O75526	RNA-binding motif protein, X-linked-like-2	Homo sapiens	RBMXL2	42926.1	30	1	2.3
	SSGGGmRGR + Oxidation (M)	879.398	879.41	2	21.23	30.15	1	13.3159	SSGGGmRGR	1
Q86XI8	Uncharacterized protein C19orf68	Homo sapiens	C19orf68	70810.8	30	1	1.59
	GSQLEDQALR	1115.56	1115.56	2	34.08	30.07	1	-0.528884	GSQLEDQALR	0
Q99460	26S proteasome non-ATPase regulatory subunit 1	Homo sapiens	PSMD1	106596	30	1	1.05
	NNNTDLMILK	1174.6	1174.63	2	88.18	30.2	1	20.3218	NNNTDLMILK	0

## Sheet: Mascot analysis_CTAP_exp2
Supplementary Table 2C: Unfiltered list of identified PPT1 interacting proteins and corresponding peptides with their parameters (Q Exactive™ Hybrid MS; empty bait CTAP; experiment 2).
UniProt/SwissProt ID	Protein name	Organism	Gene symbol	Observed Mass	Mascot Score	No of peptides	Sequence coverage
P13645	Keratin, type I cytoskeletal 10	Homo sapiens	KRT10	58975.6	3021	36	47.26
	Peptide sequence	Predicted mass	Measured mass	Charge	Retention Time	Mascot Score	No of queries	Delta mass (ppm)	Derived sequence	missed cleaveages
	TIDDLK	703.375	703.374	2	31.18	43.85	1	-1.87667	TIDDLK	0
	LAADDFR	806.392	806.393	2	43.46	62.31	1	0.334825	LAADDFR	0
	LASYLDK	808.433	808.434	2	40.57	57.18	1	0.927721	LASYLDK	0
	SEITELR	846.445	846.445	2	43.15	52.56	1	0.165398	SEITELR	0
	IKEWYEK	994.512	994.51	+2;+3	42.45	54.24	1	-2.58418	IKEWYEK	1
	SEITELRR	1002.55	1002.54	+2;+3	35.33	60.15	1	-2.52358	SEITELRR	1
	VTMQNLNDR	1089.52	1089.52	2	38.36	60.87	1	-3.90079	VTMQNLNDR	0
	VTmQNLNDR + Oxidation (M)	1105.52	1105.52	2	21.4	80.33	1	-1.52869	VTmQNLNDR	0
	LENEIQTYR	1164.58	1164.58	2	44.01	78.4	1	-0.841507	LENEIQTYR	0
	LKYENEVALR	1233.67	1233.67	2	49.4	70.7	1	-0.761953	LKYENEVALR	1
	SLLEGEGSSGGGGR	1261.59	1261.59	2	38.18	90.22	1	1.48226	SLLEGEGSSGGGGR	0
	NHEEEMKDLR	1299.59	1299.59	+2;+3	27.23	61.75	1	-0.715612	NHEEEMKDLR	1
	NHEEEmKDLR + Oxidation (M)	1315.58	1315.58	3	17.19	36.4	1	1.36822	NHEEEmKDLR	1
	QSVEADINGLRR	1356.71	1356.71	+2;+3	57.03	66.18	1	0.280089	QSVEADINGLRR	1
	SQYEQLAEQNR	1364.63	1364.63	2	38.22	54.78	1	0.403039	SQYEQLAEQNR	0
	ALEESNYELEGK	1380.64	1380.64	2	49.1	93.07	1	-3.09277	ALEESNYELEGK	0
	QSLEASLAETEGR	1389.67	1389.67	2	64.31	116.64	1	0.561283	QSLEASLAETEGR	0
	IRLENEIQTYR	1433.76	1433.76	+2;+3	60.37	91.39	1	-1.00435	IRLENEIQTYR	1
	SQYEQLAEQNRK	1492.73	1492.73	+2;+3	32.08	74.35	1	-0.911084	SQYEQLAEQNRK	1
	GSLGGGFSSGGFSGGSFSR	1706.76	1706.76	2	79.29	125.39	1	-0.0585904	GSLGGGFSSGGFSGGSFSR	0
	ELTTEIDNNIEQISSYK	1995.96	1995.96	+2;+3	97.24	116.15	1	-0.355718	ELTTEIDNNIEQISSYK	0
	ADLEMQIESLTEELAYLK	2095.04	2095.04	3	157.06	73.93	1	1.5847	ADLEMQIESLTEELAYLK	0
	ADLEmQIESLTEELAYLK + Oxidation (M)	2111.03	2111.04	+2;+3	160.14	115	1	0.819503	ADLEmQIESLTEELAYLK	0
	SKELTTEIDNNIEQISSYK	2211.09	2211.09	2	90.34	106.15	1	-1.88595	SKELTTEIDNNIEQISSYK	1
	ADLEMQIESLTEELAYLKK	2223.13	2223.14	3	139.33	159.69	1	2.64491	ADLEMQIESLTEELAYLKK	1
	ADLEmQIESLTEELAYLKK + Oxidation (M)	2239.13	2239.14	3	140.39	178.74	1	3.20214	ADLEmQIESLTEELAYLKK	1
	NVSTGDVNVEMNAAPGVDLTQLLNNMR	2871.39	2871.39	3	135.29	150.39	1	0.19851	NVSTGDVNVEMNAAPGVDLTQLLNNMR	0
	NVSTGDVNVEmNAAPGVDLTQLLNNMR + Oxidation (M)	2887.38	2887.38	3	127.08	140.88	1	-0.374041	NVSTGDVNVEmNAAPGVDLTQLLNNMR	0
	NVSTGDVNVEmNAAPGVDLTQLLNNmR + 2 Oxidation (M)	2903.38	2903.37	3	105.49	133.44	1	-0.878288	NVSTGDVNVEmNAAPGVDLTQLLNNmR	0
	TIDDLKNQILNLTTDNANILLQIDNAR	3051.62	3051.62	+3;+4	145.17	176.42	1	0.645559	TIDDLKNQILNLTTDNANILLQIDNAR	1
	YENEVALR	992.493	992.492	2	41.33	56.9	1	-1.03779	YENEVALR	0
	VLDELTLTK	1030.59	1030.59	2	70.26	60.47	1	-2.61015	VLDELTLTK	0
	LASYLDKVR	1063.6	1063.6	2	49.22	54.05	1	-6.71303	LASYLDKVR	1
	DAEAWFNEK	1108.48	1108.48	2	70.4	48.49	1	0.162384	DAEAWFNEK	0
	SSSSGSVGESSSK	1184.52	1184.52	2	16.03	88.7	1	0.168845	SSSSGSVGESSSK	0
	QSVEADINGLR	1200.61	1200.6	2	64.06	92.81	1	-4.28116	QSVEADINGLR	0
O94763	Unconventional prefoldin RPB5 interactor 1	Homo sapiens	URI1	60163.5	44	1	1.12
	TIDDLK	703.375	703.374	2	31.18	43.85	1	-1.87667	TIDDLK	0
P02533	Keratin, type I cytoskeletal 14	Homo sapiens	KRT14	51805.3	949	18	29.24
	LAADDFR	806.392	806.393	2	43.46	62.31	1	0.334825	LAADDFR	0
	LASYLDK	808.433	808.434	2	40.57	57.18	1	0.927721	LASYLDK	0
	VTMQNLNDR	1089.52	1089.52	2	38.36	60.87	1	-3.90079	VTMQNLNDR	0
	VTmQNLNDR + Oxidation (M)	1105.52	1105.52	2	21.4	80.33	1	-1.52869	VTmQNLNDR	0
	ILNEMR	774.406	774.403	2	37.2	53.33	1	-3.60276	ILNEMR	0
	VLDELTLAR	1028.59	1028.58	2	73.38	79.38	1	-2.39163	VLDELTLAR	0
	ASLENSLEETK	1219.59	1219.59	2	50.29	88.01	1	-2.16466	ASLENSLEETK	0
	EVATNSELVQSGK	1360.68	1360.68	2	36.02	99.15	1	-0.279271	EVATNSELVQSGK	0
	ASLENSLEETKGR	1432.72	1432.72	+2;+3	45.06	100.03	1	-0.411805	ASLENSLEETKGR	1
	TRLEQEIATYR	1378.72	1378.72	2	58.4	83.34	1	-0.485958	TRLEQEIATYR	1
	LASYLDKVR	1063.6	1063.6	2	49.22	54.05	1	-6.71303	LASYLDKVR	1
	TIEDLR	745.397	745.396	2	36.34	42.36	1	-1.59646	TIEDLR	0
	ILNEmR + Oxidation (M)	790.401	790.402	2	23.09	39.87	1	1.98633	ILNEmR	0
	SEISELRR	988.53	988.53	+2;+3	33.59	32.22	1	-0.202321	SEISELRR	1
	VVSTHEQVLR	1166.64	1166.64	+2;+3	32.24	86.69	1	-1.12288	VVSTHEQVLR	0
	NHEEEMNALR	1241.55	1241.55	2	33.32	47.4	1	0.0241634	NHEEEMNALR	0
	ILNEmRDQYEK + Oxidation (M)	1453.69	1453.69	2	30.15	45.03	1	2.87545	ILNEmRDQYEK	1
	LLEGEDAHLSSSQFSSGSQSSR	2308.06	2308.05	3	58.23	171.07	1	-0.922854	LLEGEDAHLSSSQFSSGSQSSR	0
P08779	Keratin, type I cytoskeletal 16	Homo sapiens	KRT16	51512.1	815	17	28.12
	LAADDFR	806.392	806.393	2	43.46	62.31	1	0.334825	LAADDFR	0
	LASYLDK	808.433	808.434	2	40.57	57.18	1	0.927721	LASYLDK	0
	VTMQNLNDR	1089.52	1089.52	2	38.36	60.87	1	-3.90079	VTMQNLNDR	0
	VTmQNLNDR + Oxidation (M)	1105.52	1105.52	2	21.4	80.33	1	-1.52869	VTmQNLNDR	0
	ILNEMR	774.406	774.403	2	37.2	53.33	1	-3.60276	ILNEMR	0
	VLDELTLAR	1028.59	1028.58	2	73.38	79.38	1	-2.39163	VLDELTLAR	0
	ASLENSLEETK	1219.59	1219.59	2	50.29	88.01	1	-2.16466	ASLENSLEETK	0
	ASLENSLEETKGR	1432.72	1432.72	+2;+3	45.06	100.03	1	-0.411805	ASLENSLEETKGR	1
	TRLEQEIATYR	1378.72	1378.72	2	58.4	83.34	1	-0.485958	TRLEQEIATYR	1
	IIAATIENAQPILQIDNAR	2063.14	2063.14	3	99.29	109.87	1	0.785212	IIAATIENAQPILQIDNAR	0
	LASYLDKVR	1063.6	1063.6	2	49.22	54.05	1	-6.71303	LASYLDKVR	1
	TIEDLR	745.397	745.396	2	36.34	42.36	1	-1.59646	TIEDLR	0
	ILNEmR + Oxidation (M)	790.401	790.402	2	23.09	39.87	1	1.98633	ILNEmR	0
	DAETWFLSK	1095.52	1095.52	2	89.58	63.69	1	-2.2455	DAETWFLSK	0
	TKYEHELALR	1258.67	1258.67	2	40.33	75.96	1	0.174788	TKYEHELALR	1
	EVFTSSSSSSSR	1259.56	1259.56	2	27.09	48.72	1	-0.587505	EVFTSSSSSSSR	0
	EVASNSELVQSSR	1404.68	1404.69	2	35.16	72.98	1	0.405785	EVASNSELVQSSR	0
Q04695	Keratin, type I cytoskeletal 17	Homo sapiens	KRT17	48306	389	11	18.06
	LAADDFR	806.392	806.393	2	43.46	62.31	1	0.334825	LAADDFR	0
	LASYLDK	808.433	808.434	2	40.57	57.18	1	0.927721	LASYLDK	0
	ILNEMR	774.406	774.403	2	37.2	53.33	1	-3.60276	ILNEMR	0
	VLDELTLAR	1028.59	1028.58	2	73.38	79.38	1	-2.39163	VLDELTLAR	0
	EVATNSELVQSGK	1360.68	1360.68	2	36.02	99.15	1	-0.279271	EVATNSELVQSGK	0
	TRLEQEIATYR	1378.72	1378.72	2	58.4	83.34	1	-0.485958	TRLEQEIATYR	1
	LASYLDKVR	1063.6	1063.6	2	49.22	54.05	1	-6.71303	LASYLDKVR	1
	ILNEmR + Oxidation (M)	790.401	790.402	2	23.09	39.87	1	1.98633	ILNEmR	0
	SEISELRR	988.53	988.53	+2;+3	33.59	32.22	1	-0.202321	SEISELRR	1
	NHEEEMNALR	1241.55	1241.55	2	33.32	47.4	1	0.0241634	NHEEEMNALR	0
	ILNEmRDQYEK + Oxidation (M)	1453.69	1453.69	2	30.15	45.03	1	2.87545	ILNEmRDQYEK	1
P13646	Keratin, type I cytoskeletal 13	Homo sapiens	KRT13	49833.3	257	4	6.55
	LAADDFR	806.392	806.393	2	43.46	62.31	1	0.334825	LAADDFR	0
	QSVEADINGLRR	1356.71	1356.71	+2;+3	57.03	66.18	1	0.280089	QSVEADINGLRR	1
	TRLEQEIATYR	1378.72	1378.72	2	58.4	83.34	1	-0.485958	TRLEQEIATYR	1
	QSVEADINGLR	1200.61	1200.6	2	64.06	92.81	1	-4.28116	QSVEADINGLR	0
P19012	Keratin, type I cytoskeletal 15	Homo sapiens	KRT15	49365	229	5	7.89
	LAADDFR	806.392	806.393	2	43.46	62.31	1	0.334825	LAADDFR	0
	LASYLDK	808.433	808.434	2	40.57	57.18	1	0.927721	LASYLDK	0
	VLDELTLAR	1028.59	1028.58	2	73.38	79.38	1	-2.39163	VLDELTLAR	0
	TRLEQEIATYR	1378.72	1378.72	2	58.4	83.34	1	-0.485958	TRLEQEIATYR	1
	LASYLDKVR	1063.6	1063.6	2	49.22	54.05	1	-6.71303	LASYLDKVR	1
P08727	Keratin, type I cytoskeletal 19	Homo sapiens	KRT19	44079.1	172	4	6.25
	LAADDFR	806.392	806.393	2	43.46	62.31	1	0.334825	LAADDFR	0
	LASYLDK	808.433	808.434	2	40.57	57.18	1	0.927721	LASYLDK	0
	VLDELTLAR	1028.59	1028.58	2	73.38	79.38	1	-2.39163	VLDELTLAR	0
	LASYLDKVR	1063.6	1063.6	2	49.22	54.05	1	-6.71303	LASYLDKVR	1
Q7Z3Y7	Keratin, type I cytoskeletal 28	Homo sapiens	KRT28	51041.8	167	4	5.39
	LAADDFR	806.392	806.393	2	43.46	62.31	1	0.334825	LAADDFR	0
	VTMQNLNDR	1089.52	1089.52	2	38.36	60.87	1	-3.90079	VTMQNLNDR	0
	VTmQNLNDR + Oxidation (M)	1105.52	1105.52	2	21.4	80.33	1	-1.52869	VTmQNLNDR	0
	DAEAWFNEK	1108.48	1108.48	2	70.4	48.49	1	0.162384	DAEAWFNEK	0
Q2M2I5	Keratin, type I cytoskeletal 24	Homo sapiens	KRT24	55467.3	127	2	3.43
	LAADDFR	806.392	806.393	2	43.46	62.31	1	0.334825	LAADDFR	0
	QSVEADINGLR	1200.61	1200.6	2	64.06	92.81	1	-4.28116	QSVEADINGLR	0
P05783	Keratin, type I cytoskeletal 18	Homo sapiens	KRT18	48028.5	62	1	1.63
	LAADDFR	806.392	806.393	2	43.46	62.31	1	0.334825	LAADDFR	0
Q15323	Keratin, type I cuticular Ha1	Homo sapiens	KRT31	48356.7	62	1	1.68
	LAADDFR	806.392	806.393	2	43.46	62.31	1	0.334825	LAADDFR	0
Q14532	Keratin, type I cuticular Ha2	Homo sapiens	KRT32	51505.8	62	1	1.56
	LAADDFR	806.392	806.393	2	43.46	62.31	1	0.334825	LAADDFR	0
Q92764	Keratin, type I cuticular Ha5	Homo sapiens	KRT35	51386.2	62	1	1.54
	LAADDFR	806.392	806.393	2	43.46	62.31	1	0.334825	LAADDFR	0
O76013	Keratin, type I cuticular Ha6	Homo sapiens	KRT36	53133.7	62	1	1.5
	LAADDFR	806.392	806.393	2	43.46	62.31	1	0.334825	LAADDFR	0
O76014	Keratin, type I cuticular Ha7	Homo sapiens	KRT37	50818.9	62	1	1.56
	LAADDFR	806.392	806.393	2	43.46	62.31	1	0.334825	LAADDFR	0
O76015	Keratin, type I cuticular Ha8	Homo sapiens	KRT38	51735.1	62	1	1.54
	LAADDFR	806.392	806.393	2	43.46	62.31	1	0.334825	LAADDFR	0
Q14525	Keratin, type I cuticular Ha3-II	Homo sapiens	KRT33B	47104.3	62	1	1.73
	LAADDFR	806.392	806.393	2	43.46	62.31	1	0.334825	LAADDFR	0
P35527	Keratin, type I cytoskeletal 9	Homo sapiens	KRT9	62210.8	4778	42	56.18
	LASYLDK	808.433	808.434	2	40.57	57.18	1	0.927721	LASYLDK	0
	MTLDDFR	896.406	896.404	2	69.22	45.68	1	-1.99686	MTLDDFR	0
	mTLDDFR + Oxidation (M)	912.401	912.401	2	48.54	49.31	1	-0.361683	mTLDDFR	0
	IQDWYDK	966.445	966.441	2	49.16	47.26	1	-4.0561	IQDWYDK	0
	TLLDIDNTR	1059.56	1059.55	2	66.12	71.54	1	-2.85025	TLLDIDNTR	0
	STMQELNSR	1064.49	1064.49	2	32.04	66.67	1	-2.60218	STMQELNSR	0
	FEMEQNLR	1065.49	1065.49	2	54.52	48.9	1	-4.94608	FEMEQNLR	0
	FEmEQNLR + Oxidation (M)	1081.49	1081.48	2	33.21	47.78	1	-1.39623	FEmEQNLR	0
	IQDWYDKK	1094.54	1094.54	+2;+3	40.49	59.39	1	-1.61712	IQDWYDKK	1
	QGVDADINGLR	1156.58	1156.58	2	56.53	79.72	1	-0.8992	QGVDADINGLR	0
	QVLDNLTMEK	1189.6	1189.6	2	64.53	71.98	1	-1.06758	QVLDNLTMEK	0
	QVLDNLTmEK + Oxidation (M)	1205.6	1205.59	2	54.19	68.86	1	-3.02755	QVLDNLTmEK	0
	SGGGGGGGLGSGGSIR	1231.59	1231.59	2	31.3	108.57	1	-0.755121	SGGGGGGGLGSGGSIR	0
	FSSSSGYGGGSSR	1234.52	1234.52	2	23.56	84.15	1	0.988237	FSSSSGYGGGSSR	0
	VQALEEANNDLENK	1585.76	1585.76	+2;+3	54.1	102.9	1	-1.21078	VQALEEANNDLENK	0
	NYSPYYNTIDDLK	1604.74	1604.74	2	79.56	55.63	1	-0.149557	NYSPYYNTIDDLK	0
	GGSGGSYGGGGSGGGYGGGSGSR	1790.72	1790.72	+2;+3	21.58	177.33	1	1.36258	GGSGGSYGGGGSGGGYGGGSGSR	0
	HGVQELEIELQSQLSK	1836.96	1836.96	3	96.26	110.78	1	-0.0163313	HGVQELEIELQSQLSK	0
	TLNDmRQEYEQLIAK + Oxidation (M)	1866.91	1866.91	3	68.47	97.65	1	-0.107129	TLNDmRQEYEQLIAK	1
	SDLEMQYETLQEELMALK	2170.02	2170.02	+2;+3	134.56	121.98	1	-0.0322578	SDLEMQYETLQEELMALK	0
	EIETYHNLLEGGQEDFESSGAGK	2509.12	2509.13	+2;+3	81.54	179.31	1	0.549993	EIETYHNLLEGGQEDFESSGAGK	0
	NYSPYYNTIDDLKDQIVDLTVGNNK	2901.4	2901.4	+3;+4	133.48	178.57	1	-1.76811	NYSPYYNTIDDLKDQIVDLTVGNNK	1
	DIENQYETQITQIEHEVSSSGQEVQSSAK	3263.51	3263.51	3	111.5	203.95	1	0.186916	DIENQYETQITQIEHEVSSSGQEVQSSAK	0
	TLNDMR	748.354	748.351	2	26.02	49.63	1	-3.4342	TLNDMR	0
	FSSSGGGGGGGR	981.426	981.428	2	16.5	91.2	1	1.38574	FSSSGGGGGGGR	0
	STmQELNSR + Oxidation (M)	1080.49	1080.49	2	20.19	58.16	1	-1.05508	STmQELNSR	0
	DQIVDLTVGNNK	1314.68	1314.68	2	68.17	35.04	1	2.49491	DQIVDLTVGNNK	0
	IGLGGRGGSGGSYGR	1349.68	1349.68	3	34.28	35.67	1	1.67447	IGLGGRGGSGGSYGR	1
	TLNDMRQEYEQLIAK	1850.92	1850.92	+2;+3	90.18	93.71	1	-0.0756381	TLNDMRQEYEQLIAK	1
	SDLEmQYETLQEELmALK + 2 Oxidation (M)	2202.01	2202.01	3	127.57	95.16	1	2.47501	SDLEmQYETLQEELmALK	0
	EVTQLR	744.413	744.411	2	25.53	39.01	1	-2.55235	EVTQLR	0
	QFSSSYLSR	1073.51	1073.51	2	51.36	48.43	1	-3.32553	QFSSSYLSR	0
	IKFEMEQNLR	1306.67	1306.67	3	67.09	50.17	1	-0.642855	IKFEMEQNLR	1
	IKFEmEQNLR + Oxidation (M)	1322.67	1322.67	+2;+3	46.28	89.06	1	-0.045363	IKFEmEQNLR	1
	SDLEMQYETLQEELmALK + Oxidation (M)	2186.01	2186.02	+2;+3	129.13	123.05	1	1.46843	SDLEMQYETLQEELmALK	0
	SDLEMQYETLQEELMALKK	2298.11	2298.12	+2;+3	119.12	135.51	1	2.40197	SDLEMQYETLQEELMALKK	1
	SDLEmQYETLQEELMALKK + Oxidation (M)	2314.11	2314.1	3	119.11	149.03	1	-1.49086	SDLEmQYETLQEELMALKK	1
	SDLEMQYETLQEELmALKK + Oxidation (M)	2314.11	2314.11	3	114.14	107.37	1	-0.894513	SDLEMQYETLQEELmALKK	1
	LASYLDKVQALEEANNDLENK	2376.18	2376.18	3	91.18	185.75	1	0.0252506	LASYLDKVQALEEANNDLENK	1
	LEKEIETYHNLLEGGQEDFESSGAGK	2879.35	2879.34	+3;+4	83.28	248.07	1	-1.07316	LEKEIETYHNLLEGGQEDFESSGAGK	1
	GGSGGSHGGGSGFGGESGGSYGGGEEASGSGGGYGGGSGK	3222.27	3222.27	3	40.1	250.59	1	-0.592749	GGSGGSHGGGSGFGGESGGSYGGGEEASGSGGGYGGGSGK	0
	KDIENQYETQITQIEHEVSSSGQEVQSSAK	3391.6	3391.6	4	100.14	168.54	1	-0.182804	KDIENQYETQITQIEHEVSSSGQEVQSSAK	1
Q99456	Keratin, type I cytoskeletal 12	Homo sapiens	KRT12	53570.4	85	2	1.82
	LASYLDK	808.433	808.434	2	40.57	57.18	1	0.927721	LASYLDK	0
	LASYLDKVR	1063.6	1063.6	2	49.22	54.05	1	-6.71303	LASYLDKVR	1
Q7Z3Z0	Keratin, type I cytoskeletal 25	Homo sapiens	KRT25	49747.3	133	3	4
	VTMQNLNDR	1089.52	1089.52	2	38.36	60.87	1	-3.90079	VTMQNLNDR	0
	VTmQNLNDR + Oxidation (M)	1105.52	1105.52	2	21.4	80.33	1	-1.52869	VTmQNLNDR	0
	DAEAWFNEK	1108.48	1108.48	2	70.4	48.49	1	0.162384	DAEAWFNEK	0
Q7Z3Y8	Keratin, type I cytoskeletal 27	Homo sapiens	KRT27	50297.4	133	3	3.92
	VTMQNLNDR	1089.52	1089.52	2	38.36	60.87	1	-3.90079	VTMQNLNDR	0
	VTmQNLNDR + Oxidation (M)	1105.52	1105.52	2	21.4	80.33	1	-1.52869	VTmQNLNDR	0
	DAEAWFNEK	1108.48	1108.48	2	70.4	48.49	1	0.162384	DAEAWFNEK	0
Q7Z3Y9	Keratin, type I cytoskeletal 26	Homo sapiens	KRT26	52476.2	113	2	1.92
	VTMQNLNDR	1089.52	1089.52	2	38.36	60.87	1	-3.90079	VTMQNLNDR	0
	VTmQNLNDR + Oxidation (M)	1105.52	1105.52	2	21.4	80.33	1	-1.52869	VTmQNLNDR	0
P01834	Ig kappa chain C region	Homo sapiens	IGKC	11739.6	599	3	49.06
	DSTYSLSSTLTLSK	1501.75	1501.75	2	88.55	90.75	1	-0.845679	DSTYSLSSTLTLSK	0
	TVAAPSVFIFPPSDEQLK	1945.02	1945.03	3	110.35	62.99	1	4.71975	TVAAPSVFIFPPSDEQLK	0
	VDNALQSGNSQESVTEQDSK	2134.96	2134.96	+2;+3	37.04	143.47	1	-0.651066	VDNALQSGNSQESVTEQDSK	0
P04264	Keratin, type II cytoskeletal 1	Homo sapiens	KRT1	66137	4038	45	49.53
	LDSELK	703.375	703.374	2	27.22	42.88	1	-2.14679	LDSELK	0
	SISISVAR	831.481	831.482	2	52.18	41.85	1	0.877951	SISISVAR	0
	SLVNLGGSK	873.492	873.488	2	49.5	76.88	1	-4.96856	SLVNLGGSK	0
	SEIDNVKK	931.497	931.498	+2;+3	20.41	49.34	1	0.440152	SEIDNVKK	1
	IEISELNR	972.524	972.522	2	56.43	66.2	1	-2.17989	IEISELNR	0
	DVDGAYMTK	998.438	998.435	2	35.31	52.51	1	-2.57402	DVDGAYMTK	0
	DVDGAYmTK + Oxidation (M)	1014.43	1014.43	2	24	49.94	1	-1.44909	DVDGAYmTK	0
	TLLEGEESR	1032.51	1032.51	2	39.19	89.67	1	-2.75058	TLLEGEESR	0
	AQYEDIAQK	1064.51	1064.51	2	32.55	53.12	1	-2.55516	AQYEDIAQK	0
	YEDEINKR	1065.51	1065.51	2	22.06	80.4	1	-0.882207	YEDEINKR	1
	GSGGGSSGGSIGGR	1091.5	1091.49	2	17.47	102.56	1	-1.28264	GSGGGSSGGSIGGR	0
	AEAESLYQSK	1124.53	1124.53	2	34.27	73.72	1	-1.3161	AEAESLYQSK	0
	KDVDGAYMTK	1126.53	1126.53	+2;+3	27.17	90.36	1	-0.0532608	KDVDGAYMTK	1
	DYQELMNTK	1140.51	1140.51	2	54.52	45.89	1	-2.88467	DYQELMNTK	0
	NKYEDEINK	1151.55	1151.55	+2;+3	28	60.43	1	-0.547091	NKYEDEINK	1
	DYQELmNTK + Oxidation (M)	1156.51	1156.51	2	33.23	40.24	1	-1.30566	DYQELmNTK	0
	TNAENEFVTIK	1264.63	1264.63	2	62.59	70.28	1	0	TNAENEFVTIK	0
	LALDLEIATYR	1276.7	1276.7	2	111.05	97.97	1	-1.28456	LALDLEIATYR	0
	SLDLDSIIAEVK	1301.71	1301.71	+2;+3	118.5	102.31	1	0.384111	SLDLDSIIAEVK	0
	NMQDmVEDYR + Oxidation (M)	1315.52	1315.51	2	47.53	55.46	1	-1.86999	NMQDmVEDYR	0
	NmQDmVEDYR + 2 Oxidation (M)	1331.51	1331.51	2	32.35	51.67	1	0.826128	NmQDmVEDYR	0
	SKAEAESLYQSK	1339.66	1339.66	2	31.14	105.42	1	-0.253795	SKAEAESLYQSK	1
	LNDLEDALQQAK	1356.69	1356.69	2	75.55	79.4	1	0.0368544	LNDLEDALQQAK	0
	SLNNQFASFIDK	1382.68	1382.68	2	91.52	82.46	1	0.882343	SLNNQFASFIDK	0
	TNAENEFVTIKK	1392.72	1392.72	3	48.56	116.19	1	-3.74805	TNAENEFVTIKK	1
	RTNAENEFVTIK	1420.73	1420.73	+2;+3	53.3	76.23	1	-0.260429	RTNAENEFVTIK	1
	WELLQQVDTSTR	1474.74	1474.74	2	89.53	85.01	1	-0.664523	WELLQQVDTSTR	0
	FLEQQNQVLQTK	1474.78	1474.77	+2;+3	57.22	81.3	1	-2.33255	FLEQQNQVLQTK	0
	NKLNDLEDALQQAK	1598.83	1598.83	+2;+3	81.28	93.28	1	0.243929	NKLNDLEDALQQAK	1
	QISNLQQSISDAEQR	1715.84	1715.84	+2;+3	67.33	126.76	1	0.338026	QISNLQQSISDAEQR	0
	KQISNLQQSISDAEQR	1843.94	1843.94	+2;+3	57.08	139.54	1	1.73542	KQISNLQQSISDAEQR	1
	THNLEPYFESFINNLR	1992.97	1992.97	+2;+3	124.45	122.53	1	1.03363	THNLEPYFESFINNLR	0
	SEIDNVK	803.402	803.404	2	25.01	46.12	1	1.75504	SEIDNVK	0
	LRSEIDNVK	1072.59	1072.58	2	31.16	39.96	1	-2.55457	LRSEIDNVK	1
	NmQDMVEDYR + Oxidation (M)	1315.52	1315.52	2	43.29	56.38	1	0.0456094	NmQDMVEDYR	0
	LLRDYQELMNTK	1522.78	1522.78	+2;+3	70.06	80.13	1	0.275811	LLRDYQELMNTK	1
	LLRDYQELmNTK + Oxidation (M)	1538.78	1538.76	2	52.03	35.79	1	-7.62944	LLRDYQELmNTK	1
	SGGGFSSGSAGIINYQR	1656.79	1656.79	2	66.4	134.5	1	0.742401	SGGGFSSGSAGIINYQR	0
	KDVDGAYmTK + Oxidation (M)	1142.53	1142.53	+2;+3	19.37	83.56	1	-1.13783	KDVDGAYmTK	1
	GGGGGGYGSGGSSYGSGGGSYGSGGGGGGGR	2382.94	2382.94	+2;+3	31.31	200.21	1	-0.339916	GGGGGGYGSGGSSYGSGGGSYGSGGGGGGGR	0
	GENALKDAK	944.493	944.49	+2;+3	18.55	71.3	1	-2.53046	GENALKDAK	1
	YEELQITAGR	1178.59	1178.59	2	62.22	86.96	1	-0.941801	YEELQITAGR	0
	NMQDMVEDYR	1299.52	1299.52	2	65.52	71.15	1	-1.13888	NMQDMVEDYR	0
	SLNNQFASFIDKVR	1637.85	1637.85	3	101.54	85.19	1	-1.61797	SLNNQFASFIDKVR	1
	GSGGGSSGGSIGGRGSSSGGVK	1750.82	1750.82	3	19.2	32.65	1	2.20468	GSGGGSSGGSIGGRGSSSGGVK	1
P12035	Keratin, type II cytoskeletal 3	Homo sapiens	KRT3	64515.5	260	8	8.6
	LDSELK	703.375	703.374	2	27.22	42.88	1	-2.14679	LDSELK	0
	YEDEINKR	1065.51	1065.51	2	22.06	80.4	1	-0.882207	YEDEINKR	1
	FASFIDK	826.423	826.423	2	62.45	61.8	1	1.12533	FASFIDK	0
	DYQELMNVK	1138.53	1138.53	2	67.25	48.81	1	-1.01007	DYQELMNVK	0
	FLEQQNK	905.461	905.46	2	27.16	45.61	1	-1.04919	FLEQQNK	0
	FLEQQNKVLETK	1475.8	1475.76	2	60.48	37.53	1	-24.8814	FLEQQNKVLETK	1
	DYQELmNVK + Oxidation (M)	1154.53	1154.53	2	45.13	36.16	1	-1.37719	DYQELmNVK	0
	TAAENEFVTLKK	1349.72	1349.71	3	52.4	73.39	1	-5.91234	TAAENEFVTLKK	1
Q08378	Golgin subfamily A member 3	Homo sapiens	GOLGA3	167666	43	1	0.4
	LDSELK	703.375	703.374	2	27.22	42.88	1	-2.14679	LDSELK	0
P35908	Keratin, type II cytoskeletal 2 epidermal	Homo sapiens	KRT2	65623.2	2020	26	52.27
	IEISELNR	972.524	972.522	2	56.43	66.2	1	-2.17989	IEISELNR	0
	YEDEINKR	1065.51	1065.51	2	22.06	80.4	1	-0.882207	YEDEINKR	1
	FLEQQNQVLQTK	1474.78	1474.77	+2;+3	57.22	81.3	1	-2.33255	FLEQQNQVLQTK	0
	FASFIDK	826.423	826.423	2	62.45	61.8	1	1.12533	FASFIDK	0
	LQGEIAHVK	993.561	993.559	+2;+3	31.07	61.9	1	-1.54998	LQGEIAHVK	0
	YLDGLTAER	1036.52	1036.52	2	57.35	70.93	1	-3.22232	YLDGLTAER	0
	DVDNAYmIK + Oxidation (M)	1083.49	1083.49	2	43.4	46	1	-1.6613	DVDNAYmIK	0
	AQYEEIAQR	1106.54	1106.53	2	35.58	51.68	1	-1.02121	AQYEEIAQR	0
	DYQELMNVK	1138.53	1138.53	2	67.25	48.81	1	-1.01007	DYQELMNVK	0
	RYLDGLTAER	1192.62	1192.62	2	52.17	61.47	1	-0.989418	RYLDGLTAER	1
	GGSISGGGYGSGGGK	1196.54	1196.54	2	23.16	75.36	1	-1.78849	GGSISGGGYGSGGGK	0
	TAAENDFVTLK	1207.61	1207.61	2	64.15	67.24	1	-1.63132	TAAENDFVTLK	0
	GFSSGSAVVSGGSR	1253.6	1253.6	2	39.31	85.46	1	-0.175495	GFSSGSAVVSGGSR	0
	HGGGGGGFGGGGFGSR	1319.58	1319.58	+2;+3	40.04	87.04	1	1.9476	HGGGGGGFGGGGFGSR	0
	NLDLDSIIAEVK	1328.72	1328.72	2	118.4	68.01	1	-0.218255	NLDLDSIIAEVK	0
	TAAENDFVTLKK	1335.7	1335.7	2	49.23	94.52	1	-2.22355	TAAENDFVTLKK	1
	LNDLEEALQQAK	1370.7	1370.7	2	81.29	78.86	1	0.0948418	LNDLEEALQQAK	0
	SKEEAEALYHSK	1390.67	1390.67	+2;+3;+4	28.35	93.63	1	0.431446	SKEEAEALYHSK	1
	VDLLNQEIEFLK	1459.79	1459.79	2	116.06	112.16	1	0.22606	VDLLNQEIEFLK	0
	GGSSSGGGYGSGGGGSSSVK	1587.68	1587.68	2	19.17	131.36	1	2.26746	GGSSSGGGYGSGGGGSSSVK	0
	GSSSGGGYSSGSSSYGSGGR	1739.7	1739.7	2	22.52	181.6	1	0.0402369	GSSSGGGYSSGSSSYGSGGR	0
	NVQDAIADAEQRGEHALK	1963.97	1963.97	+3;+4	80.38	72.48	1	-0.458255	NVQDAIADAEQRGEHALK	1
	TSQNSELNNMQDLVEDYKK	2255.04	2255.04	3	84.5	172.9	1	-0.146339	TSQNSELNNMQDLVEDYKK	1
	DYQELmNVK + Oxidation (M)	1154.53	1154.53	2	45.13	36.16	1	-1.37719	DYQELmNVK	0
	FGGFGGPGGVGGLGGPGGFGPGGYPGGIHEVSVNQSLLQPLNVK	4091.07	4091.07	4	125.49	129.12	1	0.745527	FGGFGGPGGVGGLGGPGGFGPGGYPGGIHEVSVNQSLLQPLNVK	0
	VLYDAEISQIHQSVTDTNVILSmDNSR + Oxidation (M)	3063.48	3063.48	3	102.01	228.78	1	-2.06301	VLYDAEISQIHQSVTDTNVILSmDNSR	0
P13647	Keratin, type II cytoskeletal 5	Homo sapiens	KRT5	62523.9	951	27	37.12
	YEDEINKR	1065.51	1065.51	2	22.06	80.4	1	-0.882207	YEDEINKR	1
	NKYEDEINK	1151.55	1151.55	+2;+3	28	60.43	1	-0.547091	NKYEDEINK	1
	FASFIDK	826.423	826.423	2	62.45	61.8	1	1.12533	FASFIDK	0
	NLDLDSIIAEVK	1328.72	1328.72	2	118.4	68.01	1	-0.218255	NLDLDSIIAEVK	0
	FLEQQNK	905.461	905.46	2	27.16	45.61	1	-1.04919	FLEQQNK	0
	SLYNLGGSK	937.487	937.484	2	49.33	53.05	1	-2.6347	SLYNLGGSK	0
	HEISEMNR	1014.46	1014.45	2	22.29	51.82	1	-0.749171	HEISEMNR	0
	QLDSIVGER	1015.53	1015.52	2	50.29	49.21	1	-5.05155	QLDSIVGER	0
	LRAEIDNVK	1056.59	1056.59	2	36.17	46.14	1	-2.6311	LRAEIDNVK	1
	ISISTSGGSFR	1110.57	1110.57	2	58.05	78.15	1	-1.12555	ISISTSGGSFR	0
	WTLLQEQGTK	1202.63	1202.63	2	72.45	75.68	1	-0.947923	WTLLQEQGTK	0
	TEAESWYQTK	1241.56	1241.56	2	48.08	60.21	1	0.386612	TEAESWYQTK	0
	SFSTASAITPSVSR	1409.72	1409.71	2	60.48	72.85	1	-0.730644	SFSTASAITPSVSR	0
	LDSELR	731.381	731.38	2	29.26	41.9	1	-1.39462	LDSELR	0
	LAELEEALQK	1142.62	1142.62	2	68.53	81.25	1	-1.93415	LAELEEALQK	0
	EYQELmNTK + Oxidation (M)	1170.52	1170.52	2	29.5	37.55	1	1.42671	EYQELmNTK	0
	YEELQQTAGR	1193.57	1193.56	2	32.36	82.56	1	-2.33753	YEELQQTAGR	0
	AQYEEIANR	1092.52	1092.52	2	34.58	38.26	1	-2.4805	AQYEEIANR	0
	QSSVSFR	809.403	809.403	2	32.12	37.15	1	-0.247096	QSSVSFR	0
	TSFTSVSR	883.44	883.44	2	34.37	57.37	1	0.215068	TSFTSVSR	0
	AEIDNVKK	915.503	915.501	2	20.05	30.62	1	-1.45275	AEIDNVKK	1
	FVSTTSSSR	970.472	970.47	2	21.4	60.36	1	-2.30816	FVSTTSSSR	0
	NTKHEISEMNR	1357.64	1357.64	3	21.44	57.24	1	-0.714475	NTKHEISEMNR	1
	NTKHEISEmNR + Oxidation (M)	1373.64	1373.64	3	16.41	36.76	1	0.123759	NTKHEISEmNR	1
	GLGVGFGSGGGSSSSVK	1438.71	1438.71	2	58.53	118.4	1	1.17467	GLGVGFGSGGGSSSSVK	0
	VDALmDEINFmK + 2 Oxidation (M)	1456.66	1456.66	2	76.39	73.25	1	0.0961104	VDALmDEINFmK	0
	SRTEAESWYQTK	1484.69	1484.69	+2;+3	43.29	70.15	1	0.390654	SRTEAESWYQTK	1
P04259	Keratin, type II cytoskeletal 6B	Homo sapiens	KRT6B	60260.2	673	10	14.72
	YEDEINKR	1065.51	1065.51	2	22.06	80.4	1	-0.882207	YEDEINKR	1
	NKYEDEINK	1151.55	1151.55	+2;+3	28	60.43	1	-0.547091	NKYEDEINK	1
	FASFIDK	826.423	826.423	2	62.45	61.8	1	1.12533	FASFIDK	0
	AQYEEIAQR	1106.54	1106.53	2	35.58	51.68	1	-1.02121	AQYEEIAQR	0
	NLDLDSIIAEVK	1328.72	1328.72	2	118.4	68.01	1	-0.218255	NLDLDSIIAEVK	0
	FLEQQNK	905.461	905.46	2	27.16	45.61	1	-1.04919	FLEQQNK	0
	WTLLQEQGTK	1202.63	1202.63	2	72.45	75.68	1	-0.947923	WTLLQEQGTK	0
	LDSELR	731.381	731.38	2	29.26	41.9	1	-1.39462	LDSELR	0
	YEELQITAGR	1178.59	1178.59	2	62.22	86.96	1	-0.941801	YEELQITAGR	0
	TAAENEFVTLKK	1349.72	1349.71	3	52.4	73.39	1	-5.91234	TAAENEFVTLKK	1
P05787	Keratin, type II cytoskeletal 8	Homo sapiens	KRT8	53671.1	642	5	7.25
	YEDEINKR	1065.51	1065.51	2	22.06	80.4	1	-0.882207	YEDEINKR	1
	NKYEDEINK	1151.55	1151.55	+2;+3	28	60.43	1	-0.547091	NKYEDEINK	1
	FASFIDK	826.423	826.423	2	62.45	61.8	1	1.12533	FASFIDK	0
	FLEQQNK	905.461	905.46	2	27.16	45.61	1	-1.04919	FLEQQNK	0
	LALDIEIATYR	1276.7	1276.7	2	111.05	97.97	1	-1.28456	LALDIEIATYR	0
P02538	Keratin, type II cytoskeletal 6A	Homo sapiens	KRT6A	60238.2	411	11	15.43
	YEDEINKR	1065.51	1065.51	2	22.06	80.4	1	-0.882207	YEDEINKR	1
	NKYEDEINK	1151.55	1151.55	+2;+3	28	60.43	1	-0.547091	NKYEDEINK	1
	FASFIDK	826.423	826.423	2	62.45	61.8	1	1.12533	FASFIDK	0
	AQYEEIAQR	1106.54	1106.53	2	35.58	51.68	1	-1.02121	AQYEEIAQR	0
	NLDLDSIIAEVK	1328.72	1328.72	2	118.4	68.01	1	-0.218255	NLDLDSIIAEVK	0
	FLEQQNK	905.461	905.46	2	27.16	45.61	1	-1.04919	FLEQQNK	0
	QLDSIVGER	1015.53	1015.52	2	50.29	49.21	1	-5.05155	QLDSIVGER	0
	WTLLQEQGTK	1202.63	1202.63	2	72.45	75.68	1	-0.947923	WTLLQEQGTK	0
	FLEQQNKVLETK	1475.8	1475.76	2	60.48	37.53	1	-24.8814	FLEQQNKVLETK	1
	LDSELR	731.381	731.38	2	29.26	41.9	1	-1.39462	LDSELR	0
	TAAENEFVTLKK	1349.72	1349.71	3	52.4	73.39	1	-5.91234	TAAENEFVTLKK	1
P48668	Keratin, type II cytoskeletal 6C	Homo sapiens	KRT6C	60218.2	383	10	14.54
	YEDEINKR	1065.51	1065.51	2	22.06	80.4	1	-0.882207	YEDEINKR	1
	NKYEDEINK	1151.55	1151.55	+2;+3	28	60.43	1	-0.547091	NKYEDEINK	1
	FASFIDK	826.423	826.423	2	62.45	61.8	1	1.12533	FASFIDK	0
	AQYEEIAQR	1106.54	1106.53	2	35.58	51.68	1	-1.02121	AQYEEIAQR	0
	NLDLDSIIAEVK	1328.72	1328.72	2	118.4	68.01	1	-0.218255	NLDLDSIIAEVK	0
	FLEQQNK	905.461	905.46	2	27.16	45.61	1	-1.04919	FLEQQNK	0
	QLDSIVGER	1015.53	1015.52	2	50.29	49.21	1	-5.05155	QLDSIVGER	0
	WTLLQEQGTK	1202.63	1202.63	2	72.45	75.68	1	-0.947923	WTLLQEQGTK	0
	LDSELR	731.381	731.38	2	29.26	41.9	1	-1.39462	LDSELR	0
	TAAENEFVTLKK	1349.72	1349.71	3	52.4	73.39	1	-5.91234	TAAENEFVTLKK	1
Q01546	Keratin, type II cytoskeletal 2 oral	Homo sapiens	KRT76	66260	221	7	7.05
	YEDEINKR	1065.51	1065.51	2	22.06	80.4	1	-0.882207	YEDEINKR	1
	FASFIDK	826.423	826.423	2	62.45	61.8	1	1.12533	FASFIDK	0
	AQYEEIAQR	1106.54	1106.53	2	35.58	51.68	1	-1.02121	AQYEEIAQR	0
	DYQELMNVK	1138.53	1138.53	2	67.25	48.81	1	-1.01007	DYQELMNVK	0
	FLEQQNK	905.461	905.46	2	27.16	45.61	1	-1.04919	FLEQQNK	0
	FLEQQNKVLETK	1475.8	1475.76	2	60.48	37.53	1	-24.8814	FLEQQNKVLETK	1
	DYQELmNVK + Oxidation (M)	1154.53	1154.53	2	45.13	36.16	1	-1.37719	DYQELmNVK	0
O95678	Keratin, type II cytoskeletal 75	Homo sapiens	KRT75	59754	210	5	7.08
	YEDEINKR	1065.51	1065.51	2	22.06	80.4	1	-0.882207	YEDEINKR	1
	FASFIDK	826.423	826.423	2	62.45	61.8	1	1.12533	FASFIDK	0
	NLDLDSIIAEVK	1328.72	1328.72	2	118.4	68.01	1	-0.218255	NLDLDSIIAEVK	0
	FLEQQNK	905.461	905.46	2	27.16	45.61	1	-1.04919	FLEQQNK	0
	FLEQQNKVLETK	1475.8	1475.76	2	60.48	37.53	1	-24.8814	FLEQQNKVLETK	1
Q7Z794	Keratin, type II cytoskeletal 1b	Homo sapiens	KRT77	62093.4	191	3	4.67
	YEDEINKR	1065.51	1065.51	2	22.06	80.4	1	-0.882207	YEDEINKR	1
	FLEQQNQVLQTK	1474.78	1474.77	+2;+3	57.22	81.3	1	-2.33255	FLEQQNQVLQTK	0
	FASFIDK	826.423	826.423	2	62.45	61.8	1	1.12533	FASFIDK	0
Q5XKE5	Keratin, type II cytoskeletal 79	Homo sapiens	KRT79	58030.1	250	8	10.28
	NKYEDEINK	1151.55	1151.55	+2;+3	28	60.43	1	-0.547091	NKYEDEINK	1
	FASFIDK	826.423	826.423	2	62.45	61.8	1	1.12533	FASFIDK	0
	DYQELMNVK	1138.53	1138.53	2	67.25	48.81	1	-1.01007	DYQELMNVK	0
	NLDLDSIIAEVK	1328.72	1328.72	2	118.4	68.01	1	-0.218255	NLDLDSIIAEVK	0
	FLEQQNK	905.461	905.46	2	27.16	45.61	1	-1.04919	FLEQQNK	0
	FLEQQNKVLETK	1475.8	1475.76	2	60.48	37.53	1	-24.8814	FLEQQNKVLETK	1
	DYQELmNVK + Oxidation (M)	1154.53	1154.53	2	45.13	36.16	1	-1.37719	DYQELmNVK	0
	LDSELR	731.381	731.38	2	29.26	41.9	1	-1.39462	LDSELR	0
P19013	Keratin, type II cytoskeletal 4	Homo sapiens	KRT4	57571.7	554	3	5.06
	FASFIDK	826.423	826.423	2	62.45	61.8	1	1.12533	FASFIDK	0
	AQYEEIAQR	1106.54	1106.53	2	35.58	51.68	1	-1.02121	AQYEEIAQR	0
	LALDIEIATYR	1276.7	1276.7	2	111.05	97.97	1	-1.28456	LALDIEIATYR	0
P08729	Keratin, type II cytoskeletal 7	Homo sapiens	KRT7	51400.3	546	3	5.33
	FASFIDK	826.423	826.423	2	62.45	61.8	1	1.12533	FASFIDK	0
	FLEQQNK	905.461	905.46	2	27.16	45.61	1	-1.04919	FLEQQNK	0
	LALDIEIATYR	1276.7	1276.7	2	111.05	97.97	1	-1.28456	LALDIEIATYR	0
Q14CN4	Keratin, type II cytoskeletal 72	Homo sapiens	KRT72	56348.3	108	4	7.24
	FASFIDK	826.423	826.423	2	62.45	61.8	1	1.12533	FASFIDK	0
	FLEQQNQVLETK	1475.76	1475.76	2	60.48	37.53	1	-0.230389	FLEQQNQVLETK	0
	LDSELR	731.381	731.38	2	29.26	41.9	1	-1.39462	LDSELR	0
	DLDLDSIIAEVR	1357.71	1357.67	2	79.45	31.69	1	-25.4546	DLDLDSIIAEVR	0
Q7RTS7	Keratin, type II cytoskeletal 74	Homo sapiens	KRT74	58151.6	108	4	6.99
	FASFIDK	826.423	826.423	2	62.45	61.8	1	1.12533	FASFIDK	0
	FLEQQNQVLETK	1475.76	1475.76	2	60.48	37.53	1	-0.230389	FLEQQNQVLETK	0
	LDSELR	731.381	731.38	2	29.26	41.9	1	-1.39462	LDSELR	0
	DLDLDSIIAEVR	1357.71	1357.67	2	79.45	31.69	1	-25.4546	DLDLDSIIAEVR	0
Q3SY84	Keratin, type II cytoskeletal 71	Homo sapiens	KRT71	57669.9	104	3	4.78
	FASFIDK	826.423	826.423	2	62.45	61.8	1	1.12533	FASFIDK	0
	FLEQQNQVLETK	1475.76	1475.76	2	60.48	37.53	1	-0.230389	FLEQQNQVLETK	0
	LDSELR	731.381	731.38	2	29.26	41.9	1	-1.39462	LDSELR	0
Q86Y46	Keratin, type II cytoskeletal 73	Homo sapiens	KRT73	59346.6	104	3	4.63
	FASFIDK	826.423	826.423	2	62.45	61.8	1	1.12533	FASFIDK	0
	FLEQQNQVLETK	1475.76	1475.76	2	60.48	37.53	1	-0.230389	FLEQQNQVLETK	0
	LDSELR	731.381	731.38	2	29.26	41.9	1	-1.39462	LDSELR	0
Q9NSB2	Keratin, type II cuticular Hb4	Homo sapiens	KRT84	65721.2	80	2	2.33
	FASFIDK	826.423	826.423	2	62.45	61.8	1	1.12533	FASFIDK	0
	FLEQQNK	905.461	905.46	2	27.16	45.61	1	-1.04919	FLEQQNK	0
P11142	Heat shock cognate 71 kDa protein	Homo sapiens	HSPA8	71038.2	318	7	14.09
	VQVEYK	764.407	764.406	2	29.12	34.74	1	-1.04656	VQVEYK	0
	RFDDAVVQSDmK + Oxidation (M)	1425.66	1425.65	2	38.16	57.51	1	-1.35376	RFDDAVVQSDmK	1
	SQIHDIVLVGGSTR	1480.8	1480.8	3	63.2	56.63	1	-0.0877904	SQIHDIVLVGGSTR	0
	NQVAMNPTNTVFDAK	1648.79	1648.79	2	70.35	65.91	1	2.61404	NQVAMNPTNTVFDAK	0
	IINEPTAAAIAYGLDK	1658.89	1658.89	2	90.57	111.3	1	1.5432	IINEPTAAAIAYGLDK	0
	STAGDTHLGGEDFDNR	1690.72	1690.72	3	42.53	96.82	1	-1.56147	STAGDTHLGGEDFDNR	0
	DAGTIAGLNVLR	1198.67	1198.67	2	87.32	44.23	1	6.29866	DAGTIAGLNVLR	0
P54652	Heat shock-related 70 kDa protein 2	Homo sapiens	HSPA2	70207.8	188	3	5.95
	VQVEYK	764.407	764.406	2	29.12	34.74	1	-1.04656	VQVEYK	0
	IINEPTAAAIAYGLDK	1658.89	1658.89	2	90.57	111.3	1	1.5432	IINEPTAAAIAYGLDK	0
	STAGDTHLGGEDFDNR	1690.72	1690.72	3	42.53	96.82	1	-1.56147	STAGDTHLGGEDFDNR	0
P11021	78 kDa glucose-regulated protein	Homo sapiens	HSPA5	72380.4	169	4	7.34
	IINEPTAAAIAYGLDK	1658.89	1658.89	2	90.57	111.3	1	1.5432	IINEPTAAAIAYGLDK	0
	VYEGERPLTK	1190.63	1190.63	3	30.27	30.38	1	0.0167978	VYEGERPLTK	1
	FEELNmDLFR + Oxidation (M)	1328.61	1328.6	2	88.48	46.85	1	-1.7763	FEELNmDLFR	0
	ELEEIVQPIISK	1396.78	1396.78	2	87.33	52.13	1	0.987986	ELEEIVQPIISK	0
P34931	Heat shock 70 kDa protein 1-like	Homo sapiens	HSPA1L	70653.2	111	1	2.5
	IINEPTAAAIAYGLDK	1658.89	1658.89	2	90.57	111.3	1	1.5432	IINEPTAAAIAYGLDK	0
P07437	Tubulin beta chain	Homo sapiens	TUBB	50006.9	263	5	14.64
	FPGQLNADLR	1129.59	1129.59	2	68.21	53.4	1	3.56767	FPGQLNADLR	0
	LAVNmVPFPR + Oxidation (M)	1158.62	1158.62	2	78.38	43.3	1	-5.2994	LAVNmVPFPR	0
	ISVYYNEATGGK	1300.63	1300.63	2	51.49	68.19	1	-2.86015	ISVYYNEATGGK	0
	AILVDLEPGTmDSVR + Oxidation (M)	1630.82	1630.82	2	84.5	93	1	-1.73532	AILVDLEPGTmDSVR	0
	GHYTEGAELVDSVLDVVR	1957.97	1957.97	3	122.31	109.72	1	-0.709917	GHYTEGAELVDSVLDVVR	0
Q13885	Tubulin beta-2A chain	Homo sapiens	TUBB2A	50196.9	223	4	11.91
	FPGQLNADLR	1129.59	1129.59	2	68.21	53.4	1	3.56767	FPGQLNADLR	0
	LAVNmVPFPR + Oxidation (M)	1158.62	1158.62	2	78.38	43.3	1	-5.2994	LAVNmVPFPR	0
	AILVDLEPGTmDSVR + Oxidation (M)	1630.82	1630.82	2	84.5	93	1	-1.73532	AILVDLEPGTmDSVR	0
	GHYTEGAELVDSVLDVVR	1957.97	1957.97	3	122.31	109.72	1	-0.709917	GHYTEGAELVDSVLDVVR	0
Q9BVA1	Tubulin beta-2B chain	Homo sapiens	TUBB2B	50288.8	223	4	11.91
	FPGQLNADLR	1129.59	1129.59	2	68.21	53.4	1	3.56767	FPGQLNADLR	0
	LAVNmVPFPR + Oxidation (M)	1158.62	1158.62	2	78.38	43.3	1	-5.2994	LAVNmVPFPR	0
	AILVDLEPGTmDSVR + Oxidation (M)	1630.82	1630.82	2	84.5	93	1	-1.73532	AILVDLEPGTmDSVR	0
	GHYTEGAELVDSVLDVVR	1957.97	1957.97	3	122.31	109.72	1	-0.709917	GHYTEGAELVDSVLDVVR	0
Q13509	Tubulin beta-3 chain	Homo sapiens	TUBB3	50768.2	223	4	11.78
	FPGQLNADLR	1129.59	1129.59	2	68.21	53.4	1	3.56767	FPGQLNADLR	0
	LAVNmVPFPR + Oxidation (M)	1158.62	1158.62	2	78.38	43.3	1	-5.2994	LAVNmVPFPR	0
	AILVDLEPGTmDSVR + Oxidation (M)	1630.82	1630.82	2	84.5	93	1	-1.73532	AILVDLEPGTmDSVR	0
	GHYTEGAELVDSVLDVVR	1957.97	1957.97	3	122.31	109.72	1	-0.709917	GHYTEGAELVDSVLDVVR	0
P68371	Tubulin beta-4B chain	Homo sapiens	TUBB4B	50166.9	156	3	8.54
	FPGQLNADLR	1129.59	1129.59	2	68.21	53.4	1	3.56767	FPGQLNADLR	0
	LAVNmVPFPR + Oxidation (M)	1158.62	1158.62	2	78.38	43.3	1	-5.2994	LAVNmVPFPR	0
	GHYTEGAELVDSVLDVVR	1957.97	1957.97	3	122.31	109.72	1	-0.709917	GHYTEGAELVDSVLDVVR	0
Q9H4B7	Tubulin beta-1 chain	Homo sapiens	TUBB1	50754.4	73	2	4.43
	FPGQLNADLR	1129.59	1129.59	2	68.21	53.4	1	3.56767	FPGQLNADLR	0
	LAVNmVPFPR + Oxidation (M)	1158.62	1158.62	2	78.38	43.3	1	-5.2994	LAVNmVPFPR	0
A6NNZ2	Tubulin beta-8 chain-like protein LOC260334	Homo sapiens		50046.5	73	2	4.5
	FPGQLNADLR	1129.59	1129.59	2	68.21	53.4	1	3.56767	FPGQLNADLR	0
	LAVNmVPFPR + Oxidation (M)	1158.62	1158.62	2	78.38	43.3	1	-5.2994	LAVNmVPFPR	0
Q3ZCM7	Tubulin beta-8 chain	Homo sapiens	TUBB8	50157.8	73	2	4.5
	FPGQLNADLR	1129.59	1129.59	2	68.21	53.4	1	3.56767	FPGQLNADLR	0
	LAVNmVPFPR + Oxidation (M)	1158.62	1158.62	2	78.38	43.3	1	-5.2994	LAVNmVPFPR	0
A6NKZ8	Putative tubulin beta chain-like protein ENSP00000290377	Homo sapiens		42116	73	2	0
	FPGQLNADLR	1129.59	1129.59	2	68.21	53.4	1	3.56767	FPGQLNADLR	0
	LAVNmVPFPR + Oxidation (M)	1158.62	1158.62	2	78.38	43.3	1	-5.2994	LAVNmVPFPR	0
P04350	Tubulin beta-4A chain	Homo sapiens	TUBB4A	49921.8	73	2	4.5
	FPGQLNADLR	1129.59	1129.59	2	68.21	53.4	1	3.56767	FPGQLNADLR	0
	LAVNmVPFPR + Oxidation (M)	1158.62	1158.62	2	78.38	43.3	1	-5.2994	LAVNmVPFPR	0
Q9BUF5	Tubulin beta-6 chain	Homo sapiens	TUBB6	50192.9	73	2	4.48
	FPGQLNADLR	1129.59	1129.59	2	68.21	53.4	1	3.56767	FPGQLNADLR	0
	LAVNmVPFPR + Oxidation (M)	1158.62	1158.62	2	78.38	43.3	1	-5.2994	LAVNmVPFPR	0
P01857	Ig gamma-1 chain C region	Homo sapiens	IGHG1	36497.1	587	8	29.09
	DTLMISR	834.427	834.428	2	48.38	55.56	1	1.17446	DTLMISR	0
	ALPAPIEK	837.496	837.496	2	45.09	53.83	1	-0.0238807	ALPAPIEK	0
	DTLmISR + Oxidation (M)	850.422	850.422	2	39.42	41.39	1	0.670256	DTLmISR	0
	GPSVFPLAPSSK	1185.64	1185.64	2	75.38	69.95	1	-1.45069	GPSVFPLAPSSK	0
	FNWYVDGVEVHNAK	1676.79	1676.79	+2;+3	81	92.86	1	-1.03173	FNWYVDGVEVHNAK	0
	VVSVLTVLHQDWLNGK	1807	1807	3	120.56	123.87	1	-0.558938	VVSVLTVLHQDWLNGK	0
	TTPPVLDSDGSFFLYSK	1872.91	1872.92	+2;+3	106.6	130.36	1	1.0198	TTPPVLDSDGSFFLYSK	0
	GFYPSDIAVEWESNGQPENNYK	2543.12	2543.13	3	103.32	65.53	1	0.589826	GFYPSDIAVEWESNGQPENNYK	0
P01860	Ig gamma-3 chain C region	Homo sapiens	IGHG3	42088.1	243	5	11.41
	DTLMISR	834.427	834.428	2	48.38	55.56	1	1.17446	DTLMISR	0
	ALPAPIEK	837.496	837.496	2	45.09	53.83	1	-0.0238807	ALPAPIEK	0
	DTLmISR + Oxidation (M)	850.422	850.422	2	39.42	41.39	1	0.670256	DTLmISR	0
	VVSVLTVLHQDWLNGK	1807	1807	3	120.56	123.87	1	-0.558938	VVSVLTVLHQDWLNGK	0
	WYVDGVEVHNAK	1415.68	1415.68	3	61.17	65.61	1	-1.61759	WYVDGVEVHNAK	0
P01861	Ig gamma-4 chain C region	Homo sapiens	IGHG4	36331.8	216	4	13.76
	DTLMISR	834.427	834.428	2	48.38	55.56	1	1.17446	DTLMISR	0
	DTLmISR + Oxidation (M)	850.422	850.422	2	39.42	41.39	1	0.670256	DTLmISR	0
	VVSVLTVLHQDWLNGK	1807	1807	3	120.56	123.87	1	-0.558938	VVSVLTVLHQDWLNGK	0
	GFYPSDIAVEWESNGQPENNYK	2543.12	2543.13	3	103.32	65.53	1	0.589826	GFYPSDIAVEWESNGQPENNYK	0
P01859	Ig gamma-2 chain C region	Homo sapiens	IGHG2	36383.6	188	4	9.82
	DTLMISR	834.427	834.428	2	48.38	55.56	1	1.17446	DTLMISR	0
	DTLmISR + Oxidation (M)	850.422	850.422	2	39.42	41.39	1	0.670256	DTLmISR	0
	GLPAPIEK	823.48	823.481	2	47.12	56.31	1	1.21436	GLPAPIEK	0
	TTPPmLDSDGSFFLYSK + Oxidation (M)	1920.88	1920.88	2	99.13	114.59	1	0.0624713	TTPPmLDSDGSFFLYSK	0
P68363	Tubulin alpha-1B chain	Homo sapiens	TUBA1B	50671.5	472	11	31.04
	GHYTIGK	774.402	774.4	2	22.56	37.57	1	-3.6286	GHYTIGK	0
	LSVDYGK	780.402	780.4	2	38.05	42.68	1	-2.60122	LSVDYGK	0
	FDLmYAK + Oxidation (M)	902.421	902.42	2	59.21	40.21	1	-0.786773	FDLmYAK	0
	DVNAAIATIK	1014.57	1014.57	2	61.59	66.41	1	-0.68009	DVNAAIATIK	0
	QLFHPEQLITGK	1409.77	1409.77	3	81.18	78.25	1	-0.993072	QLFHPEQLITGK	0
	AVFVDLEPTVIDEVR	1700.9	1700.9	3	111.2	80.7	1	-0.487977	AVFVDLEPTVIDEVR	0
	NLDIERPTYTNLNR	1717.87	1717.87	3	64.2	91.21	1	-0.366732	NLDIERPTYTNLNR	1
	IHFPLATYAPVISAEK	1755.96	1755.95	3	100.36	44.9	1	-4.47619	IHFPLATYAPVISAEK	0
	VGINYQPPTVVPGGDLAK	1823.98	1823.97	2	83.54	30.15	1	-2.93863	VGINYQPPTVVPGGDLAK	0
	TIGGGDDSFNTFFSETGAGK	2006.89	2006.88	2	100.05	134.15	1	-1.66925	TIGGGDDSFNTFFSETGAGK	0
	LISQIVSSITASLR	1486.87	1486.86	3	135.03	68.22	1	-6.12023	LISQIVSSITASLR	0
Q9BQE3	Tubulin alpha-1C chain	Homo sapiens	TUBA1C	50415.3	472	11	31.18
	GHYTIGK	774.402	774.4	2	22.56	37.57	1	-3.6286	GHYTIGK	0
	LSVDYGK	780.402	780.4	2	38.05	42.68	1	-2.60122	LSVDYGK	0
	FDLmYAK + Oxidation (M)	902.421	902.42	2	59.21	40.21	1	-0.786773	FDLmYAK	0
	DVNAAIATIK	1014.57	1014.57	2	61.59	66.41	1	-0.68009	DVNAAIATIK	0
	QLFHPEQLITGK	1409.77	1409.77	3	81.18	78.25	1	-0.993072	QLFHPEQLITGK	0
	AVFVDLEPTVIDEVR	1700.9	1700.9	3	111.2	80.7	1	-0.487977	AVFVDLEPTVIDEVR	0
	NLDIERPTYTNLNR	1717.87	1717.87	3	64.2	91.21	1	-0.366732	NLDIERPTYTNLNR	1
	IHFPLATYAPVISAEK	1755.96	1755.95	3	100.36	44.9	1	-4.47619	IHFPLATYAPVISAEK	0
	VGINYQPPTVVPGGDLAK	1823.98	1823.97	2	83.54	30.15	1	-2.93863	VGINYQPPTVVPGGDLAK	0
	TIGGGDDSFNTFFSETGAGK	2006.89	2006.88	2	100.05	134.15	1	-1.66925	TIGGGDDSFNTFFSETGAGK	0
	LISQIVSSITASLR	1486.87	1486.86	3	135.03	68.22	1	-6.12023	LISQIVSSITASLR	0
Q71U36	Tubulin alpha-1A chain	Homo sapiens	TUBA1A	50655.5	425	10	27.94
	GHYTIGK	774.402	774.4	2	22.56	37.57	1	-3.6286	GHYTIGK	0
	LSVDYGK	780.402	780.4	2	38.05	42.68	1	-2.60122	LSVDYGK	0
	FDLmYAK + Oxidation (M)	902.421	902.42	2	59.21	40.21	1	-0.786773	FDLmYAK	0
	DVNAAIATIK	1014.57	1014.57	2	61.59	66.41	1	-0.68009	DVNAAIATIK	0
	QLFHPEQLITGK	1409.77	1409.77	3	81.18	78.25	1	-0.993072	QLFHPEQLITGK	0
	AVFVDLEPTVIDEVR	1700.9	1700.9	3	111.2	80.7	1	-0.487977	AVFVDLEPTVIDEVR	0
	NLDIERPTYTNLNR	1717.87	1717.87	3	64.2	91.21	1	-0.366732	NLDIERPTYTNLNR	1
	IHFPLATYAPVISAEK	1755.96	1755.95	3	100.36	44.9	1	-4.47619	IHFPLATYAPVISAEK	0
	VGINYQPPTVVPGGDLAK	1823.98	1823.97	2	83.54	30.15	1	-2.93863	VGINYQPPTVVPGGDLAK	0
	TIGGGDDSFNTFFSETGAGK	2006.89	2006.88	2	100.05	134.15	1	-1.66925	TIGGGDDSFNTFFSETGAGK	0
Q13748	Tubulin alpha-3C/D chain	Homo sapiens	TUBA3C	50479.5	370	9	24.67
	GHYTIGK	774.402	774.4	2	22.56	37.57	1	-3.6286	GHYTIGK	0
	LSVDYGK	780.402	780.4	2	38.05	42.68	1	-2.60122	LSVDYGK	0
	FDLmYAK + Oxidation (M)	902.421	902.42	2	59.21	40.21	1	-0.786773	FDLmYAK	0
	DVNAAIATIK	1014.57	1014.57	2	61.59	66.41	1	-0.68009	DVNAAIATIK	0
	QLFHPEQLITGK	1409.77	1409.77	3	81.18	78.25	1	-0.993072	QLFHPEQLITGK	0
	NLDIERPTYTNLNR	1717.87	1717.87	3	64.2	91.21	1	-0.366732	NLDIERPTYTNLNR	1
	IHFPLATYAPVISAEK	1755.96	1755.95	3	100.36	44.9	1	-4.47619	IHFPLATYAPVISAEK	0
	VGINYQPPTVVPGGDLAK	1823.98	1823.97	2	83.54	30.15	1	-2.93863	VGINYQPPTVVPGGDLAK	0
	TIGGGDDSFNTFFSETGAGK	2006.89	2006.88	2	100.05	134.15	1	-1.66925	TIGGGDDSFNTFFSETGAGK	0
Q6PEY2	Tubulin alpha-3E chain	Homo sapiens	TUBA3E	50424.4	356	8	23.11
	GHYTIGK	774.402	774.4	2	22.56	37.57	1	-3.6286	GHYTIGK	0
	FDLmYAK + Oxidation (M)	902.421	902.42	2	59.21	40.21	1	-0.786773	FDLmYAK	0
	DVNAAIATIK	1014.57	1014.57	2	61.59	66.41	1	-0.68009	DVNAAIATIK	0
	QLFHPEQLITGK	1409.77	1409.77	3	81.18	78.25	1	-0.993072	QLFHPEQLITGK	0
	NLDIERPTYTNLNR	1717.87	1717.87	3	64.2	91.21	1	-0.366732	NLDIERPTYTNLNR	1
	IHFPLATYAPVISAEK	1755.96	1755.95	3	100.36	44.9	1	-4.47619	IHFPLATYAPVISAEK	0
	VGINYQPPTVVPGGDLAK	1823.98	1823.97	2	83.54	30.15	1	-2.93863	VGINYQPPTVVPGGDLAK	0
	TIGGGDDSFNTFFSETGAGK	2006.89	2006.88	2	100.05	134.15	1	-1.66925	TIGGGDDSFNTFFSETGAGK	0
P68366	Tubulin alpha-4A chain	Homo sapiens	TUBA4A	50490.2	272	8	21.21
	GHYTIGK	774.402	774.4	2	22.56	37.57	1	-3.6286	GHYTIGK	0
	LSVDYGK	780.402	780.4	2	38.05	42.68	1	-2.60122	LSVDYGK	0
	FDLmYAK + Oxidation (M)	902.421	902.42	2	59.21	40.21	1	-0.786773	FDLmYAK	0
	QLFHPEQLITGK	1409.77	1409.77	3	81.18	78.25	1	-0.993072	QLFHPEQLITGK	0
	NLDIERPTYTNLNR	1717.87	1717.87	3	64.2	91.21	1	-0.366732	NLDIERPTYTNLNR	1
	IHFPLATYAPVISAEK	1755.96	1755.95	3	100.36	44.9	1	-4.47619	IHFPLATYAPVISAEK	0
	VGINYQPPTVVPGGDLAK	1823.98	1823.97	2	83.54	30.15	1	-2.93863	VGINYQPPTVVPGGDLAK	0
	LISQIVSSITASLR	1486.87	1486.86	3	135.03	68.22	1	-6.12023	LISQIVSSITASLR	0
Q9NY65	Tubulin alpha-8 chain	Homo sapiens	TUBA8	50613.4	217	5	14.48
	FDLmYAK + Oxidation (M)	902.421	902.42	2	59.21	40.21	1	-0.786773	FDLmYAK	0
	QLFHPEQLITGK	1409.77	1409.77	3	81.18	78.25	1	-0.993072	QLFHPEQLITGK	0
	NLDIERPTYTNLNR	1717.87	1717.87	3	64.2	91.21	1	-0.366732	NLDIERPTYTNLNR	1
	VGINYQPPTVVPGGDLAK	1823.98	1823.97	2	83.54	30.15	1	-2.93863	VGINYQPPTVVPGGDLAK	0
	LISQIVSSITASLR	1486.87	1486.86	3	135.03	68.22	1	-6.12023	LISQIVSSITASLR	0
A6NHL2	Tubulin alpha chain-like 3	Homo sapiens	TUBAL3	50520.6	40	1	1.57
	FDLmYAK + Oxidation (M)	902.421	902.42	2	59.21	40.21	1	-0.786773	FDLmYAK	0
P0CG05	Ig lambda-2 chain C regions	Homo sapiens	IGLC2	11424.5	686	3	41.51
	AGVETTTPSK	989.503	989.503	2	20.3	84.46	1	-0.222334	AGVETTTPSK	0
	YAASSYLSLTPEQWK	1742.85	1742.85	+2;+3	98.36	119.05	1	0.866396	YAASSYLSLTPEQWK	0
	AAPSVTLFPPSSEELQANK	1985.01	1985.01	+2;+3	88.07	99.62	1	-1.09319	AAPSVTLFPPSSEELQANK	0
P0CG06	Ig lambda-3 chain C regions	Homo sapiens	IGLC3	11368.5	686	3	41.51
	AGVETTTPSK	989.503	989.503	2	20.3	84.46	1	-0.222334	AGVETTTPSK	0
	YAASSYLSLTPEQWK	1742.85	1742.85	+2;+3	98.36	119.05	1	0.866396	YAASSYLSLTPEQWK	0
	AAPSVTLFPPSSEELQANK	1985.01	1985.01	+2;+3	88.07	99.62	1	-1.09319	AAPSVTLFPPSSEELQANK	0
P0CF74	Ig lambda-6 chain C region	Homo sapiens	IGLC6	11407.5	629	2	32.08
	YAASSYLSLTPEQWK	1742.85	1742.85	+2;+3	98.36	119.05	1	0.866396	YAASSYLSLTPEQWK	0
	AAPSVTLFPPSSEELQANK	1985.01	1985.01	+2;+3	88.07	99.62	1	-1.09319	AAPSVTLFPPSSEELQANK	0
A0M8Q6	Ig lambda-7 chain C region	Homo sapiens	IGLC7	11433.6	629	2	32.08
	YAASSYLSLTPEQWK	1742.85	1742.85	+2;+3	98.36	119.05	1	0.866396	YAASSYLSLTPEQWK	0
	AAPSVTLFPPSSEELQANK	1985.01	1985.01	+2;+3	88.07	99.62	1	-1.09319	AAPSVTLFPPSSEELQANK	0
B9A064	Immunoglobulin lambda-like polypeptide 5	Homo sapiens	IGLL5	23324.6	225	2	10.75
	YAASSYLSLTPEQWK	1742.85	1742.85	+2;+3	98.36	119.05	1	0.866396	YAASSYLSLTPEQWK	0
	VTVLGQPK	840.507	840.508	2	39.28	48.79	1	0.856626	VTVLGQPK	0
P0CG04	Ig lambda-1 chain C regions	Homo sapiens	IGLC1	11478.6	177	1	14.15
	YAASSYLSLTPEQWK	1742.85	1742.85	+2;+3	98.36	119.05	1	0.866396	YAASSYLSLTPEQWK	0
P10809	60 kDa heat shock protein, mitochondrial	Homo sapiens	HSPD1	61154.3	123	1	3.66
	ALmLQGVDLLADAVAVTmGPK + 2 Oxidation (M)	2144.12	2144.11	3	139.12	123.39	1	-3.81975	ALmLQGVDLLADAVAVTmGPK	0
P08238	Heat shock protein HSP 90-beta	Homo sapiens	HSP90AB1	83488	69	3	3.45
	VILHLK	721.485	721.484	2	45.15	33.39	1	-1.41375	VILHLK	0
	YIDQEELNK	1150.55	1150.54	2	39.02	38.27	1	-6.96188	YIDQEELNK	0
	SIYYITGESK	1159.58	1159.58	2	58.36	36.68	1	-0.457064	SIYYITGESK	0
Q14568	Putative heat shock protein HSP 90-alpha A2	Homo sapiens	HSP90AA2	39432.4	54	2	4.37
	VILHLK	721.485	721.484	2	45.15	33.39	1	-1.41375	VILHLK	0
	YIDQEELNK	1150.55	1150.54	2	39.02	38.27	1	-6.96188	YIDQEELNK	0
P07900	Heat shock protein HSP 90-alpha	Homo sapiens	HSP90AA1	84928.6	54	2	2.05
	VILHLK	721.485	721.484	2	45.15	33.39	1	-1.41375	VILHLK	0
	YIDQEELNK	1150.55	1150.54	2	39.02	38.27	1	-6.96188	YIDQEELNK	0
Q58FF7	Putative heat shock protein HSP 90-beta-3	Homo sapiens	HSP90AB3P	68557.9	33	1	1.01
	VILHLK	721.485	721.484	2	45.15	33.39	1	-1.41375	VILHLK	0
Q58FF6	Putative heat shock protein HSP 90-beta 4	Homo sapiens	HSP90AB4P	58733.4	33	1	1.19
	VILHLK	721.485	721.484	2	45.15	33.39	1	-1.41375	VILHLK	0
Q58FF8	Putative heat shock protein HSP 90-beta 2	Homo sapiens	HSP90AB2P	44459.1	49	2	4.99
	YIDQEELNK	1150.55	1150.54	2	39.02	38.27	1	-6.96188	YIDQEELNK	0
	SIYYITGESK	1159.58	1159.58	2	58.36	36.68	1	-0.457064	SIYYITGESK	0
P68104	Elongation factor 1-alpha 1	Homo sapiens	EEF1A1	50385	276	5	10.61
	QLIVGVNK	869.533	869.533	2	48.48	36.61	1	-0.782029	QLIVGVNK	0
	LPLQDVYK	974.544	974.542	2	64.27	72.41	1	-2.11381	LPLQDVYK	0
	IGGIGTVPVGR	1024.6	1024.6	2	58.57	69.46	1	-2.28381	IGGIGTVPVGR	0
	STTTGHLIYK	1119.59	1119.59	+2;+3	35.34	75.7	1	-4.59989	STTTGHLIYK	0
	YYVTIIDAPGHR	1403.72	1403.72	3	69.22	90.18	1	-1.38204	YYVTIIDAPGHR	0
Q5VTE0	Putative elongation factor 1-alpha-like 3	Homo sapiens	EEF1A1P5	50429.1	276	5	10.61
	QLIVGVNK	869.533	869.533	2	48.48	36.61	1	-0.782029	QLIVGVNK	0
	LPLQDVYK	974.544	974.542	2	64.27	72.41	1	-2.11381	LPLQDVYK	0
	IGGIGTVPVGR	1024.6	1024.6	2	58.57	69.46	1	-2.28381	IGGIGTVPVGR	0
	STTTGHLIYK	1119.59	1119.59	+2;+3	35.34	75.7	1	-4.59989	STTTGHLIYK	0
	YYVTIIDAPGHR	1403.72	1403.72	3	69.22	90.18	1	-1.38204	YYVTIIDAPGHR	0
Q05639	Elongation factor 1-alpha 2	Homo sapiens	EEF1A2	50714.2	213	4	7.99
	QLIVGVNK	869.533	869.533	2	48.48	36.61	1	-0.782029	QLIVGVNK	0
	LPLQDVYK	974.544	974.542	2	64.27	72.41	1	-2.11381	LPLQDVYK	0
	IGGIGTVPVGR	1024.6	1024.6	2	58.57	69.46	1	-2.28381	IGGIGTVPVGR	0
	STTTGHLIYK	1119.59	1119.59	+2;+3	35.34	75.7	1	-4.59989	STTTGHLIYK	0
P60709	Actin, cytoplasmic 1	Homo sapiens	ACTB	41985.7	347	8	19.73
	IIAPPER	794.465	794.465	2	36.02	40.96	1	-0.377613	IIAPPER	0
	RGILTLK	799.528	799.529	2	49.44	36.64	1	0.800472	RGILTLK	1
	AGFAGDDAPR	975.441	975.44	2	32.46	91.25	1	-0.881652	AGFAGDDAPR	0
	GYSFTTTAER	1131.52	1131.52	2	48.07	33.9	1	-0.830741	GYSFTTTAER	0
	EITALAPSTMK	1160.61	1160.61	2	60.38	48.89	1	0.00861615	EITALAPSTMK	0
	EITALAPSTmK + Oxidation (M)	1176.61	1176.61	2	46.44	64.3	1	0.705419	EITALAPSTmK	0
	VAPEEHPVLLTEAPLNPK	1953.06	1953.06	3	78.07	125.57	1	1.0906	VAPEEHPVLLTEAPLNPK	0
	AVFPSIVGRPR	1197.7	1197.7	3	68.51	77.59	1	0.225432	AVFPSIVGRPR	1
P63261	Actin, cytoplasmic 2	Homo sapiens	ACTG1	42041.7	347	8	19.73
	IIAPPER	794.465	794.465	2	36.02	40.96	1	-0.377613	IIAPPER	0
	RGILTLK	799.528	799.529	2	49.44	36.64	1	0.800472	RGILTLK	1
	AGFAGDDAPR	975.441	975.44	2	32.46	91.25	1	-0.881652	AGFAGDDAPR	0
	GYSFTTTAER	1131.52	1131.52	2	48.07	33.9	1	-0.830741	GYSFTTTAER	0
	EITALAPSTMK	1160.61	1160.61	2	60.38	48.89	1	0.00861615	EITALAPSTMK	0
	EITALAPSTmK + Oxidation (M)	1176.61	1176.61	2	46.44	64.3	1	0.705419	EITALAPSTmK	0
	VAPEEHPVLLTEAPLNPK	1953.06	1953.06	3	78.07	125.57	1	1.0906	VAPEEHPVLLTEAPLNPK	0
	AVFPSIVGRPR	1197.7	1197.7	3	68.51	77.59	1	0.225432	AVFPSIVGRPR	1
P62736	Actin, aortic smooth muscle	Homo sapiens	ACTA2	42303.7	234	6	12.2
	IIAPPER	794.465	794.465	2	36.02	40.96	1	-0.377613	IIAPPER	0
	RGILTLK	799.528	799.529	2	49.44	36.64	1	0.800472	RGILTLK	1
	AGFAGDDAPR	975.441	975.44	2	32.46	91.25	1	-0.881652	AGFAGDDAPR	0
	EITALAPSTMK	1160.61	1160.61	2	60.38	48.89	1	0.00861615	EITALAPSTMK	0
	EITALAPSTmK + Oxidation (M)	1176.61	1176.61	2	46.44	64.3	1	0.705419	EITALAPSTmK	0
	AVFPSIVGRPR	1197.7	1197.7	3	68.51	77.59	1	0.225432	AVFPSIVGRPR	1
P68032	Actin, alpha cardiac muscle 1	Homo sapiens	ACTC1	42267.8	234	6	12.2
	IIAPPER	794.465	794.465	2	36.02	40.96	1	-0.377613	IIAPPER	0
	RGILTLK	799.528	799.529	2	49.44	36.64	1	0.800472	RGILTLK	1
	AGFAGDDAPR	975.441	975.44	2	32.46	91.25	1	-0.881652	AGFAGDDAPR	0
	EITALAPSTMK	1160.61	1160.61	2	60.38	48.89	1	0.00861615	EITALAPSTMK	0
	EITALAPSTmK + Oxidation (M)	1176.61	1176.61	2	46.44	64.3	1	0.705419	EITALAPSTmK	0
	AVFPSIVGRPR	1197.7	1197.7	3	68.51	77.59	1	0.225432	AVFPSIVGRPR	1
P63267	Actin, gamma-enteric smooth muscle	Homo sapiens	ACTG2	42171.7	234	6	12.23
	IIAPPER	794.465	794.465	2	36.02	40.96	1	-0.377613	IIAPPER	0
	RGILTLK	799.528	799.529	2	49.44	36.64	1	0.800472	RGILTLK	1
	AGFAGDDAPR	975.441	975.44	2	32.46	91.25	1	-0.881652	AGFAGDDAPR	0
	EITALAPSTMK	1160.61	1160.61	2	60.38	48.89	1	0.00861615	EITALAPSTMK	0
	EITALAPSTmK + Oxidation (M)	1176.61	1176.61	2	46.44	64.3	1	0.705419	EITALAPSTmK	0
	AVFPSIVGRPR	1197.7	1197.7	3	68.51	77.59	1	0.225432	AVFPSIVGRPR	1
P68133	Actin, alpha skeletal muscle	Homo sapiens	ACTA1	42299.8	234	6	12.2
	IIAPPER	794.465	794.465	2	36.02	40.96	1	-0.377613	IIAPPER	0
	RGILTLK	799.528	799.529	2	49.44	36.64	1	0.800472	RGILTLK	1
	AGFAGDDAPR	975.441	975.44	2	32.46	91.25	1	-0.881652	AGFAGDDAPR	0
	EITALAPSTMK	1160.61	1160.61	2	60.38	48.89	1	0.00861615	EITALAPSTMK	0
	EITALAPSTmK + Oxidation (M)	1176.61	1176.61	2	46.44	64.3	1	0.705419	EITALAPSTmK	0
	AVFPSIVGRPR	1197.7	1197.7	3	68.51	77.59	1	0.225432	AVFPSIVGRPR	1
Q562R1	Beta-actin-like protein 2	Homo sapiens	ACTBL2	42251.9	41	1	1.86
	IIAPPER	794.465	794.465	2	36.02	40.96	1	-0.377613	IIAPPER	0
Q6S8J3	POTE ankyrin domain family member E	Homo sapiens	POTEE	122573	157	3	2.6
	RGILTLK	799.528	799.529	2	49.44	36.64	1	0.800472	RGILTLK	1
	AGFAGDDAPR	975.441	975.44	2	32.46	91.25	1	-0.881652	AGFAGDDAPR	0
	AVFPSIVGRPR	1197.7	1197.7	3	68.51	77.59	1	0.225432	AVFPSIVGRPR	1
A5A3E0	POTE ankyrin domain family member F	Homo sapiens	POTEF	122700	157	3	2.6
	RGILTLK	799.528	799.529	2	49.44	36.64	1	0.800472	RGILTLK	1
	AGFAGDDAPR	975.441	975.44	2	32.46	91.25	1	-0.881652	AGFAGDDAPR	0
	AVFPSIVGRPR	1197.7	1197.7	3	68.51	77.59	1	0.225432	AVFPSIVGRPR	1
P0CG38	POTE ankyrin domain family member I	Homo sapiens	POTEI	122538	157	3	2.6
	RGILTLK	799.528	799.529	2	49.44	36.64	1	0.800472	RGILTLK	1
	AGFAGDDAPR	975.441	975.44	2	32.46	91.25	1	-0.881652	AGFAGDDAPR	0
	AVFPSIVGRPR	1197.7	1197.7	3	68.51	77.59	1	0.225432	AVFPSIVGRPR	1
P0CG39	POTE ankyrin domain family member J	Homo sapiens	POTEJ	118464	103	2	1.64
	RGILTLK	799.528	799.529	2	49.44	36.64	1	0.800472	RGILTLK	1
	AGFAGDDAPR	975.441	975.44	2	32.46	91.25	1	-0.881652	AGFAGDDAPR	0
P02786	Transferrin receptor protein 1	Homo sapiens	TFRC	85185.8	143	2	3.82
	SSGLPNIPVQTISR	1467.8	1467.8	2	80.03	92.59	1	-2.02343	SSGLPNIPVQTISR	0
	GFVEPDHYVVVGAQR	1671.84	1671.84	3	69.14	72.66	1	0.281128	GFVEPDHYVVVGAQR	0
P14136	Glial fibrillary acidic protein	Homo sapiens	GFAP	49895.6	510	2	4.17
	FLEQQNK	905.461	905.46	2	27.16	45.61	1	-1.04919	FLEQQNK	0
	LALDIEIATYR	1276.7	1276.7	2	111.05	97.97	1	-1.28456	LALDIEIATYR	0
Q8N1N4	Keratin, type II cytoskeletal 78	Homo sapiens	KRT78	57474.3	78	3	3.46
	FLEQQNK	905.461	905.46	2	27.16	45.61	1	-1.04919	FLEQQNK	0
	FLEQQNKVLETK	1475.8	1475.76	2	60.48	37.53	1	-24.8814	FLEQQNKVLETK	1
	YEEIAR	779.381	779.404	2	34.28	31.9	1	29.2026	YEEIAR	0
P08670	Vimentin	Homo sapiens	VIM	53665.1	77	2	4.51
	FLEQQNK	905.461	905.46	2	27.16	45.61	1	-1.04919	FLEQQNK	0
	TYSLGSALRPSTSR	1494.78	1494.79	3	58.58	53.69	1	6.71002	TYSLGSALRPSTSR	1
Q14533	Keratin, type II cuticular Hb1	Homo sapiens	KRT81	56456.3	46	1	1.39
	FLEQQNK	905.461	905.46	2	27.16	45.61	1	-1.04919	FLEQQNK	0
P78385	Keratin, type II cuticular Hb3	Homo sapiens	KRT83	55586.1	46	1	1.42
	FLEQQNK	905.461	905.46	2	27.16	45.61	1	-1.04919	FLEQQNK	0
P78386	Keratin, type II cuticular Hb5	Homo sapiens	KRT85	57008.1	46	1	1.38
	FLEQQNK	905.461	905.46	2	27.16	45.61	1	-1.04919	FLEQQNK	0
O43790	Keratin, type II cuticular Hb6	Homo sapiens	KRT86	54799.9	46	1	1.44
	FLEQQNK	905.461	905.46	2	27.16	45.61	1	-1.04919	FLEQQNK	0
P01620	Ig kappa chain V-III region SIE	Homo sapiens		11859.8	496	4	45.87
	ATGIPDR	728.382	728.377	2	24.57	37.31	1	-6.68605	ATGIPDR	0
	LLIYGASSR	978.55	978.549	2	59.25	55.03	1	-0.919728	LLIYGASSR	0
	FSGSGSGTDFTLTISR	1631.78	1631.78	2	84.27	126.56	1	1.37886	FSGSGSGTDFTLTISR	0
	EIVLTQSPGTLSLSPGER	1883	1883	+2;+3	85.44	147.62	1	-1.43919	EIVLTQSPGTLSLSPGER	0
P01623	Ig kappa chain V-III region WOL	Homo sapiens		11830.9	496	4	45.87
	ATGIPDR	728.382	728.377	2	24.57	37.31	1	-6.68605	ATGIPDR	0
	LLIYGASSR	978.55	978.549	2	59.25	55.03	1	-0.919728	LLIYGASSR	0
	FSGSGSGTDFTLTISR	1631.78	1631.78	2	84.27	126.56	1	1.37886	FSGSGSGTDFTLTISR	0
	EIVLTQSPGTLSLSPGER	1883	1883	+2;+3	85.44	147.62	1	-1.43919	EIVLTQSPGTLSLSPGER	0
P01622	Ig kappa chain V-III region Ti	Homo sapiens		11872.9	467	3	37.61
	ATGIPDR	728.382	728.377	2	24.57	37.31	1	-6.68605	ATGIPDR	0
	FSGSGSGTDFTLTISR	1631.78	1631.78	2	84.27	126.56	1	1.37886	FSGSGSGTDFTLTISR	0
	EIVLTQSPGTLSLSPGER	1883	1883	+2;+3	85.44	147.62	1	-1.43919	EIVLTQSPGTLSLSPGER	0
P04206	Ig kappa chain V-III region GOL	Homo sapiens		11914.9	467	3	37.61
	ATGIPDR	728.382	728.377	2	24.57	37.31	1	-6.68605	ATGIPDR	0
	FSGSGSGTDFTLTISR	1631.78	1631.78	2	84.27	126.56	1	1.37886	FSGSGSGTDFTLTISR	0
	EIVLTQSPGTLSLSPGER	1883	1883	+2;+3	85.44	147.62	1	-1.43919	EIVLTQSPGTLSLSPGER	0
P18135	Ig kappa chain V-III region HAH	Homo sapiens		14156.1	309	3	24.81
	ATGIPDR	728.382	728.377	2	24.57	37.31	1	-6.68605	ATGIPDR	0
	LLIYGASSR	978.55	978.549	2	59.25	55.03	1	-0.919728	LLIYGASSR	0
	FSGSGSGTDFTLTISR	1631.78	1631.78	2	84.27	126.56	1	1.37886	FSGSGSGTDFTLTISR	0
P18136	Ig kappa chain V-III region HIC	Homo sapiens		14172.1	309	3	24.81
	ATGIPDR	728.382	728.377	2	24.57	37.31	1	-6.68605	ATGIPDR	0
	LLIYGASSR	978.55	978.549	2	59.25	55.03	1	-0.919728	LLIYGASSR	0
	FSGSGSGTDFTLTISR	1631.78	1631.78	2	84.27	126.56	1	1.37886	FSGSGSGTDFTLTISR	0
P01619	Ig kappa chain V-III region B6	Homo sapiens		11719.8	227	2	6.48
	ATGIPDR	728.382	728.377	2	24.57	37.31	1	-6.68605	ATGIPDR	0
	EIVLTQSPGTLSLSPGER	1883	1883	+2;+3	85.44	147.62	1	-1.43919	EIVLTQSPGTLSLSPGER	0
P01621	Ig kappa chain V-III region NG9 (Fragment)	Homo sapiens		10814.2	37	1	7
	ATGIPDR	728.382	728.377	2	24.57	37.31	1	-6.68605	ATGIPDR	0
P08107	Heat shock 70 kDa protein 1A/1B	Homo sapiens	HSPA1A	70239	50	1	1.56
	LVNHFVEEFK	1260.65	1260.65	3	68.55	49.76	1	-1.36438	LVNHFVEEFK	0
P04792	Heat shock protein beta-1	Homo sapiens	HSPB1	22814.5	127	1	7.8
	VSLDVNHFAPDELTVK	1782.92	1782.91	3	89.09	127.39	1	-1.74994	VSLDVNHFAPDELTVK	0
Q6KB66	Keratin, type II cytoskeletal 80	Homo sapiens	KRT80	50907.7	492	1	2.43
	LALDIEIATYR	1276.7	1276.7	2	111.05	97.97	1	-1.28456	LALDIEIATYR	0
Q92804	TATA-binding protein-associated factor 2N	Homo sapiens	TAF15	61977.1	58	1	1.52
	AAIDWFDGK	1021.49	1021.48	2	86.41	57.82	1	-2.38867	AAIDWFDGK	0
P35637	RNA-binding protein FUS	Homo sapiens	FUS	53577.7	58	1	1.71
	AAIDWFDGK	1021.49	1021.48	2	86.41	57.82	1	-2.38867	AAIDWFDGK	0
P62937	Peptidyl-prolyl cis-trans isomerase A	Homo sapiens	PPIA	18184.8	149	3	17.58
	VSFELFADK	1054.53	1054.53	2	94.3	79.74	1	-1.87761	VSFELFADK	0
	FEDENFILK	1153.57	1153.56	2	81.54	68.92	1	-0.632821	FEDENFILK	0
	EGmNIVEAmER + 2 Oxidation (M)	1309.56	1309.56	2	36	43.33	1	-0.305445	EGmNIVEAmER	0
P60866	40S ribosomal protein S20	Homo sapiens	RPS20	13456.3	152	2	19.33
	TPVEPEVAIHR	1246.67	1246.67	3	46.38	88.04	1	-0.689839	TPVEPEVAIHR	0
	LIDLHSPSEIVK	1349.76	1349.75	3	72.03	89.24	1	-0.555656	LIDLHSPSEIVK	0
P02768	Serum albumin	Homo sapiens	ALB	70931.1	513	10	15.27
	LVTDLTK	788.464	788.465	2	42.07	43.11	1	0.355121	LVTDLTK	0
	YLYEIAR	926.486	926.484	2	61.09	46.92	1	-2.82789	YLYEIAR	0
	VPQVSTPTLVEVSR	1510.84	1510.84	2	75.48	111.67	1	-0.105902	VPQVSTPTLVEVSR	0
	AVMDDFAAFVEK	1341.63	1341.63	2	107.07	60.77	1	0.670827	AVMDDFAAFVEK	0
	AEFAEVSK	879.434	879.432	2	35.53	60.27	1	-1.6033	AEFAEVSK	0
	FQNALLVR	959.555	959.554	2	66.23	45.52	1	-0.781612	FQNALLVR	0
	QTALVELVK	999.596	999.595	2	73.45	61.14	1	-1.03042	QTALVELVK	0
	FKDLGEENFK	1225.6	1225.6	2	52.09	60.42	1	-0.465079	FKDLGEENFK	1
	KVPQVSTPTLVEVSR	1638.93	1638.92	+2;+3	68.59	88.52	1	-4.38701	KVPQVSTPTLVEVSR	1
	VFDEFKPLVEEPQNLIK	2044.09	2044.06	3	108.56	105.27	1	-11.839	VFDEFKPLVEEPQNLIK	1
P01766	Ig heavy chain V-III region BRO	Homo sapiens		13310.4	131	1	15.83
	EVQLVESGGGLVQPGGSLR	1881	1881	2	81.19	130.53	1	0.287082	EVQLVESGGGLVQPGGSLR	0
P01777	Ig heavy chain V-III region TEI	Homo sapiens		12886.4	131	1	15.97
	EVQLVESGGGLVQPGGSLR	1881	1881	2	81.19	130.53	1	0.287082	EVQLVESGGGLVQPGGSLR	0
P22626	Heterogeneous nuclear ribonucleoproteins A2/B1	Homo sapiens	HNRNPA2B1	37452.7	75	1	4.25
	GGGGNFGPGPGSNFR	1376.62	1376.62	2	52.16	74.82	1	-4.56189	GGGGNFGPGPGSNFR	0
Q06830	Peroxiredoxin-1	Homo sapiens	PRDX1	22280.2	57	1	5.53
	RTIAQDYGVLK	1262.7	1262.69	2	58.06	57.14	1	-3.00943	RTIAQDYGVLK	1
Q9H853	Putative tubulin-like protein alpha-4B	Homo sapiens	TUBA4B	27763.6	123	2	10.79
	QIFHPEQLITGK	1409.77	1409.77	3	81.18	78.25	1	-0.993072	QIFHPEQLITGK	0
	LISQIVSSITASLR	1486.87	1486.86	3	135.03	68.22	1	-6.12023	LISQIVSSITASLR	0
P01597	Ig kappa chain V-I region DEE	Homo sapiens		11745.7	299	2	0
	DIQmTQSPSSLSASVGDR + Oxidation (M)	1893.87	1893.87	+2;+3	55.11	143	1	-1.86918	DIQmTQSPSSLSASVGDR	0
	DIEmTQSPSSLSASVGDR + Oxidation (M)	1894.86	1894.87	2	55.04	128.06	1	3.95808	DIEmTQSPSSLSASVGDR	0
P01606	Ig kappa chain V-I region OU	Homo sapiens		11861.6	204	2	0
	DIQmTQSPSSLSASVGDR + Oxidation (M)	1893.87	1893.87	+2;+3	55.11	143	1	-1.86918	DIQmTQSPSSLSASVGDR	0
	DIQmTESPSSLSASVGDR + Oxidation (M)	1894.86	1894.83	2	59.45	32.37	1	-12.592	DIQmTESPSSLSASVGDR	0
P01599	Ig kappa chain V-I region Gal	Homo sapiens		11898.9	201	1	16.67
	DIQmTQSPSSLSASVGDR + Oxidation (M)	1893.87	1893.87	+2;+3	55.11	143	1	-1.86918	DIQmTQSPSSLSASVGDR	0
P01593	Ig kappa chain V-I region AG	Homo sapiens		12076.9	201	1	16.67
	DIQmTQSPSSLSASVGDR + Oxidation (M)	1893.87	1893.87	+2;+3	55.11	143	1	-1.86918	DIQmTQSPSSLSASVGDR	0
P01594	Ig kappa chain V-I region AU	Homo sapiens		12023.8	201	1	16.67
	DIQmTQSPSSLSASVGDR + Oxidation (M)	1893.87	1893.87	+2;+3	55.11	143	1	-1.86918	DIQmTQSPSSLSASVGDR	0
P01600	Ig kappa chain V-I region Hau	Homo sapiens		11755.7	201	1	16.67
	DIQmTQSPSSLSASVGDR + Oxidation (M)	1893.87	1893.87	+2;+3	55.11	143	1	-1.86918	DIQmTQSPSSLSASVGDR	0
P01607	Ig kappa chain V-I region Rei	Homo sapiens		11986.8	201	1	16.67
	DIQmTQSPSSLSASVGDR + Oxidation (M)	1893.87	1893.87	+2;+3	55.11	143	1	-1.86918	DIQmTQSPSSLSASVGDR	0
P01608	Ig kappa chain V-I region Roy	Homo sapiens		11866.8	201	1	16.67
	DIQmTQSPSSLSASVGDR + Oxidation (M)	1893.87	1893.87	+2;+3	55.11	143	1	-1.86918	DIQmTQSPSSLSASVGDR	0
P01609	Ig kappa chain V-I region Scw	Homo sapiens		11848.7	201	1	16.67
	DIQmTQSPSSLSASVGDR + Oxidation (M)	1893.87	1893.87	+2;+3	55.11	143	1	-1.86918	DIQmTQSPSSLSASVGDR	0
P01610	Ig kappa chain V-I region WEA	Homo sapiens		11924.8	201	1	16.67
	DIQmTQSPSSLSASVGDR + Oxidation (M)	1893.87	1893.87	+2;+3	55.11	143	1	-1.86918	DIQmTQSPSSLSASVGDR	0
P80362	Ig kappa chain V-I region WAT	Homo sapiens		11821.8	201	1	16.67
	DIQmTQSPSSLSASVGDR + Oxidation (M)	1893.87	1893.87	+2;+3	55.11	143	1	-1.86918	DIQmTQSPSSLSASVGDR	0
P35030	Trypsin-3	Homo sapiens	PRSS3	33151.9	136	2	6.91
	NRPGVYTK	933.503	933.527	+2;+3	18.48	47.57	1	25.5061	NRPGVYTK	1
	VLEGNEQFINAAK	1431.74	1431.74	2	62.19	102.44	1	0.845128	VLEGNEQFINAAK	0
P07478	Trypsin-2	Homo sapiens	PRSS2	26838.9	72	2	5.67
	NRPGVYTK	933.503	933.527	+2;+3	18.48	47.57	1	25.5061	NRPGVYTK	1
	SRIQVR	757.456	757.455	2	20.23	38.32	1	-1.43903	SRIQVR	1
Q14157	Ubiquitin-associated protein 2-like	Homo sapiens	UBAP2L	114557	90	1	1.38
	DGSLASNPYSGDLTK	1523.71	1523.72	2	60.39	90.43	1	3.16989	DGSLASNPYSGDLTK	0
Q86YZ3	Hornerin	Homo sapiens	HRNR	282963	1089	15	14.11
	GSGSGQSPSYGR	1138.5	1138.5	2	19.08	79.99	1	-0.324989	GSGSGQSPSYGR	0
	YGQQGSGSGQSPSR	1394.62	1394.62	2	17.18	91.86	1	1.599	YGQQGSGSGQSPSR	0
	GEQHGSSSGSSSSYGQHGSGSR	2121.87	2121.87	+3;+4	15.58	156.23	1	1.67777	GEQHGSSSGSSSSYGQHGSGSR	0
	QSLGHGQHGSGSGQSPSPSR	1946.89	1946.9	+3;+4	17.3	144.51	1	1.41251	QSLGHGQHGSGSGQSPSPSR	0
	QSPSYGR	793.372	793.374	2	18.28	35.57	1	2.07973	QSPSYGR	0
	HGSGSGQSPGHGQR	1347.6	1347.59	2	18.15	100.09	1	-7.96229	HGSGSGQSPGHGQR	0
	QSSSYGQHESASR	1422.61	1422.61	3	16.52	43.99	1	0.653727	QSSSYGQHESASR	0
	GPYESGSGHSSGLGHR	1583.71	1583.71	+3;+4	21.3	111.17	1	-1.62909	GPYESGSGHSSGLGHR	0
	GSGSGQSPSSGQHGTGFGR	1746.77	1746.76	3	23.27	44	1	-1.49991	GSGSGQSPSSGQHGTGFGR	0
	HGSSSGSSSSYGQHGSGSR	1807.75	1807.75	3	15.43	158.44	1	-0.708064	HGSSSGSSSSYGQHGSGSR	0
	GPYESGSGHSSGLGHQESR	1927.84	1927.84	3	22.19	80.53	1	0.0414972	GPYESGSGHSSGLGHQESR	0
	QSLGHGQHGSGSGQsPSPSR + Phospho (ST)	2026.86	2026.86	3	17.45	76.44	1	0.093741	QSLGHGQHGSGSGQsPSPSR	0
	SEQHGSSSGSSSSYGQHGSGSR	2151.88	2151.88	3	15.59	80.98	1	0.985185	SEQHGSSSGSSSSYGQHGSGSR	0
	HGSGSGQSSSYGPYGSGSGWSSSR	2317.96	2317.95	3	47.14	38.72	1	-1.81625	HGSGSGQSSSYGPYGSGSGWSSSR	0
	NPNDPDTVDIILQSLDRDHNK	2418.18	2418.18	4	107.16	70.33	1	0.140602	NPNDPDTVDIILQSLDRDHNK	1
P09382	Galectin-1	Homo sapiens	LGALS1	14982.1	117	3	19.26
	SFVLNLGK	876.507	876.507	2	81.03	56.04	1	0.559037	SFVLNLGK	0
	LPDGYEFK	967.465	967.465	2	59.54	67.08	1	-0.55816	LPDGYEFK	0
	VRGEVAPDAK	1040.56	1040.56	3	19.36	46.23	1	-1.10517	VRGEVAPDAK	1
P52597	Heterogeneous nuclear ribonucleoprotein F	Homo sapiens	HNRNPF	45918.8	106	3	9.4
	YIEVFK	797.432	797.432	2	64.14	31.85	1	0.200644	YIEVFK	0
	VHIEIGPDGR	1091.57	1091.57	2	48.19	60.07	1	-1.10849	VHIEIGPDGR	0
	ATENDIYNFFSPLNPVR	1995.97	1995.97	2	127.38	64.87	1	0.160323	ATENDIYNFFSPLNPVR	0
P31943	Heterogeneous nuclear ribonucleoprotein H	Homo sapiens	HNRNPH1	49428.3	105	3	7.35
	VHIEIGPDGR	1091.57	1091.57	2	48.19	60.07	1	-1.10849	VHIEIGPDGR	0
	ATENDIYNFFSPLNPVR	1995.97	1995.97	2	127.38	64.87	1	0.160323	ATENDIYNFFSPLNPVR	0
	YIEIFK	811.448	811.448	2	75.58	30.03	1	0.369709	YIEIFK	0
P55795	Heterogeneous nuclear ribonucleoprotein H2	Homo sapiens	HNRNPH2	49462.2	67	2	3.56
	VHIEIGPDGR	1091.57	1091.57	2	48.19	60.07	1	-1.10849	VHIEIGPDGR	0
	YIEIFK	811.448	811.448	2	75.58	30.03	1	0.369709	YIEIFK	0
P62987	Ubiquitin-60S ribosomal protein L40	Homo sapiens	UBA52	14948.9	143	3	26.56
	TITLEVEPSDTIENVK	1786.92	1786.92	2	84.52	95.63	1	1.49979	TITLEVEPSDTIENVK	0
	ESTLHLVLR	1066.61	1066.61	2	66.21	54.58	1	-0.290639	ESTLHLVLR	0
	TLSDYNIQK	1080.55	1080.54	2	43.32	40.54	1	-1.76763	TLSDYNIQK	0
P62979	Ubiquitin-40S ribosomal protein S27a	Homo sapiens	RPS27A	18229.4	143	3	21.79
	TITLEVEPSDTIENVK	1786.92	1786.92	2	84.52	95.63	1	1.49979	TITLEVEPSDTIENVK	0
	ESTLHLVLR	1066.61	1066.61	2	66.21	54.58	1	-0.290639	ESTLHLVLR	0
	TLSDYNIQK	1080.55	1080.54	2	43.32	40.54	1	-1.76763	TLSDYNIQK	0
P0CG47	Polyubiquitin-B	Homo sapiens	UBB	25791.8	143	3	44.54
	TITLEVEPSDTIENVK	1786.92	1786.92	2	84.52	95.63	1	1.49979	TITLEVEPSDTIENVK	0
	ESTLHLVLR	1066.61	1066.61	2	66.21	54.58	1	-0.290639	ESTLHLVLR	0
	TLSDYNIQK	1080.55	1080.54	2	43.32	40.54	1	-1.76763	TLSDYNIQK	0
P0CG48	Polyubiquitin-C	Homo sapiens	UBC	76991.5	143	3	44.67
	TITLEVEPSDTIENVK	1786.92	1786.92	2	84.52	95.63	1	1.49979	TITLEVEPSDTIENVK	0
	ESTLHLVLR	1066.61	1066.61	2	66.21	54.58	1	-0.290639	ESTLHLVLR	0
	TLSDYNIQK	1080.55	1080.54	2	43.32	40.54	1	-1.76763	TLSDYNIQK	0
P49368	T-complex protein 1 subunit gamma	Homo sapiens	CCT3	60955.2	47	1	1.47
	EILSEVER	973.508	973.508	2	61.27	47.34	1	-0.33898	EILSEVER	0
P01614	Ig kappa chain V-II region Cum	Homo sapiens		12760.3	98	1	11.3
	FSGSGSGTDFTLK	1302.61	1302.61	2	61.49	97.56	1	0.191922	FSGSGSGTDFTLK	0
P01617	Ig kappa chain V-II region TEW	Homo sapiens		12400.1	98	1	11.5
	FSGSGSGTDFTLK	1302.61	1302.61	2	61.49	97.56	1	0.191922	FSGSGSGTDFTLK	0
P06309	Ig kappa chain V-II region GM607 (Fragment)	Homo sapiens		12748.2	98	1	11.11
	FSGSGSGTDFTLK	1302.61	1302.61	2	61.49	97.56	1	0.191922	FSGSGSGTDFTLK	0
P06310	Ig kappa chain V-II region RPMI 6410	Homo sapiens		14789.3	98	1	9.77
	FSGSGSGTDFTLK	1302.61	1302.61	2	61.49	97.56	1	0.191922	FSGSGSGTDFTLK	0
P01616	Ig kappa chain V-II region MIL	Homo sapiens		12140	98	1	0
	FSGSGSGTDFTLK	1302.61	1302.61	2	61.49	97.56	1	0.191922	FSGSGSGTDFTLK	0
P52943	Cysteine-rich protein 2	Homo sapiens	CRIP2	23121.8	76	1	9.13
	GVNTGAVGSYIYDRDPEGK	1996.95	1996.96	3	66.56	75.63	1	4.34663	GVNTGAVGSYIYDRDPEGK	1
Q96A08	Histone H2B type 1-A	Homo sapiens	HIST1H2BA	14158.7	83	1	7.09
	LLLPGELAK	952.596	952.595	2	80.45	83.17	1	-0.35692	LLLPGELAK	0
P33778	Histone H2B type 1-B	Homo sapiens	HIST1H2BB	13941.6	83	1	7.14
	LLLPGELAK	952.596	952.595	2	80.45	83.17	1	-0.35692	LLLPGELAK	0
P62807	Histone H2B type 1-C/E/F/G/I	Homo sapiens	HIST1H2BC	13897.6	83	1	7.14
	LLLPGELAK	952.596	952.595	2	80.45	83.17	1	-0.35692	LLLPGELAK	0
P58876	Histone H2B type 1-D	Homo sapiens	HIST1H2BD	13927.6	83	1	7.14
	LLLPGELAK	952.596	952.595	2	80.45	83.17	1	-0.35692	LLLPGELAK	0
Q93079	Histone H2B type 1-H	Homo sapiens	HIST1H2BH	13883.5	83	1	7.14
	LLLPGELAK	952.596	952.595	2	80.45	83.17	1	-0.35692	LLLPGELAK	0
P06899	Histone H2B type 1-J	Homo sapiens	HIST1H2BJ	13895.6	83	1	7.14
	LLLPGELAK	952.596	952.595	2	80.45	83.17	1	-0.35692	LLLPGELAK	0
O60814	Histone H2B type 1-K	Homo sapiens	HIST1H2BK	13881.6	83	1	7.14
	LLLPGELAK	952.596	952.595	2	80.45	83.17	1	-0.35692	LLLPGELAK	0
Q99880	Histone H2B type 1-L	Homo sapiens	HIST1H2BL	13943.6	83	1	7.14
	LLLPGELAK	952.596	952.595	2	80.45	83.17	1	-0.35692	LLLPGELAK	0
Q99879	Histone H2B type 1-M	Homo sapiens	HIST1H2BM	13980.6	83	1	7.14
	LLLPGELAK	952.596	952.595	2	80.45	83.17	1	-0.35692	LLLPGELAK	0
Q99877	Histone H2B type 1-N	Homo sapiens	HIST1H2BN	13913.5	83	1	7.14
	LLLPGELAK	952.596	952.595	2	80.45	83.17	1	-0.35692	LLLPGELAK	0
P23527	Histone H2B type 1-O	Homo sapiens	HIST1H2BO	13897.6	83	1	7.14
	LLLPGELAK	952.596	952.595	2	80.45	83.17	1	-0.35692	LLLPGELAK	0
Q16778	Histone H2B type 2-E	Homo sapiens	HIST2H2BE	13911.6	83	1	7.14
	LLLPGELAK	952.596	952.595	2	80.45	83.17	1	-0.35692	LLLPGELAK	0
Q5QNW6	Histone H2B type 2-F	Homo sapiens	HIST2H2BF	13911.6	83	1	7.14
	LLLPGELAK	952.596	952.595	2	80.45	83.17	1	-0.35692	LLLPGELAK	0
Q8N257	Histone H2B type 3-B	Homo sapiens	HIST3H2BB	13899.5	83	1	7.14
	LLLPGELAK	952.596	952.595	2	80.45	83.17	1	-0.35692	LLLPGELAK	0
P57053	Histone H2B type F-S	Homo sapiens	H2BFS	13935.6	83	1	7.14
	LLLPGELAK	952.596	952.595	2	80.45	83.17	1	-0.35692	LLLPGELAK	0
Q6UWP8	Suprabasin	Homo sapiens	SBSN	60550.6	95	1	9.15
	FGQGAHHAAGQAGNEAGR	1734.79	1734.79	3	19.09	95.37	1	0.109523	FGQGAHHAAGQAGNEAGR	0
Q96QV6	Histone H2A type 1-A	Homo sapiens	HIST1H2AA	14224.9	72	1	6.87
	AGLQFPVGR	943.524	943.523	2	71.17	72.37	1	-1.13405	AGLQFPVGR	0
P04908	Histone H2A type 1-B/E	Homo sapiens	HIST1H2AB	14127	72	1	6.92
	AGLQFPVGR	943.524	943.523	2	71.17	72.37	1	-1.13405	AGLQFPVGR	0
Q93077	Histone H2A type 1-C	Homo sapiens	HIST1H2AC	14096.9	72	1	6.92
	AGLQFPVGR	943.524	943.523	2	71.17	72.37	1	-1.13405	AGLQFPVGR	0
P20671	Histone H2A type 1-D	Homo sapiens	HIST1H2AD	14098.9	72	1	6.92
	AGLQFPVGR	943.524	943.523	2	71.17	72.37	1	-1.13405	AGLQFPVGR	0
Q96KK5	Histone H2A type 1-H	Homo sapiens	HIST1H2AH	13897.8	72	1	7.03
	AGLQFPVGR	943.524	943.523	2	71.17	72.37	1	-1.13405	AGLQFPVGR	0
Q99878	Histone H2A type 1-J	Homo sapiens	HIST1H2AJ	13927.8	72	1	7.03
	AGLQFPVGR	943.524	943.523	2	71.17	72.37	1	-1.13405	AGLQFPVGR	0
P0C0S8	Histone H2A type 1	Homo sapiens	HIST1H2AG	14083	72	1	6.92
	AGLQFPVGR	943.524	943.523	2	71.17	72.37	1	-1.13405	AGLQFPVGR	0
Q6FI13	Histone H2A type 2-A	Homo sapiens	HIST2H2AA3	14086.9	72	1	6.92
	AGLQFPVGR	943.524	943.523	2	71.17	72.37	1	-1.13405	AGLQFPVGR	0
Q8IUE6	Histone H2A type 2-B	Homo sapiens	HIST2H2AB	13986.8	72	1	6.92
	AGLQFPVGR	943.524	943.523	2	71.17	72.37	1	-1.13405	AGLQFPVGR	0
Q16777	Histone H2A type 2-C	Homo sapiens	HIST2H2AC	13979.8	72	1	6.98
	AGLQFPVGR	943.524	943.523	2	71.17	72.37	1	-1.13405	AGLQFPVGR	0
Q7L7L0	Histone H2A type 3	Homo sapiens	HIST3H2A	14112.9	72	1	6.92
	AGLQFPVGR	943.524	943.523	2	71.17	72.37	1	-1.13405	AGLQFPVGR	0
Q9BTM1	Histone H2A.J	Homo sapiens	H2AFJ	14010.9	72	1	6.98
	AGLQFPVGR	943.524	943.523	2	71.17	72.37	1	-1.13405	AGLQFPVGR	0
Q71UI9	Histone H2A.V	Homo sapiens	H2AFV	13500.5	72	1	7.03
	AGLQFPVGR	943.524	943.523	2	71.17	72.37	1	-1.13405	AGLQFPVGR	0
P16104	Histone H2AX	Homo sapiens	H2AFX	15135.4	72	1	6.29
	AGLQFPVGR	943.524	943.523	2	71.17	72.37	1	-1.13405	AGLQFPVGR	0
P0C0S5	Histone H2A.Z	Homo sapiens	H2AFZ	13544.5	72	1	7.03
	AGLQFPVGR	943.524	943.523	2	71.17	72.37	1	-1.13405	AGLQFPVGR	0
P07477	Trypsin-1	Homo sapiens	PRSS1	27001	63	2	5.67
	SRIQVR	757.456	757.455	2	20.23	38.32	1	-1.43903	SRIQVR	1
	NKPGVYTK	905.497	905.497	2	18.02	52.68	1	0.143568	NKPGVYTK	1
Q9BYE2	Transmembrane protease serine 13	Homo sapiens	TMPRSS13	63532.9	53	1	1.37
	NKPGVYTK	905.497	905.497	2	18.02	52.68	1	0.143568	NKPGVYTK	1
P01605	Ig kappa chain V-I region Lay	Homo sapiens		11918.8	74	1	8.33
	LLIYGASTR	992.565	992.565	2	61.15	74.11	1	-0.614569	LLIYGASTR	0
P01624	Ig kappa chain V-III region POM	Homo sapiens		12006.9	74	1	8.26
	LLIYGASTR	992.565	992.565	2	61.15	74.11	1	-0.614569	LLIYGASTR	0
P04207	Ig kappa chain V-III region CLL	Homo sapiens		14358.2	74	1	6.98
	LLIYGASTR	992.565	992.565	2	61.15	74.11	1	-0.614569	LLIYGASTR	0
P04434	Ig kappa chain V-III region VH (Fragment)	Homo sapiens		12841.4	74	1	7.76
	LLIYGASTR	992.565	992.565	2	61.15	74.11	1	-0.614569	LLIYGASTR	0
P30044	Peroxiredoxin-5, mitochondrial	Homo sapiens	PRDX5	22256.5	65	1	5.14
	LLADPTGAFGK	1088.59	1088.58	2	70.32	65.02	1	-2.84773	LLADPTGAFGK	0
P62805	Histone H4	Homo sapiens	HIST1H4A	11360.4	120	2	19.42
	VFLENVIR	988.571	988.571	2	85.41	66.35	1	0.0910405	VFLENVIR	0
	DNIQGITKPAIR	1324.75	1324.74	2	50.39	78.12	1	-3.84225	DNIQGITKPAIR	1
P01598	Ig kappa chain V-I region EU	Homo sapiens		11872.7	70	1	10.19
	ASSLESGVPSR	1088.55	1088.54	2	35.49	70.14	1	-4.81376	ASSLESGVPSR	0
P25398	40S ribosomal protein S12	Homo sapiens	RPS12	14827.4	56	1	7.58
	TALIHDGLAR	1065.59	1065.59	2	46.45	56.41	1	-4.57022	TALIHDGLAR	0
P81605	Dermcidin	Homo sapiens	DCD	11368.8	65	1	10
	ENAGEDPGLAR	1127.52	1127.52	2	28.35	64.8	1	-1.18845	ENAGEDPGLAR	0
P04433	Ig kappa chain V-III region VG (Fragment)	Homo sapiens		12659.3	47	1	7.83
	LLIYDASNR	1063.57	1063.56	2	61.2	46.73	1	-8.4715	LLIYDASNR	0
P09493	Tropomyosin alpha-1 chain	Homo sapiens	TPM1	32734.7	49	1	3.52
	IQLVEEELDR	1242.65	1242.65	2	72.53	48.52	1	1.72213	IQLVEEELDR	0
P07951	Tropomyosin beta chain	Homo sapiens	TPM2	32922.5	49	1	3.52
	IQLVEEELDR	1242.65	1242.65	2	72.53	48.52	1	1.72213	IQLVEEELDR	0
P06753	Tropomyosin alpha-3 chain	Homo sapiens	TPM3	32975.8	49	1	3.51
	IQLVEEELDR	1242.65	1242.65	2	72.53	48.52	1	1.72213	IQLVEEELDR	0
P67936	Tropomyosin alpha-4 chain	Homo sapiens	TPM4	28596.5	49	1	4.03
	IQLVEEELDR	1242.65	1242.65	2	72.53	48.52	1	1.72213	IQLVEEELDR	0
O95263	High affinity cAMP-specific and IBMX-insensitive 3',5'-cyclic phosphodiesterase 8B	Homo sapiens	PDE8B	100158	44	1	0.68
	TLDDLK	703.375	703.374	2	31.18	43.85	1	-1.87667	TLDDLK	0
Q96K30	RBPJ-interacting and tubulin-associated protein	Homo sapiens	RITA	28739.8	37	1	2.6
	SPLVTSR	758.429	758.427	2	29.17	37.21	1	-2.50518	SPLVTSR	0
Q8N136	Dynein assembly factor with WDR repeat domains 1	Homo sapiens	DAW1	46391.7	48	1	1.69
	HGELKTK	811.455	811.434	2	27.21	47.75	1	-25.559	HGELKTK	1
Q86TJ2	Transcriptional adapter 2-beta	Homo sapiens	TADA2B	48899.5	66	1	1.67
	LPSYLDK	834.449	834.448	2	57.3	47.54	1	-1.28228	LPSYLDK	0
O75152	Zinc finger CCCH domain-containing protein 11A	Homo sapiens	ZC3H11A	89765.8	43	1	0.74
	IDSEIK	703.375	703.374	2	27.22	42.88	1	-2.14679	IDSEIK	0
A6NC98	Coiled-coil domain-containing protein 88B	Homo sapiens	CCDC88B	165078	30	1	0.54
	SLMGTLSK	835.447	835.466	2	36.23	30.14	1	22.2875	SLMGTLSK	0
Q8TF72	Protein Shroom3	Homo sapiens	SHROOM3	218012	39	1	0.45
	SSPATADKR	931.472	931.468	2	22.4	39.07	1	-4.48752	SSPATADKR	1
P01699	Ig lambda chain V-I region VOR	Homo sapiens		11599.5	38	1	8.11
	LLIYSSDQR	1093.58	1093.57	2	60.32	37.77	1	-2.98104	LLIYSSDQR	0
Q04837	Single-stranded DNA-binding protein, mitochondrial	Homo sapiens	SSBP1	17249	33	1	6.08
	ISVFRPGLR	1043.62	1043.62	3	62.25	33.19	1	-1.4373	ISVFRPGLR	1
Q86W42	THO complex subunit 6 homolog	Homo sapiens	THOC6	37970.9	36	1	3.23
	HLLSAGDGEVK	1124.58	1124.56	2	73.27	35.76	1	-20.0341	HLLSAGDGEVK	0
P29144	Tripeptidyl-peptidase 2	Homo sapiens	TPP2	139458	34	1	0.64
	LVEEKPTK	942.539	942.511	2	25.21	34.09	1	-29.6646	LVEEKPTK	1
P15924	Desmoplakin	Homo sapiens	DSP	333546	795	26	8.92
	YEVTSGGGGTSR	1169.53	1169.53	2	23.34	67.4	1	-0.58998	YEVTSGGGGTSR	0
	YIELLTR	906.517	906.517	2	73.25	39.18	1	-0.893529	YIELLTR	0
	SGDYYR	759.319	759.318	2	21.52	37.59	1	-0.724333	SGDYYR	0
	EIDKLR	772.444	772.442	2	24.35	41.6	1	-2.83516	EIDKLR	1
	LVFDGLR	818.465	818.465	2	75.14	41.89	1	0.476502	LVFDGLR	0
	MSQLEVK	833.432	833.433	2	37.29	33.55	1	1.17586	MSQLEVK	0
	AESGPDLR	843.409	843.411	2	26.25	36.02	1	2.56104	AESGPDLR	0
	STLEAETR	905.445	905.451	2	24.32	35.85	1	5.90869	STLEAETR	0
	ISTEEAIR	917.482	917.478	2	35.25	58.62	1	-3.97828	ISTEEAIR	0
	VLLQEEGTR	1043.56	1043.56	2	41.28	58.81	1	-1.55238	VLLQEEGTR	0
	LASLEELKR	1057.61	1057.61	2	52.2	48.05	1	-0.321479	LASLEELKR	1
	SQLQISNNR	1058.55	1058.54	2	31.42	37.82	1	-3.33476	SQLQISNNR	0
	EKEYEIER	1094.52	1094.52	2	29.41	31.48	1	-3.38046	EKEYEIER	1
	LPVEEAYKR	1103.6	1103.59	3	38.03	55.08	1	-3.42516	LPVEEAYKR	1
	IEVLEEELR	1128.6	1128.6	2	76.5	83.34	1	-1.6392	IEVLEEELR	0
	KQHLEIELK	1136.66	1136.65	3	46.45	41.91	1	-3.59828	KQHLEIELK	1
	AELIVQPELK	1138.66	1138.66	2	72.53	58.97	1	0.43033	AELIVQPELK	0
	ETQSQLETER	1219.57	1219.57	2	25.35	47.05	1	1.07415	ETQSQLETER	0
	AITGFDDPFSGK	1253.59	1253.59	2	86.43	89.36	1	-0.159541	AITGFDDPFSGK	0
	QLQNIIQATSR	1270.7	1270.7	2	63.36	68.44	1	2.48682	QLQNIIQATSR	0
	RVEEDIQQQK	1271.65	1271.66	2	22.04	48.61	1	12.3855	RVEEDIQQQK	1
	NTLTQTTENLR	1289.66	1289.65	2	52.03	56.87	1	-2.1401	NTLTQTTENLR	0
	NHYNEEMSNLR	1405.6	1405.61	2	40.16	54.09	1	1.77148	NHYNEEMSNLR	0
	NLPLADQGSSHHITVK	1715.9	1715.88	3	48.44	71.94	1	-7.21489	NLPLADQGSSHHITVK	0
	SAIYQLEEEYENLLK	1840.91	1840.91	2	131.37	82.39	1	2.83556	SAIYQLEEEYENLLK	0
	GYFNEELSEILSDPSDDTK	2157.96	2157.98	2	119.15	121.28	1	11.7148	GYFNEELSEILSDPSDDTK	0
Q6ZMW3	Echinoderm microtubule-associated protein-like 6	Homo sapiens	EML6	219785	31	1	0.41
	mADRTAPR + Oxidation (M)	932.45	932.455	2	25.09	30.6	1	5.2228	mADRTAPR	1
P05109	Protein S100-A8	Homo sapiens	S100A8	10873.6	77	2	19.35
	mLTELEK + Oxidation (M)	878.442	878.443	2	36.5	31.94	1	1.51404	mLTELEK	0
	ALNSIIDVYHK	1271.69	1271.69	3	73.21	72.19	1	0.79422	ALNSIIDVYHK	0
Q99460	26S proteasome non-ATPase regulatory subunit 1	Homo sapiens	PSMD1	106596	30	1	1.05
	NNNTDLMILK	1174.6	1174.63	2	87.32	30.17	1	19.9983	NNNTDLMILK	0
P35900	Keratin, type I cytoskeletal 20	Homo sapiens	KRT20	48502.9	83	1	2.59
	TRLEQEIATYR	1378.72	1378.72	2	58.4	83.34	1	-0.485958	TRLEQEIATYR	1
P22061	Protein-L-isoaspartate(D-aspartate) O-methyltransferase	Homo sapiens	PCMT1	24758.5	34	1	4.41
	DDPTLLSSGR	1059.52	1059.52	2	48.02	33.5	1	0.566294	DDPTLLSSGR	0
P25705	ATP synthase subunit alpha, mitochondrial	Homo sapiens	ATP5A1	59805.6	47	1	1.99
	HALIIYDDLSK	1286.69	1286.69	2	73.24	47.2	1	3.38855	HALIIYDDLSK	0
P30626	Sorcin	Homo sapiens	SRI	21892.3	120	3	13.64
	ALTDSFR	808.408	808.409	2	48.45	34.81	1	1.26174	ALTDSFR	0
	LmVSmLDR + 2 Oxidation (M)	995.478	995.476	2	47.57	42.04	1	-1.51686	LmVSmLDR	0
	DmSGTmGFNEFK + 2 Oxidation (M)	1394.55	1394.55	2	57.37	79.46	1	-0.150586	DmSGTmGFNEFK	0
P14618	Pyruvate kinase PKM	Homo sapiens	PKM	58359.9	39	1	3.2
	GVNLPGAAVDLPAVSEK	1635.88	1635.89	2	89.2	38.66	1	6.40021	GVNLPGAAVDLPAVSEK	0
Q14194	Dihydropyrimidinase-related protein 1	Homo sapiens	CRMP1	62420.6	46	1	1.57
	VFGLQGVSR	961.535	961.533	2	68.3	46.46	1	-1.66401	VFGLQGVSR	0
Q16658	Fascin	Homo sapiens	FSCN1	55001.9	59	1	2.03
	LINRPIIVFR	1239.78	1239.78	3	81.1	58.77	1	0.145187	LINRPIIVFR	1
Q16555	Dihydropyrimidinase-related protein 2	Homo sapiens	DPYSL2	62622.5	32	1	1.22
	VFNLYPR	907.492	907.494	2	72.05	32.33	1	2.39121	VFNLYPR	0
O43520	Probable phospholipid-transporting ATPase IC	Homo sapiens	ATP8B1	144570	34	1	0.8
	ESKYANNAIK	1136.58	1136.58	2	68.19	33.95	1	-0.0791847	ESKYANNAIK	1
Q9NZN1	Interleukin-1 receptor accessory protein-like 1	Homo sapiens	IL1RAPL1	80653.2	40	1	0.86
	DTLLIR	729.438	729.436	2	45.01	39.72	1	-2.8378	DTLLIR	0
Q9UBS4	DnaJ homolog subfamily B member 11	Homo sapiens	DNAJB11	40718.6	90	2	8.94
	GEGLPNFDNNNIK	1430.68	1430.68	2	68.17	39.79	1	1.52375	GEGLPNFDNNNIK	0
	LALQLHPDRNPDDPQAQEK	2184.09	2184.1	3	53.2	73.61	1	2.30759	LALQLHPDRNPDDPQAQEK	1
O43852	Calumenin	Homo sapiens	CALU	37175.5	59	1	5.71
	YDLFVGSQATDFGEALVR	1986.97	1986.95	2	119.18	58.94	1	-7.92665	YDLFVGSQATDFGEALVR	0
Q15084	Protein disulfide-isomerase A6	Homo sapiens	PDIA6	48413.2	89	1	3.18
	TGEAIVDAALSALR	1385.75	1385.76	2	120.5	88.96	1	2.79271	TGEAIVDAALSALR	0
P31942	Heterogeneous nuclear ribonucleoprotein H3	Homo sapiens	HNRNPH3	36949.1	52	1	4.91
	ATENDIANFFSPLNPIR	1917.96	1917.96	2	128.33	52.33	1	3.31603	ATENDIANFFSPLNPIR	0
P30041	Peroxiredoxin-6	Homo sapiens	PRDX6	25111.2	56	2	8.93
	VVFVFGPDK	1006.55	1006.55	2	85.23	33.39	1	-1.55979	VVFVFGPDK	0
	LSILYPATTGR	1190.67	1190.66	2	76.33	42.57	1	-1.42777	LSILYPATTGR	0
P04632	Calpain small subunit 1	Homo sapiens	CAPNS1	28435.7	35	1	2.99
	FLVNSFLK	966.554	966.554	2	102.05	35.37	1	-0.268997	FLVNSFLK	0
P01625	Ig kappa chain V-IV region Len	Homo sapiens		12724.2	120	1	15.79
	DIVmTQSPDSLAVSLGER + Oxidation (M)	1932.95	1932.95	2	86.29	120.13	1	1.62964	DIVmTQSPDSLAVSLGER	0
Q92841	Probable ATP-dependent RNA helicase DDX17	Homo sapiens	DDX17	80773.9	89	1	1.65
	APILIATDVASR	1225.7	1225.71	2	73.39	89.33	1	4.74014	APILIATDVASR	0
P17844	Probable ATP-dependent RNA helicase DDX5	Homo sapiens	DDX5	69518.6	89	1	1.95
	APILIATDVASR	1225.7	1225.71	2	73.39	89.33	1	4.74014	APILIATDVASR	0
Q8TEK3	Histone-lysine N-methyltransferase, H3 lysine-79 specific	Homo sapiens	DOT1L	185383	46	1	0.52
	QLDGLAGLK	913.523	913.546	+2;+3	18.23	38.27	1	25.1554	QLDGLAGLK	0
O95477	ATP-binding cassette sub-family A member 1	Homo sapiens	ABCA1	255933	30	1	0.35
	TyVQIIAK + Phospho (Y)	1014.52	1014.54	2	48.35	30.27	1	28.4372	TyVQIIAK	0
Q02413	Desmoglein-1	Homo sapiens	DSG1	114504	298	5	8.2
	QEPSDSPMFIINR	1532.73	1532.73	2	85.39	37.07	1	1.61803	QEPSDSPMFIINR	0
	ALNSmGQDLERPLELR + Oxidation (M)	1856.94	1856.94	3	71.01	46.12	1	-2.45027	ALNSmGQDLERPLELR	1
	VIAPSSSLPTSLTIHHPR	1912.05	1912.05	4	68.43	109.29	1	-2.12337	VIAPSSSLPTSLTIHHPR	0
	VGDFVATDLDTGRPSTTVR	2006.01	2006	3	69.33	86.46	1	-1.5304	VGDFVATDLDTGRPSTTVR	1
	VVGPISGADLHGMLEMPDLR	2106.06	2106.06	3	112.34	102.38	1	-0.821439	VVGPISGADLHGMLEMPDLR	0
P14923	Junction plakoglobin	Homo sapiens	JUP	82290.6	285	5	7.92
	ALPELTK	770.454	770.449	2	49.25	40.03	1	-5.67198	ALPELTK	0
	ISEDKNPDYR	1235.58	1235.58	3	21.49	53.84	1	4.30568	ISEDKNPDYR	1
	LLNDEDPVVVTK	1340.72	1340.72	2	63.05	80.54	1	-1.50665	LLNDEDPVVVTK	0
	TmQNTSDLDTAR + Oxidation (M)	1367.6	1367.6	2	25.58	40.38	1	0.541094	TmQNTSDLDTAR	0
	SAIVHLINYQDDAELATR	2028.03	2028.03	3	84.29	164.57	1	2.7761	SAIVHLINYQDDAELATR	0
Q08554	Desmocollin-1	Homo sapiens	DSC1	101119	189	3	4.7
	ALDPEISSGEGLR	1342.67	1342.67	2	62.12	35.57	1	-5.28051	ALDPEISSGEGLR	0
	VTATDLDEPDTLHTR	1682.81	1682.81	3	51.39	79.92	1	-2.78106	VTATDLDEPDTLHTR	0
	IEDDNDNAPYFEHR	1733.73	1733.73	2	48.04	116.36	1	3.95102	IEDDNDNAPYFEHR	0
Q13835	Plakophilin-1	Homo sapiens	PKP1	83865.6	150	3	3.88
	ELQGVLR	813.471	813.472	2	48.3	48.18	1	1.90542	ELQGVLR	0
	LLQSGNSDVVR	1186.63	1186.63	2	40.49	88.37	1	0.969131	LLQSGNSDVVR	0
	AVQYLSSQDEK	1266.61	1266.61	2	38.06	66.16	1	3.2133	AVQYLSSQDEK	0
P20930	Filaggrin	Homo sapiens	FLG	435014	143	4	1.31
	KRPSSLER	971.551	971.551	3	17.01	38.44	1	0.298492	KRPSSLER	2
	LAQAYYESTRK	1328.67	1328.68	2	32.11	56.24	1	1.96437	LAQAYYESTRK	1
	HHEASSRADSSR	1338.6	1338.59	2	19.1	33.26	1	-7.11937	HHEASSRADSSR	1
	NPDDPDMVDVFMDHLDIDHNKK	2609.15	2609.15	4	110.54	86.38	1	-2.18845	NPDDPDMVDVFMDHLDIDHNKK	1
P47929	Galectin-7	Homo sapiens	LGALS7	15111.8	136	2	16.91
	LDTSEVVFNSK	1237.62	1237.62	2	62.02	74.92	1	2.03617	LDTSEVVFNSK	0
	AVVGDAQYHHFR	1398.68	1398.68	3	37.27	87.77	1	-2.75975	AVVGDAQYHHFR	0
P01040	Cystatin-A	Homo sapiens	CSTA	10999.7	123	1	18.37
	SLPGQNEDLVLTGYQVDK	1974.99	1974.99	2	85.3	123.22	1	1.85824	SLPGQNEDLVLTGYQVDK	0
P04406	Glyceraldehyde-3-phosphate dehydrogenase	Homo sapiens	GAPDH	36168.4	89	2	8.66
	LTGmAFR + Oxidation (M)	810.406	810.408	2	34.33	31.81	1	2.56662	LTGmAFR	0
	RVIISAPSADAPmFVmGVNHEK + 2 Oxidation (M)	2400.19	2400.2	3	72.29	78.11	1	1.6207	RVIISAPSADAPmFVmGVNHEK	1
O14556	Glyceraldehyde-3-phosphate dehydrogenase, testis-specific	Homo sapiens	GAPDHS	44748.7	32	1	1.72
	LTGmAFR + Oxidation (M)	810.406	810.408	2	34.33	31.81	1	2.56662	LTGmAFR	0
P31947	14-3-3 protein sigma	Homo sapiens	SFN	27848.7	84	1	5.65
	SNEEGSEEKGPEVR	1545.69	1545.69	3	21.23	83.65	1	0.394646	SNEEGSEEKGPEVR	1
Q01469	Fatty acid-binding protein, epidermal	Homo sapiens	FABP5	15430.5	76	1	6.67
	FEETTADGR	1024.45	1024.45	2	23.34	76.36	1	-0.898046	FEETTADGR	0
P07195	L-lactate dehydrogenase B chain	Homo sapiens	LDHB	36845.1	71	1	2.4
	FIIPQIVK	956.606	956.605	2	96.53	71.08	1	-0.993094	FIIPQIVK	0
O00571	ATP-dependent RNA helicase DDX3X	Homo sapiens	DDX3X	73519.9	70	1	1.81
	SFLLDLLNATGK	1290.72	1290.72	2	133.17	70.39	1	3.60265	SFLLDLLNATGK	0
P04040	Catalase	Homo sapiens	CAT	59902.7	60	1	2.09
	LSQEDPDYGIR	1291.6	1291.61	2	47.03	59.64	1	4.18085	LSQEDPDYGIR	0
Q5D862	Filaggrin-2	Homo sapiens	FLG2	249032	55	1	2.09
	SGQSSYGQHSSGSSQSSGYGQHGSR	2499.04	2499.05	3	18.11	54.65	1	2.88111	SGQSSYGQHSSGSSQSSGYGQHGSR	0
P58107	Epiplakin	Homo sapiens	EPPK1	557210	46	1	1.26
	VPVDVAYR	917.497	917.498	2	46.32	45.93	1	0.762945	VPVDVAYR	0
Q15149	Plectin	Homo sapiens	PLEC	533076	46	1	0.17
	VPVDVAYR	917.497	917.498	2	46.32	45.93	1	0.762945	VPVDVAYR	0
P06746	DNA polymerase beta	Homo sapiens	POLB	38291.8	42	1	1.79
	TLEDLR	745.397	745.396	2	36.34	42.36	1	-1.59646	TLEDLR	0
P35222	Catenin beta-1	Homo sapiens	CTNNB1	85948.1	40	1	0.9
	AIPELTK	770.454	770.449	2	49.25	40.03	1	-5.67198	AIPELTK	0
P52272	Heterogeneous nuclear ribonucleoprotein M	Homo sapiens	HNRNPM	77694.2	40	1	0.96
	mGPAIER + Oxidation (M)	788.385	788.394	2	24.44	39.94	1	11.6821	mGPAIER	0
O00750	Phosphatidylinositol 4-phosphate 3-kinase C2 domain-containing subunit beta	Homo sapiens	PIK3C2B	186398	38	1	0.92
	FTGsDDRLTLSFASR + Phospho (ST)	1751.79	1751.82	2	79.2	38.03	1	17.9531	FTGsDDRLTLSFASR	1
O15446	DNA-directed RNA polymerase I subunit RPA34	Homo sapiens	CD3EAP	55181.3	37	1	1.18
	KNQQLK	757.445	757.442	2	19.05	37.28	1	-3.14214	KNQQLK	1
Q9HD64	X antigen family member 1	Homo sapiens	XAGE1A	9255.83	37	1	7.41
	KNQQLK	757.445	757.442	2	19.05	37.28	1	-3.14214	KNQQLK	1
Q14722	Voltage-gated potassium channel subunit beta-1	Homo sapiens	KCNAB1	46901.8	37	1	1.43
	QQNKLK	757.445	757.442	2	19.05	37.28	1	-3.14214	QQNKLK	1
Q99728	BRCA1-associated RING domain protein 1	Homo sapiens	BARD1	87788.6	37	1	1.29
	KSLFNDAGNK	1092.56	1092.54	2	68.16	36.62	1	-11.3312	KSLFNDAGNK	1
P31151	Protein S100-A7	Homo sapiens	S100A7	11555.5	37	1	10.89
	SIIGmIDmFHK + 2 Oxidation (M)	1322.64	1322.63	3	79.09	37.02	1	-4.25665	SIIGmIDmFHK	0
Q86SG5	Protein S100-A7A	Homo sapiens	S100A7A	11389.5	37	1	10.89
	SIIGmIDmFHK + 2 Oxidation (M)	1322.64	1322.63	3	79.09	37.02	1	-4.25665	SIIGmIDmFHK	0
Q6P1S2	Uncharacterized protein C3orf33	Homo sapiens	C3orf33	33836.2	37	1	5.44
	NIsTGMAIAGIMLLLR + Phospho (ST)	1752.9	1752.88	2	148.42	36.88	1	-15.8024	NIsTGMAIAGIMLLLR	0
P32119	Peroxiredoxin-2	Homo sapiens	PRDX2	22016.2	35	1	4.55
	LSEDYGVLK	1022.53	1022.52	2	57.36	35.17	1	-4.51821	LSEDYGVLK	0
Q99943	1-acyl-sn-glycerol-3-phosphate acyltransferase alpha	Homo sapiens	AGPAT1	31971.6	34	1	3.53
	YLYGIRVEVR	1266.71	1266.7	2	120.17	33.53	1	-9.56021	YLYGIRVEVR	1
Q9P2D6	Protein FAM135A	Homo sapiens	FAM135A	171250	33	1	0.53
	TmKSENTK + Oxidation (M)	953.449	953.439	2	20.29	33.25	1	-10.7504	TmKSENTK	1
Q99685	Monoglyceride lipase	Homo sapiens	MGLL	33424.1	32	1	1.98
	YEELAR	779.381	779.404	2	34.28	31.9	1	29.2026	YEELAR	0
Q659A1	NMDA receptor-regulated protein 2	Homo sapiens	NARG2	110770	32	1	0.81
	sYVDLLVK + Phospho (ST)	1015.5	1015.53	2	52.1	31.68	1	28.6263	sYVDLLVK	0
Q8WVK2	U4/U6.U5 small nuclear ribonucleoprotein 27 kDa protein	Homo sapiens	SNRNP27	18848.9	32	1	6.45
	STSPSPsRLK + Phospho (ST)	1138.54	1138.55	2	76.07	32.46	1	10.4871	STSPSPsRLK	1
Q8WXR4	Myosin-IIIb	Homo sapiens	MYO3B	152883	30	1	0.45
	QAAREK	701.382	701.379	2	33.34	30.12	1	-3.74974	QAAREK	1
Q8TD31	Coiled-coil alpha-helical rod protein 1	Homo sapiens	CCHCR1	88847.2	30	1	0.77
	RAAQEK	701.382	701.379	2	33.34	30.12	1	-3.74974	RAAQEK	1
Q6ZV60	Putative uncharacterized protein encoded by LINC00173	Homo sapiens	LINC00173	16789	30	1	4.2
	RAAQEK	701.382	701.379	2	33.34	30.12	1	-3.74974	RAAQEK	1
Q9NPH3	Interleukin-1 receptor accessory protein	Homo sapiens	IL1RAP	65974.5	30	1	1.23
	TVLTVIK	772.506	772.504	2	80.58	30.39	1	-1.87701	TVLTVIK	0
Q2M3G0	ATP-binding cassette sub-family B member 5	Homo sapiens	ABCB5	90096.7	30	1	0.64
	GLSLSIER	873.492	873.493	2	43.35	30.4	1	1.08759	GLSLSIER	0

## Sheet: Mascot analysis_PPT1-CTAP_exp2
Supplementary Table 2D: Unfiltered list of identified PPT1 interacting proteins and corresponding peptides with their parameters (Q Exactive™ Hybrid MS; bait CTAP-PPT1; experiment 2).
UniProt/SwissProt ID	Protein name	Organism	Gene symbol	Observed Mass	Mascot Score	No of peptides	Sequence coverage
P13645	Keratin, type I cytoskeletal 10	Homo sapiens	KRT10	58975.6	1793	28	37.5
	Peptide sequence	Predicted mass	Measured mass	Charge	Retention Time	Mascot Score	No of queries	Delta mass (ppm)	Derived sequence	missed cleaveages
	TIDDLK	703.375	703.374	2	32.03	41.32	1	-1.84823	TIDDLK	0
	LAADDFR	806.392	806.392	2	44.32	62.18	1	-0.706852	LAADDFR	0
	LASYLDK	808.433	808.433	2	41.37	62.63	1	-0.383458	LASYLDK	0
	SEITELR	846.445	846.443	2	43.38	56.48	1	-2.55185	SEITELR	0
	IKEWYEK	994.512	994.51	+2;+3	43.16	54.86	1	-2.26242	IKEWYEK	1
	SEITELRR	1002.55	1002.54	+2;+3	36.08	57.96	1	-2.48368	SEITELRR	1
	VTMQNLNDR	1089.52	1089.52	2	39.32	63.03	1	-3.16652	VTMQNLNDR	0
	VTmQNLNDR + Oxidation (M)	1105.52	1105.52	2	22.11	66.55	1	-2.55988	VTmQNLNDR	0
	LENEIQTYR	1164.58	1164.58	2	45	76.64	1	-1.8891	LENEIQTYR	0
	SLLEGEGSSGGGGR	1261.59	1261.59	2	38.5	43.39	1	3.14682	SLLEGEGSSGGGGR	0
	NHEEEMKDLR	1299.59	1299.58	3	27.59	53.56	1	-2.14683	NHEEEMKDLR	1
	NHEEEmKDLR + Oxidation (M)	1315.58	1315.59	+2;+3	17.37	52.02	1	1.97631	NHEEEmKDLR	1
	SQYEQLAEQNR	1364.63	1364.64	2	39.1	39.76	1	5.89903	SQYEQLAEQNR	0
	ALEESNYELEGK	1380.64	1380.64	2	49.55	87.1	1	-2.10772	ALEESNYELEGK	0
	QSLEASLAETEGR	1389.67	1389.67	2	64.19	88.83	1	0.84912	QSLEASLAETEGR	0
	IRLENEIQTYR	1433.76	1433.76	2	60.23	95.86	1	-0.320834	IRLENEIQTYR	1
	SQYEQLAEQNRK	1492.73	1492.72	+2;+3	32.35	74.21	1	-1.77527	SQYEQLAEQNRK	1
	ELTTEIDNNIEQISSYK	1995.96	1995.96	+2;+3	97.05	113.62	1	0.125253	ELTTEIDNNIEQISSYK	0
	ADLEMQIESLTEELAYLK	2095.04	2095.04	2	157.39	63.68	1	1.72789	ADLEMQIESLTEELAYLK	0
	ADLEmQIESLTEELAYLK + Oxidation (M)	2111.03	2111.04	+2;+3	158.59	116.51	1	0.90477	ADLEmQIESLTEELAYLK	0
	SKELTTEIDNNIEQISSYK	2211.09	2211.09	3	90.45	34.7	1	-0.0587945	SKELTTEIDNNIEQISSYK	1
	ADLEmQIESLTEELAYLKK + Oxidation (M)	2239.13	2239.13	3	141.25	188.27	1	1.16563	ADLEmQIESLTEELAYLKK	1
	NVSTGDVNVEMNAAPGVDLTQLLNNMR	2871.39	2871.39	3	136	124.92	1	0.44926	NVSTGDVNVEMNAAPGVDLTQLLNNMR	0
	NVSTGDVNVEmNAAPGVDLTQLLNNMR + Oxidation (M)	2887.38	2887.38	3	127.06	132.61	1	1.40266	NVSTGDVNVEmNAAPGVDLTQLLNNMR	0
	NVSTGDVNVEmNAAPGVDLTQLLNNmR + 2 Oxidation (M)	2903.38	2903.37	3	105.46	95.09	1	-1.70491	NVSTGDVNVEmNAAPGVDLTQLLNNmR	0
	YENEVALR	992.493	992.49	2	42.18	56.96	1	-2.79095	YENEVALR	0
	VLDELTLTK	1030.59	1030.59	2	69.37	69.76	1	-3.0565	VLDELTLTK	0
	NQILNLTTDNANILLQIDNAR	2366.26	2366.23	3	124.4	79.54	1	-9.66929	NQILNLTTDNANILLQIDNAR	0
O94763	Unconventional prefoldin RPB5 interactor 1	Homo sapiens	URI1	60163.5	41	1	1.12
	TIDDLK	703.375	703.374	2	32.03	41.32	1	-1.84823	TIDDLK	0
P02533	Keratin, type I cytoskeletal 14	Homo sapiens	KRT14	51805.3	461	9	15.47
	LAADDFR	806.392	806.392	2	44.32	62.18	1	-0.706852	LAADDFR	0
	LASYLDK	808.433	808.433	2	41.37	62.63	1	-0.383458	LASYLDK	0
	VTMQNLNDR	1089.52	1089.52	2	39.32	63.03	1	-3.16652	VTMQNLNDR	0
	VTmQNLNDR + Oxidation (M)	1105.52	1105.52	2	22.11	66.55	1	-2.55988	VTmQNLNDR	0
	ILNEMR	774.406	774.403	2	38.02	40.72	1	-3.8352	ILNEMR	0
	VLDELTLAR	1028.59	1028.58	2	72.24	69.59	1	-2.76107	VLDELTLAR	0
	EVATNSELVQSGK	1360.68	1360.69	2	36.52	77.99	1	1.83731	EVATNSELVQSGK	0
	ADLEmQIESLK + Oxidation (M)	1291.63	1291.64	2	85.45	88.81	1	5.73692	ADLEmQIESLK	0
	TRLEQEIATYR	1378.72	1378.72	2	59.09	94.03	1	-1.86405	TRLEQEIATYR	1
P08779	Keratin, type I cytoskeletal 16	Homo sapiens	KRT16	51512.1	428	9	16.07
	LAADDFR	806.392	806.392	2	44.32	62.18	1	-0.706852	LAADDFR	0
	LASYLDK	808.433	808.433	2	41.37	62.63	1	-0.383458	LASYLDK	0
	VTMQNLNDR	1089.52	1089.52	2	39.32	63.03	1	-3.16652	VTMQNLNDR	0
	VTmQNLNDR + Oxidation (M)	1105.52	1105.52	2	22.11	66.55	1	-2.55988	VTmQNLNDR	0
	ILNEMR	774.406	774.403	2	38.02	40.72	1	-3.8352	ILNEMR	0
	VLDELTLAR	1028.59	1028.58	2	72.24	69.59	1	-2.76107	VLDELTLAR	0
	TRLEQEIATYR	1378.72	1378.72	2	59.09	94.03	1	-1.86405	TRLEQEIATYR	1
	YEHELALR	1029.52	1029.52	2	43.15	40.64	1	-2.54486	YEHELALR	0
	IIAATIENAQPILQIDNAR	2063.14	2063.14	3	98.57	86.07	1	0.61072	IIAATIENAQPILQIDNAR	0
Q04695	Keratin, type I cytoskeletal 17	Homo sapiens	KRT17	48306	416	8	17.36
	LAADDFR	806.392	806.392	2	44.32	62.18	1	-0.706852	LAADDFR	0
	LASYLDK	808.433	808.433	2	41.37	62.63	1	-0.383458	LASYLDK	0
	ILNEMR	774.406	774.403	2	38.02	40.72	1	-3.8352	ILNEMR	0
	VLDELTLAR	1028.59	1028.58	2	72.24	69.59	1	-2.76107	VLDELTLAR	0
	EVATNSELVQSGK	1360.68	1360.69	2	36.52	77.99	1	1.83731	EVATNSELVQSGK	0
	TRLEQEIATYR	1378.72	1378.72	2	59.09	94.03	1	-1.86405	TRLEQEIATYR	1
	ATMQNLNDR	1061.49	1061.49	2	29.58	57.92	1	-2.37402	ATMQNLNDR	0
	LLEGEDAHLTQYK	1515.76	1515.75	3	56.15	87.41	1	-3.55598	LLEGEDAHLTQYK	0
P19012	Keratin, type I cytoskeletal 15	Homo sapiens	KRT15	49365	266	4	7.46
	LAADDFR	806.392	806.392	2	44.32	62.18	1	-0.706852	LAADDFR	0
	LASYLDK	808.433	808.433	2	41.37	62.63	1	-0.383458	LASYLDK	0
	VLDELTLAR	1028.59	1028.58	2	72.24	69.59	1	-2.76107	VLDELTLAR	0
	TRLEQEIATYR	1378.72	1378.72	2	59.09	94.03	1	-1.86405	TRLEQEIATYR	1
P13646	Keratin, type I cytoskeletal 13	Homo sapiens	KRT13	49833.3	187	2	3.93
	LAADDFR	806.392	806.392	2	44.32	62.18	1	-0.706852	LAADDFR	0
	TRLEQEIATYR	1378.72	1378.72	2	59.09	94.03	1	-1.86405	TRLEQEIATYR	1
P08727	Keratin, type I cytoskeletal 19	Homo sapiens	KRT19	44079.1	140	3	5.75
	LAADDFR	806.392	806.392	2	44.32	62.18	1	-0.706852	LAADDFR	0
	LASYLDK	808.433	808.433	2	41.37	62.63	1	-0.383458	LASYLDK	0
	VLDELTLAR	1028.59	1028.58	2	72.24	69.59	1	-2.76107	VLDELTLAR	0
Q7Z3Y7	Keratin, type I cytoskeletal 28	Homo sapiens	KRT28	51041.8	135	3	3.45
	LAADDFR	806.392	806.392	2	44.32	62.18	1	-0.706852	LAADDFR	0
	VTMQNLNDR	1089.52	1089.52	2	39.32	63.03	1	-3.16652	VTMQNLNDR	0
	VTmQNLNDR + Oxidation (M)	1105.52	1105.52	2	22.11	66.55	1	-2.55988	VTmQNLNDR	0
P05783	Keratin, type I cytoskeletal 18	Homo sapiens	KRT18	48028.5	62	1	1.63
	LAADDFR	806.392	806.392	2	44.32	62.18	1	-0.706852	LAADDFR	0
Q2M2I5	Keratin, type I cytoskeletal 24	Homo sapiens	KRT24	55467.3	62	1	1.33
	LAADDFR	806.392	806.392	2	44.32	62.18	1	-0.706852	LAADDFR	0
Q15323	Keratin, type I cuticular Ha1	Homo sapiens	KRT31	48356.7	62	1	1.68
	LAADDFR	806.392	806.392	2	44.32	62.18	1	-0.706852	LAADDFR	0
Q14532	Keratin, type I cuticular Ha2	Homo sapiens	KRT32	51505.8	62	1	1.56
	LAADDFR	806.392	806.392	2	44.32	62.18	1	-0.706852	LAADDFR	0
Q92764	Keratin, type I cuticular Ha5	Homo sapiens	KRT35	51386.2	62	1	1.54
	LAADDFR	806.392	806.392	2	44.32	62.18	1	-0.706852	LAADDFR	0
O76013	Keratin, type I cuticular Ha6	Homo sapiens	KRT36	53133.7	62	1	1.5
	LAADDFR	806.392	806.392	2	44.32	62.18	1	-0.706852	LAADDFR	0
O76014	Keratin, type I cuticular Ha7	Homo sapiens	KRT37	50818.9	62	1	1.56
	LAADDFR	806.392	806.392	2	44.32	62.18	1	-0.706852	LAADDFR	0
O76015	Keratin, type I cuticular Ha8	Homo sapiens	KRT38	51735.1	62	1	1.54
	LAADDFR	806.392	806.392	2	44.32	62.18	1	-0.706852	LAADDFR	0
Q14525	Keratin, type I cuticular Ha3-II	Homo sapiens	KRT33B	47104.3	62	1	1.73
	LAADDFR	806.392	806.392	2	44.32	62.18	1	-0.706852	LAADDFR	0
P35527	Keratin, type I cytoskeletal 9	Homo sapiens	KRT9	62210.8	1167	20	38.2
	LASYLDK	808.433	808.433	2	41.37	62.63	1	-0.383458	LASYLDK	0
	mTLDDFR + Oxidation (M)	912.401	912.4	2	49.47	43.88	1	-0.909688	mTLDDFR	0
	IQDWYDK	966.445	966.439	2	50.18	38.41	1	-5.79443	IQDWYDK	0
	TLLDIDNTR	1059.56	1059.55	2	65.48	68	1	-2.68037	TLLDIDNTR	0
	STMQELNSR	1064.49	1064.49	2	32.55	64.99	1	-2.63976	STMQELNSR	0
	FEmEQNLR + Oxidation (M)	1081.49	1081.48	2	34.01	50.86	1	-2.96814	FEmEQNLR	0
	QGVDADINGLR	1156.58	1156.58	2	57.19	65.79	1	-1.03754	QGVDADINGLR	0
	QVLDNLTmEK + Oxidation (M)	1205.6	1205.59	2	54.55	75.78	1	-4.02291	QVLDNLTmEK	0
	SGGGGGGGLGSGGSIR	1231.59	1231.59	2	32.19	108.93	1	-1.37221	SGGGGGGGLGSGGSIR	0
	FSSSSGYGGGSSR	1234.52	1234.52	2	25.12	84.1	1	-0.27541	FSSSSGYGGGSSR	0
	VQALEEANNDLENK	1585.76	1585.76	+2;+3	54.49	102.8	1	-1.31168	VQALEEANNDLENK	0
	NYSPYYNTIDDLK	1604.74	1604.73	2	79.27	55.14	1	-0.735324	NYSPYYNTIDDLK	0
	GGSGGSYGGGGSGGGYGGGSGSR	1790.72	1790.72	2	22.34	144.08	1	1.61946	GGSGGSYGGGGSGGGYGGGSGSR	0
	TLNDmRQEYEQLIAK + Oxidation (M)	1866.91	1866.94	2	67.21	63.78	1	12.1002	TLNDmRQEYEQLIAK	1
	EIETYHNLLEGGQEDFESSGAGK	2509.12	2509.13	3	81.49	151.64	1	1.53041	EIETYHNLLEGGQEDFESSGAGK	0
	DIENQYETQITQIEHEVSSSGQEVQSSAK	3263.51	3263.52	3	111.47	221.46	1	3.68009	DIENQYETQITQIEHEVSSSGQEVQSSAK	0
	TLNDMR	748.354	748.351	2	26.28	40.7	1	-4.26269	TLNDMR	0
	FSSSGGGGGGGR	981.426	981.425	2	17.12	58.26	1	-1.26347	FSSSGGGGGGGR	0
	STmQELNSR + Oxidation (M)	1080.49	1080.48	2	20.37	63.54	1	-3.51693	STmQELNSR	0
	DQIVDLTVGNNK	1314.68	1314.68	2	67.12	62.73	1	-0.927984	DQIVDLTVGNNK	0
Q99456	Keratin, type I cytoskeletal 12	Homo sapiens	KRT12	53570.4	63	1	1.42
	LASYLDK	808.433	808.433	2	41.37	62.63	1	-0.383458	LASYLDK	0
Q7Z3Z0	Keratin, type I cytoskeletal 25	Homo sapiens	KRT25	49747.3	101	2	2
	VTMQNLNDR	1089.52	1089.52	2	39.32	63.03	1	-3.16652	VTMQNLNDR	0
	VTmQNLNDR + Oxidation (M)	1105.52	1105.52	2	22.11	66.55	1	-2.55988	VTmQNLNDR	0
Q7Z3Y9	Keratin, type I cytoskeletal 26	Homo sapiens	KRT26	52476.2	101	2	1.92
	VTMQNLNDR	1089.52	1089.52	2	39.32	63.03	1	-3.16652	VTMQNLNDR	0
	VTmQNLNDR + Oxidation (M)	1105.52	1105.52	2	22.11	66.55	1	-2.55988	VTmQNLNDR	0
Q7Z3Y8	Keratin, type I cytoskeletal 27	Homo sapiens	KRT27	50297.4	101	2	1.96
	VTMQNLNDR	1089.52	1089.52	2	39.32	63.03	1	-3.16652	VTMQNLNDR	0
	VTmQNLNDR + Oxidation (M)	1105.52	1105.52	2	22.11	66.55	1	-2.55988	VTmQNLNDR	0
P01834	Ig kappa chain C region	Homo sapiens	IGKC	11739.6	2789	3	49.06
	DSTYSLSSTLTLSK	1501.75	1501.75	2	89.54	105.06	1	1.60479	DSTYSLSSTLTLSK	0
	TVAAPSVFIFPPSDEQLK	1945.02	1945.02	2	111.22	74.25	1	2.24676	TVAAPSVFIFPPSDEQLK	0
	VDNALQSGNSQESVTEQDSK	2134.96	2134.96	+2;+3	37.58	132.86	1	-1.49417	VDNALQSGNSQESVTEQDSK	0
P04264	Keratin, type II cytoskeletal 1	Homo sapiens	KRT1	66137	1652	30	33.23
	LDSELK	703.375	703.374	2	27.56	41.1	1	-2.28896	LDSELK	0
	SISISVAR	831.481	831.482	2	52.54	41.83	1	0.58931	SISISVAR	0
	SLVNLGGSK	873.492	873.488	2	50.56	73.4	1	-4.83118	SLVNLGGSK	0
	SEIDNVKK	931.497	931.495	2	21.07	54.66	1	-3.01665	SEIDNVKK	1
	IEISELNR	972.524	972.522	2	57.13	67.42	1	-1.99481	IEISELNR	0
	DVDGAYMTK	998.438	998.436	2	36.37	41.39	1	-2.25352	DVDGAYMTK	0
	DVDGAYmTK + Oxidation (M)	1014.43	1014.43	2	24.32	46.38	1	-2.494	DVDGAYmTK	0
	TLLEGEESR	1032.51	1032.51	2	40.27	85.13	1	-2.98303	TLLEGEESR	0
	AQYEDIAQK	1064.51	1064.51	2	33.37	56.02	1	-2.57395	AQYEDIAQK	0
	GSGGGSSGGSIGGR	1091.5	1091.49	2	18.07	82.53	1	-2.05223	GSGGGSSGGSIGGR	0
	AEAESLYQSK	1124.53	1124.53	2	35.38	71.42	1	-1.92079	AEAESLYQSK	0
	DYQELMNTK	1140.51	1140.51	2	55.4	42.21	1	-1.72729	DYQELMNTK	0
	DYQELmNTK + Oxidation (M)	1156.51	1156.5	2	34.03	42.71	1	-3.19064	DYQELmNTK	0
	TNAENEFVTIK	1264.63	1264.63	2	62.52	78.57	1	-1.24938	TNAENEFVTIK	0
	LALDLEIATYR	1276.7	1276.71	2	160.11	48.82	1	7.61336	LALDLEIATYR	0
	SLDLDSIIAEVK	1301.71	1301.71	+2;+3	118.53	99.23	1	0.445568	SLDLDSIIAEVK	0
	NMQDmVEDYR + Oxidation (M)	1315.52	1315.52	2	48.45	55.17	1	-0.228047	NMQDmVEDYR	0
	NmQDmVEDYR + 2 Oxidation (M)	1331.51	1331.51	2	33	51.44	1	0.0450615	NmQDmVEDYR	0
	SKAEAESLYQSK	1339.66	1339.66	2	32.02	105.03	1	-0.268725	SKAEAESLYQSK	1
	LNDLEDALQQAK	1356.69	1356.69	2	75.37	82.3	1	-0.788685	LNDLEDALQQAK	0
	SLNNQFASFIDK	1382.68	1382.68	2	91.5	84.8	1	0.332687	SLNNQFASFIDK	0
	TNAENEFVTIKK	1392.72	1392.72	+2;+3	50.01	116.09	1	-2.6064	TNAENEFVTIKK	1
	RTNAENEFVTIK	1420.73	1420.73	+2;+3	53.18	82.45	1	-1.41476	RTNAENEFVTIK	1
	WELLQQVDTSTR	1474.74	1474.74	2	90.14	85.24	1	0.447536	WELLQQVDTSTR	0
	FLEQQNQVLQTK	1474.78	1474.78	2	57.42	81.29	1	-1.07135	FLEQQNQVLQTK	0
	NKLNDLEDALQQAK	1598.83	1598.83	+2;+3	81.28	100.61	1	4.44701	NKLNDLEDALQQAK	1
	QISNLQQSISDAEQR	1715.84	1715.85	+2;+3	67.01	110.42	1	0.804269	QISNLQQSISDAEQR	0
	SEIDNVK	803.402	803.404	2	25.36	37.1	1	2.27781	SEIDNVK	0
	LRSEIDNVK	1072.59	1072.59	2	31.52	41.7	1	-2.3681	LRSEIDNVK	1
	NmQDMVEDYR + Oxidation (M)	1315.52	1315.53	2	44.28	55.4	1	6.00524	NmQDMVEDYR	0
P12035	Keratin, type II cytoskeletal 3	Homo sapiens	KRT3	64515.5	211	6	7.17
	LDSELK	703.375	703.374	2	27.56	41.1	1	-2.28896	LDSELK	0
	FASFIDK	826.423	826.422	2	62.37	61.78	1	-0.375111	FASFIDK	0
	FLEQQNK	905.461	905.459	2	27.44	45.44	1	-1.88854	FLEQQNK	0
	FLEQQNKVLETK	1475.8	1475.77	2	60.26	36.71	1	-22.0355	FLEQQNKVLETK	1
	DYQELmNVK + Oxidation (M)	1154.53	1154.53	2	46.07	34.24	1	-0.563001	DYQELmNVK	0
	LALDVEIATYR	1262.69	1262.68	2	105.48	68.63	1	-1.77399	LALDVEIATYR	0
Q08378	Golgin subfamily A member 3	Homo sapiens	GOLGA3	167666	41	1	0.4
	LDSELK	703.375	703.374	2	27.56	41.1	1	-2.28896	LDSELK	0
P35908	Keratin, type II cytoskeletal 2 epidermal	Homo sapiens	KRT2	65623.2	1087	19	34.59
	IEISELNR	972.524	972.522	2	57.13	67.42	1	-1.99481	IEISELNR	0
	FLEQQNQVLQTK	1474.78	1474.78	2	57.42	81.29	1	-1.07135	FLEQQNQVLQTK	0
	FASFIDK	826.423	826.422	2	62.37	61.78	1	-0.375111	FASFIDK	0
	LQGEIAHVK	993.561	993.559	+2;+3	31.41	55.79	1	-1.9727	LQGEIAHVK	0
	YLDGLTAER	1036.52	1036.51	2	57.49	70.89	1	-8.23912	YLDGLTAER	0
	AQYEEIAQR	1106.54	1106.53	2	36.48	50.35	1	-1.56344	AQYEEIAQR	0
	RYLDGLTAER	1192.62	1192.62	2	52.28	70.35	1	-3.13595	RYLDGLTAER	1
	GGSISGGGYGSGGGK	1196.54	1196.54	2	23.39	66.74	1	-0.96946	GGSISGGGYGSGGGK	0
	TAAENDFVTLK	1207.61	1207.6	2	64.07	67.95	1	-4.41368	TAAENDFVTLK	0
	GFSSGSAVVSGGSR	1253.6	1253.6	2	40.21	82.97	1	-0.51053	GFSSGSAVVSGGSR	0
	NLDLDSIIAEVK	1328.72	1328.72	2	119.04	67.95	1	0.00752605	NLDLDSIIAEVK	0
	LNDLEEALQQAK	1370.7	1370.7	2	81.08	80.23	1	0.124024	LNDLEEALQQAK	0
	SKEEAEALYHSK	1390.67	1390.68	2	29.1	60.36	1	4.1275	SKEEAEALYHSK	1
	VDLLNQEIEFLK	1459.79	1459.79	2	116.01	112.12	1	1.2947	VDLLNQEIEFLK	0
	GGSSSGGGYGSGGGGSSSVK	1587.68	1587.68	2	19.37	114.27	1	2.24227	GGSSSGGGYGSGGGGSSSVK	0
	GSSSGGGYSSGSSSYGSGGR	1739.7	1739.7	2	23.21	135.69	1	0.385124	GSSSGGGYSSGSSSYGSGGR	0
	DYQELmNVK + Oxidation (M)	1154.53	1154.53	2	46.07	34.24	1	-0.563001	DYQELmNVK	0
	LALDVEIATYR	1262.69	1262.68	2	105.48	68.63	1	-1.77399	LALDVEIATYR	0
	TSQNSELNNmQDLVEDYK + Oxidation (M)	2142.94	2142.92	2	62.59	90.44	1	-6.93907	TSQNSELNNmQDLVEDYK	0
Q7Z794	Keratin, type II cytoskeletal 1b	Homo sapiens	KRT77	62093.4	116	2	3.29
	FLEQQNQVLQTK	1474.78	1474.78	2	57.42	81.29	1	-1.07135	FLEQQNQVLQTK	0
	FASFIDK	826.423	826.422	2	62.37	61.78	1	-0.375111	FASFIDK	0
P04259	Keratin, type II cytoskeletal 6B	Homo sapiens	KRT6B	60260.2	661	16	26.24
	FASFIDK	826.423	826.422	2	62.37	61.78	1	-0.375111	FASFIDK	0
	AQYEEIAQR	1106.54	1106.53	2	36.48	50.35	1	-1.56344	AQYEEIAQR	0
	NLDLDSIIAEVK	1328.72	1328.72	2	119.04	67.95	1	0.00752605	NLDLDSIIAEVK	0
	FLEQQNK	905.461	905.459	2	27.44	45.44	1	-1.88854	FLEQQNK	0
	WTLLQEQGTK	1202.63	1202.63	2	71.43	75.74	1	-1.61313	WTLLQEQGTK	0
	AEAESWYQTK	1211.55	1211.54	2	48.27	54.22	1	-2.12126	AEAESWYQTK	0
	LALDVEIATYR	1262.69	1262.68	2	105.48	68.63	1	-1.77399	LALDVEIATYR	0
	LDSELR	731.381	731.379	2	30.09	46.11	1	-3.11739	LDSELR	0
	SLYGLGGSK	880.465	880.456	2	50.48	46.3	1	-11.2327	SLYGLGGSK	0
	LRSEIDHVK	1095.6	1095.6	2	26	37.4	1	-2.34574	LRSEIDHVK	1
	LEGLEDALQK	1114.59	1114.59	2	67.49	73.45	1	0.242242	LEGLEDALQK	0
	EYQELMNVK	1152.55	1152.55	2	59.29	40.03	1	-1.86543	EYQELMNVK	0
	EYQELmNVK + Oxidation (M)	1168.54	1168.54	2	42.05	30	1	-4.16758	EYQELmNVK	0
	NmQDLVEDLK + Oxidation (M)	1219.58	1219.58	2	63.41	54.05	1	0.172191	NmQDLVEDLK	0
	ADTLTDEINFLR	1406.7	1406.71	2	103.55	108.91	1	3.25584	ADTLTDEINFLR	0
	ATGGGLSSVGGGSSTIK	1434.73	1434.73	2	45.15	120.58	1	-1.56824	ATGGGLSSVGGGSSTIK	0
P02538	Keratin, type II cytoskeletal 6A	Homo sapiens	KRT6A	60238.2	578	16	24.11
	FASFIDK	826.423	826.422	2	62.37	61.78	1	-0.375111	FASFIDK	0
	AQYEEIAQR	1106.54	1106.53	2	36.48	50.35	1	-1.56344	AQYEEIAQR	0
	NLDLDSIIAEVK	1328.72	1328.72	2	119.04	67.95	1	0.00752605	NLDLDSIIAEVK	0
	FLEQQNK	905.461	905.459	2	27.44	45.44	1	-1.88854	FLEQQNK	0
	WTLLQEQGTK	1202.63	1202.63	2	71.43	75.74	1	-1.61313	WTLLQEQGTK	0
	AEAESWYQTK	1211.55	1211.54	2	48.27	54.22	1	-2.12126	AEAESWYQTK	0
	FLEQQNKVLETK	1475.8	1475.77	2	60.26	36.71	1	-22.0355	FLEQQNKVLETK	1
	LALDVEIATYR	1262.69	1262.68	2	105.48	68.63	1	-1.77399	LALDVEIATYR	0
	LDSELR	731.381	731.379	2	30.09	46.11	1	-3.11739	LDSELR	0
	SLYGLGGSK	880.465	880.456	2	50.48	46.3	1	-11.2327	SLYGLGGSK	0
	LRSEIDHVK	1095.6	1095.6	2	26	37.4	1	-2.34574	LRSEIDHVK	1
	LEGLEDALQK	1114.59	1114.59	2	67.49	73.45	1	0.242242	LEGLEDALQK	0
	EYQELMNVK	1152.55	1152.55	2	59.29	40.03	1	-1.86543	EYQELMNVK	0
	EYQELmNVK + Oxidation (M)	1168.54	1168.54	2	42.05	30	1	-4.16758	EYQELmNVK	0
	ADTLTDEINFLR	1406.7	1406.71	2	103.55	108.91	1	3.25584	ADTLTDEINFLR	0
	SGFSSVSVSR	1011.5	1011.5	2	45.23	53.09	1	-2.97578	SGFSSVSVSR	0
P48668	Keratin, type II cytoskeletal 6C	Homo sapiens	KRT6C	60218.2	569	15	23.23
	FASFIDK	826.423	826.422	2	62.37	61.78	1	-0.375111	FASFIDK	0
	AQYEEIAQR	1106.54	1106.53	2	36.48	50.35	1	-1.56344	AQYEEIAQR	0
	NLDLDSIIAEVK	1328.72	1328.72	2	119.04	67.95	1	0.00752605	NLDLDSIIAEVK	0
	FLEQQNK	905.461	905.459	2	27.44	45.44	1	-1.88854	FLEQQNK	0
	WTLLQEQGTK	1202.63	1202.63	2	71.43	75.74	1	-1.61313	WTLLQEQGTK	0
	AEAESWYQTK	1211.55	1211.54	2	48.27	54.22	1	-2.12126	AEAESWYQTK	0
	LALDVEIATYR	1262.69	1262.68	2	105.48	68.63	1	-1.77399	LALDVEIATYR	0
	LDSELR	731.381	731.379	2	30.09	46.11	1	-3.11739	LDSELR	0
	SLYGLGGSK	880.465	880.456	2	50.48	46.3	1	-11.2327	SLYGLGGSK	0
	LRSEIDHVK	1095.6	1095.6	2	26	37.4	1	-2.34574	LRSEIDHVK	1
	LEGLEDALQK	1114.59	1114.59	2	67.49	73.45	1	0.242242	LEGLEDALQK	0
	EYQELMNVK	1152.55	1152.55	2	59.29	40.03	1	-1.86543	EYQELMNVK	0
	EYQELmNVK + Oxidation (M)	1168.54	1168.54	2	42.05	30	1	-4.16758	EYQELmNVK	0
	NmQDLVEDLK + Oxidation (M)	1219.58	1219.58	2	63.41	54.05	1	0.172191	NmQDLVEDLK	0
	ADTLTDEINFLR	1406.7	1406.71	2	103.55	108.91	1	3.25584	ADTLTDEINFLR	0
P13647	Keratin, type II cytoskeletal 5	Homo sapiens	KRT5	62523.9	565	15	24.07
	FASFIDK	826.423	826.422	2	62.37	61.78	1	-0.375111	FASFIDK	0
	NLDLDSIIAEVK	1328.72	1328.72	2	119.04	67.95	1	0.00752605	NLDLDSIIAEVK	0
	FLEQQNK	905.461	905.459	2	27.44	45.44	1	-1.88854	FLEQQNK	0
	SLYNLGGSK	937.487	937.484	2	50.42	45.83	1	-3.29605	SLYNLGGSK	0
	HEISEMNR	1014.46	1014.45	2	22.56	51.67	1	-0.690026	HEISEMNR	0
	LRAEIDNVK	1056.59	1056.59	2	37.01	49.6	1	-3.76683	LRAEIDNVK	1
	WTLLQEQGTK	1202.63	1202.63	2	71.43	75.74	1	-1.61313	WTLLQEQGTK	0
	LALDVEIATYR	1262.69	1262.68	2	105.48	68.63	1	-1.77399	LALDVEIATYR	0
	LDSELR	731.381	731.379	2	30.09	46.11	1	-3.11739	LDSELR	0
	LAELEEALQK	1142.62	1142.62	2	68.01	73.94	1	-2.02167	LAELEEALQK	0
	EYQELmNTK + Oxidation (M)	1170.52	1170.52	2	30.24	31.93	1	0.435703	EYQELmNTK	0
	YEELQQTAGR	1193.57	1193.57	2	33.14	77.08	1	-1.7343	YEELQQTAGR	0
	NmQDLVEDFK + Oxidation (M)	1253.56	1253.56	2	67.25	51.05	1	1.87466	NmQDLVEDFK	0
	RTTAENEFVMLK	1437.73	1437.74	2	67.51	41.04	1	10.6348	RTTAENEFVMLK	1
	VDALMDEINFmK + Oxidation (M)	1440.66	1440.66	2	91.57	71.55	1	1.15225	VDALMDEINFmK	0
Q5XKE5	Keratin, type II cytoskeletal 79	Homo sapiens	KRT79	58030.1	296	7	10.65
	FASFIDK	826.423	826.422	2	62.37	61.78	1	-0.375111	FASFIDK	0
	NLDLDSIIAEVK	1328.72	1328.72	2	119.04	67.95	1	0.00752605	NLDLDSIIAEVK	0
	FLEQQNK	905.461	905.459	2	27.44	45.44	1	-1.88854	FLEQQNK	0
	FLEQQNKVLETK	1475.8	1475.77	2	60.26	36.71	1	-22.0355	FLEQQNKVLETK	1
	DYQELmNVK + Oxidation (M)	1154.53	1154.53	2	46.07	34.24	1	-0.563001	DYQELmNVK	0
	LALDVEIATYR	1262.69	1262.68	2	105.48	68.63	1	-1.77399	LALDVEIATYR	0
	LDSELR	731.381	731.379	2	30.09	46.11	1	-3.11739	LDSELR	0
O95678	Keratin, type II cytoskeletal 75	Homo sapiens	KRT75	59754	278	6	9.44
	FASFIDK	826.423	826.422	2	62.37	61.78	1	-0.375111	FASFIDK	0
	NLDLDSIIAEVK	1328.72	1328.72	2	119.04	67.95	1	0.00752605	NLDLDSIIAEVK	0
	FLEQQNK	905.461	905.459	2	27.44	45.44	1	-1.88854	FLEQQNK	0
	AEAESWYQTK	1211.55	1211.54	2	48.27	54.22	1	-2.12126	AEAESWYQTK	0
	FLEQQNKVLETK	1475.8	1475.77	2	60.26	36.71	1	-22.0355	FLEQQNKVLETK	1
	LALDVEIATYR	1262.69	1262.68	2	105.48	68.63	1	-1.77399	LALDVEIATYR	0
Q01546	Keratin, type II cytoskeletal 2 oral	Homo sapiens	KRT76	66260	223	6	7.52
	FASFIDK	826.423	826.422	2	62.37	61.78	1	-0.375111	FASFIDK	0
	AQYEEIAQR	1106.54	1106.53	2	36.48	50.35	1	-1.56344	AQYEEIAQR	0
	FLEQQNK	905.461	905.459	2	27.44	45.44	1	-1.88854	FLEQQNK	0
	FLEQQNKVLETK	1475.8	1475.77	2	60.26	36.71	1	-22.0355	FLEQQNKVLETK	1
	DYQELmNVK + Oxidation (M)	1154.53	1154.53	2	46.07	34.24	1	-0.563001	DYQELmNVK	0
	LALDVEIATYR	1262.69	1262.68	2	105.48	68.63	1	-1.77399	LALDVEIATYR	0
P05787	Keratin, type II cytoskeletal 8	Homo sapiens	KRT8	53671.1	129	5	7.04
	FASFIDK	826.423	826.422	2	62.37	61.78	1	-0.375111	FASFIDK	0
	FLEQQNK	905.461	905.459	2	27.44	45.44	1	-1.88854	FLEQQNK	0
	LALDIEIATYR	1276.7	1276.71	2	160.11	48.82	1	7.61336	LALDIEIATYR	0
	EYQELMNVK	1152.55	1152.55	2	59.29	40.03	1	-1.86543	EYQELMNVK	0
	EYQELmNVK + Oxidation (M)	1168.54	1168.54	2	42.05	30	1	-4.16758	EYQELmNVK	0
P19013	Keratin, type II cytoskeletal 4	Homo sapiens	KRT4	57571.7	112	3	5.06
	FASFIDK	826.423	826.422	2	62.37	61.78	1	-0.375111	FASFIDK	0
	AQYEEIAQR	1106.54	1106.53	2	36.48	50.35	1	-1.56344	AQYEEIAQR	0
	LALDIEIATYR	1276.7	1276.71	2	160.11	48.82	1	7.61336	LALDIEIATYR	0
P08729	Keratin, type II cytoskeletal 7	Homo sapiens	KRT7	51400.3	105	3	5.33
	FASFIDK	826.423	826.422	2	62.37	61.78	1	-0.375111	FASFIDK	0
	FLEQQNK	905.461	905.459	2	27.44	45.44	1	-1.88854	FLEQQNK	0
	LALDIEIATYR	1276.7	1276.71	2	160.11	48.82	1	7.61336	LALDIEIATYR	0
Q3SY84	Keratin, type II cytoskeletal 71	Homo sapiens	KRT71	57669.9	90	3	4.78
	FASFIDK	826.423	826.422	2	62.37	61.78	1	-0.375111	FASFIDK	0
	FLEQQNQVLETK	1475.76	1475.77	2	60.26	36.71	1	2.6156	FLEQQNQVLETK	0
	LDSELR	731.381	731.379	2	30.09	46.11	1	-3.11739	LDSELR	0
Q14CN4	Keratin, type II cytoskeletal 72	Homo sapiens	KRT72	56348.3	90	3	4.89
	FASFIDK	826.423	826.422	2	62.37	61.78	1	-0.375111	FASFIDK	0
	FLEQQNQVLETK	1475.76	1475.77	2	60.26	36.71	1	2.6156	FLEQQNQVLETK	0
	LDSELR	731.381	731.379	2	30.09	46.11	1	-3.11739	LDSELR	0
Q86Y46	Keratin, type II cytoskeletal 73	Homo sapiens	KRT73	59346.6	90	3	4.63
	FASFIDK	826.423	826.422	2	62.37	61.78	1	-0.375111	FASFIDK	0
	FLEQQNQVLETK	1475.76	1475.77	2	60.26	36.71	1	2.6156	FLEQQNQVLETK	0
	LDSELR	731.381	731.379	2	30.09	46.11	1	-3.11739	LDSELR	0
Q7RTS7	Keratin, type II cytoskeletal 74	Homo sapiens	KRT74	58151.6	90	3	4.73
	FASFIDK	826.423	826.422	2	62.37	61.78	1	-0.375111	FASFIDK	0
	FLEQQNQVLETK	1475.76	1475.77	2	60.26	36.71	1	2.6156	FLEQQNQVLETK	0
	LDSELR	731.381	731.379	2	30.09	46.11	1	-3.11739	LDSELR	0
Q9NSB2	Keratin, type II cuticular Hb4	Homo sapiens	KRT84	65721.2	80	2	2.33
	FASFIDK	826.423	826.422	2	62.37	61.78	1	-0.375111	FASFIDK	0
	FLEQQNK	905.461	905.459	2	27.44	45.44	1	-1.88854	FLEQQNK	0
P11142	Heat shock cognate 71 kDa protein	Homo sapiens	HSPA8	71038.2	1572	21	33.59
	VQVEYK	764.407	764.405	2	29.36	44.81	1	-2.38093	VQVEYK	0
	RNTTIPTK	929.529	929.528	2	20.34	32.06	1	-1.77509	RNTTIPTK	1
	LLQDFFNGK	1080.56	1080.56	2	88.38	66.42	1	-2.09151	LLQDFFNGK	0
	VEIIANDQGNR	1227.62	1227.62	2	39.56	91.75	1	-0.643521	VEIIANDQGNR	0
	RFDDAVVQSDmK + Oxidation (M)	1425.66	1425.66	+2;+3	39.03	88.23	1	-0.0210429	RFDDAVVQSDmK	1
	ARFEELNADLFR	1479.75	1479.75	3	87.37	92.93	1	-0.898802	ARFEELNADLFR	1
	SQIHDIVLVGGSTR	1480.8	1480.8	+2;+3	63.03	91.74	1	0.175581	SQIHDIVLVGGSTR	0
	TTPSYVAFTDTER	1486.69	1486.68	2	66.43	73.81	1	-6.6927	TTPSYVAFTDTER	0
	SFYPEEVSSMVLTK	1615.78	1615.78	2	99.55	90.83	1	1.32444	SFYPEEVSSMVLTK	0
	NQVAMNPTNTVFDAK	1648.79	1648.79	2	69.4	107.68	1	0.418489	NQVAMNPTNTVFDAK	0
	IINEPTAAAIAYGLDK	1658.89	1658.89	+2;+3	90.52	110.43	1	1.53115	IINEPTAAAIAYGLDK	0
	NQVAmNPTNTVFDAK + Oxidation (M)	1664.78	1664.78	2	58.09	103.07	1	-0.0780883	NQVAmNPTNTVFDAK	0
	STAGDTHLGGEDFDNR	1690.72	1690.72	+2;+3	43.26	138.27	1	-1.27756	STAGDTHLGGEDFDNR	0
	SINPDEAVAYGAAVQAAILSGDK	2259.14	2259.14	+2;+3	125.47	147.42	1	1.03137	SINPDEAVAYGAAVQAAILSGDK	0
	ITITNDK	803.439	803.439	2	29.15	34.6	1	-0.273823	ITITNDK	0
	DAGTIAGLNVLR	1198.67	1198.67	2	87.16	65.25	1	0.775862	DAGTIAGLNVLR	0
	FEELNADLFR	1252.61	1252.61	2	94.19	94.49	1	0.965984	FEELNADLFR	0
	FDDAVVQSDmK + Oxidation (M)	1269.55	1269.56	2	41.36	63.58	1	0.425346	FDDAVVQSDmK	0
	NSLESYAFNmK + Oxidation (M)	1318.59	1318.58	2	64.42	43.95	1	-2.10073	NSLESYAFNmK	0
	SFYPEEVSSmVLTK + Oxidation (M)	1631.78	1631.77	2	85.25	73.62	1	-0.772165	SFYPEEVSSmVLTK	0
	TVTNAVVTVPAYFNDSQR	1980.99	1980.99	2	87.54	107.36	1	-0.156487	TVTNAVVTVPAYFNDSQR	0
P54652	Heat shock-related 70 kDa protein 2	Homo sapiens	HSPA2	70207.8	717	10	15.34
	VQVEYK	764.407	764.405	2	29.36	44.81	1	-2.38093	VQVEYK	0
	RNTTIPTK	929.529	929.528	2	20.34	32.06	1	-1.77509	RNTTIPTK	1
	LLQDFFNGK	1080.56	1080.56	2	88.38	66.42	1	-2.09151	LLQDFFNGK	0
	VEIIANDQGNR	1227.62	1227.62	2	39.56	91.75	1	-0.643521	VEIIANDQGNR	0
	ARFEELNADLFR	1479.75	1479.75	3	87.37	92.93	1	-0.898802	ARFEELNADLFR	1
	TTPSYVAFTDTER	1486.69	1486.68	2	66.43	73.81	1	-6.6927	TTPSYVAFTDTER	0
	IINEPTAAAIAYGLDK	1658.89	1658.89	+2;+3	90.52	110.43	1	1.53115	IINEPTAAAIAYGLDK	0
	STAGDTHLGGEDFDNR	1690.72	1690.72	+2;+3	43.26	138.27	1	-1.27756	STAGDTHLGGEDFDNR	0
	ITITNDK	803.439	803.439	2	29.15	34.6	1	-0.273823	ITITNDK	0
	FEELNADLFR	1252.61	1252.61	2	94.19	94.49	1	0.965984	FEELNADLFR	0
P17066	Heat shock 70 kDa protein 6	Homo sapiens	HSPA6	71352.1	286	5	8.71
	LLQDFFNGK	1080.56	1080.56	2	88.38	66.42	1	-2.09151	LLQDFFNGK	0
	TTPSYVAFTDTER	1486.69	1486.68	2	66.43	73.81	1	-6.6927	TTPSYVAFTDTER	0
	VEILANDQGNR	1227.62	1227.62	2	39.56	91.75	1	-0.643521	VEILANDQGNR	0
	ITITNDK	803.439	803.439	2	29.15	34.6	1	-0.273823	ITITNDK	0
	IINEPTAAAIAYGLDR	1686.89	1686.9	2	92.48	129.66	1	1.63022	IINEPTAAAIAYGLDR	0
P11021	78 kDa glucose-regulated protein	Homo sapiens	HSPA5	72380.4	794	15	27.37
	VEIIANDQGNR	1227.62	1227.62	2	39.56	91.75	1	-0.643521	VEIIANDQGNR	0
	IINEPTAAAIAYGLDK	1658.89	1658.89	+2;+3	90.52	110.43	1	1.53115	IINEPTAAAIAYGLDK	0
	IQQLVK	727.459	727.456	2	34.09	43.5	1	-3.79403	IQQLVK	0
	VYEGERPLTK	1190.63	1190.63	3	30.56	44.16	1	-0.487137	VYEGERPLTK	1
	DAGTIAGLNVmR + Oxidation (M)	1232.62	1232.62	2	61.15	31.3	1	-1.24126	DAGTIAGLNVmR	0
	FEELNMDLFR	1312.61	1312.61	2	109.41	87.06	1	1.14276	FEELNMDLFR	0
	NQLTSNPENTVFDAK	1676.8	1676.8	3	66.34	30.62	1	-1.4313	NQLTSNPENTVFDAK	0
	SQIFSTASDNQPTVTIK	1835.93	1835.93	2	71.34	118.85	1	1.5469	SQIFSTASDNQPTVTIK	0
	VTHAVVTVPAYFNDAQR	1886.96	1886.96	3	75.53	111.16	1	-0.423961	VTHAVVTVPAYFNDAQR	0
	ITITNDQNR	1073.55	1073.55	2	30.41	37.23	1	-0.866288	ITITNDQNR	0
	ELEEIVQPIISK	1396.78	1396.78	2	87.36	75.53	1	0.386603	ELEEIVQPIISK	0
	TWNDPSVQQDIK	1429.68	1429.69	2	58.24	83.7	1	1.09814	TWNDPSVQQDIK	0
	TFAPEEISAMVLTK	1535.79	1535.8	2	110.1	108.94	1	4.61	TFAPEEISAMVLTK	0
	TFAPEEISAmVLTK + Oxidation (M)	1551.79	1551.79	2	92.27	35.05	1	2.16525	TFAPEEISAmVLTK	0
	DNHLLGTFDLTGIPPAPR	1933.01	1933.01	3	105.5	64.51	1	-0.036213	DNHLLGTFDLTGIPPAPR	0
P08107	Heat shock 70 kDa protein 1A/1B	Homo sapiens	HSPA1A	70239	501	9	16.22
	VEIIANDQGNR	1227.62	1227.62	2	39.56	91.75	1	-0.643521	VEIIANDQGNR	0
	TTPSYVAFTDTER	1486.69	1486.68	2	66.43	73.81	1	-6.6927	TTPSYVAFTDTER	0
	VQVSYK	722.396	722.396	2	28.37	37.73	1	0.0276856	VQVSYK	0
	LVNHFVEEFK	1260.65	1260.65	+2;+3	67.46	77.32	1	0.412486	LVNHFVEEFK	0
	NQVALNPQNTVFDAK	1657.84	1657.85	2	72.48	70.67	1	4.11981	NQVALNPQNTVFDAK	0
	ITITNDK	803.439	803.439	2	29.15	34.6	1	-0.273823	ITITNDK	0
	DAGVIAGLNVLR	1196.69	1196.69	2	96.57	63.12	1	-1.571	DAGVIAGLNVLR	0
	AFYPEEISSMVLTK	1613.8	1613.81	2	110.54	92.1	1	3.01152	AFYPEEISSMVLTK	0
	IINEPTAAAIAYGLDR	1686.89	1686.9	2	92.48	129.66	1	1.63022	IINEPTAAAIAYGLDR	0
P34931	Heat shock 70 kDa protein 1-like	Homo sapiens	HSPA1L	70653.2	417	6	11.39
	VEIIANDQGNR	1227.62	1227.62	2	39.56	91.75	1	-0.643521	VEIIANDQGNR	0
	TTPSYVAFTDTER	1486.69	1486.68	2	66.43	73.81	1	-6.6927	TTPSYVAFTDTER	0
	IINEPTAAAIAYGLDK	1658.89	1658.89	+2;+3	90.52	110.43	1	1.53115	IINEPTAAAIAYGLDK	0
	ITITNDK	803.439	803.439	2	29.15	34.6	1	-0.273823	ITITNDK	0
	DAGVIAGLNVLR	1196.69	1196.69	2	96.57	63.12	1	-1.571	DAGVIAGLNVLR	0
	AFYPEEISSMVLTK	1613.8	1613.81	2	110.54	92.1	1	3.01152	AFYPEEISSMVLTK	0
P48741	Putative heat shock 70 kDa protein 7	Homo sapiens	HSPA7	40403.5	137	2	6.54
	TTPSYVAFTDTER	1486.69	1486.68	2	66.43	73.81	1	-6.6927	TTPSYVAFTDTER	0
	VEILANDQGNR	1227.62	1227.62	2	39.56	91.75	1	-0.643521	VEILANDQGNR	0
P07437	Tubulin beta chain	Homo sapiens	TUBB	50006.9	1288	14	33.78
	IREEYPDR	1076.53	1076.52	+2;+3	25.49	48.83	1	-2.30371	IREEYPDR	1
	FPGQLNADLR	1129.59	1129.59	2	67.24	62.09	1	0.203614	FPGQLNADLR	0
	LAVNmVPFPR + Oxidation (M)	1158.62	1158.62	2	76.59	72.73	1	-3.43512	LAVNmVPFPR	0
	ISVYYNEATGGK	1300.63	1300.63	2	51.5	93.58	1	-1.49158	ISVYYNEATGGK	0
	EVDEQMLNVQNK	1445.68	1445.68	2	55.33	74.21	1	-0.726301	EVDEQMLNVQNK	0
	EVDEQmLNVQNK + Oxidation (M)	1461.68	1461.68	2	39.07	55.66	1	0.0889389	EVDEQmLNVQNK	0
	AILVDLEPGTMDSVR	1614.83	1614.83	2	95.59	120.39	1	-0.272475	AILVDLEPGTMDSVR	0
	AILVDLEPGTmDSVR + Oxidation (M)	1630.82	1630.82	2	84.38	87.83	1	0.508945	AILVDLEPGTmDSVR	0
	ALTVPELTQQVFDAK	1658.89	1658.89	+2;+3	111.07	106.78	1	1.47689	ALTVPELTQQVFDAK	0
	NSSYFVEWIPNNVK	1695.83	1695.83	+2;+3	105.42	59.38	1	2.4295	NSSYFVEWIPNNVK	0
	GHYTEGAELVDSVLDVVR	1957.97	1957.98	+2;+3	122.37	157.16	1	0.949961	GHYTEGAELVDSVLDVVR	0
	YLTVAAVFR	1038.59	1038.58	2	95.08	80.19	1	-2.21455	YLTVAAVFR	0
	FPGQLNADLRK	1257.68	1257.69	+2;+3	57.24	56.78	1	1.67769	FPGQLNADLRK	1
	SGPFGQIFRPDNFVFGQSGAGNNWAK	2797.34	2797.34	3	120.27	166.48	1	2.80982	SGPFGQIFRPDNFVFGQSGAGNNWAK	1
Q13885	Tubulin beta-2A chain	Homo sapiens	TUBB2A	50196.9	959	11	25.62
	IREEYPDR	1076.53	1076.52	+2;+3	25.49	48.83	1	-2.30371	IREEYPDR	1
	FPGQLNADLR	1129.59	1129.59	2	67.24	62.09	1	0.203614	FPGQLNADLR	0
	LAVNmVPFPR + Oxidation (M)	1158.62	1158.62	2	76.59	72.73	1	-3.43512	LAVNmVPFPR	0
	EVDEQMLNVQNK	1445.68	1445.68	2	55.33	74.21	1	-0.726301	EVDEQMLNVQNK	0
	EVDEQmLNVQNK + Oxidation (M)	1461.68	1461.68	2	39.07	55.66	1	0.0889389	EVDEQmLNVQNK	0
	AILVDLEPGTMDSVR	1614.83	1614.83	2	95.59	120.39	1	-0.272475	AILVDLEPGTMDSVR	0
	AILVDLEPGTmDSVR + Oxidation (M)	1630.82	1630.82	2	84.38	87.83	1	0.508945	AILVDLEPGTmDSVR	0
	NSSYFVEWIPNNVK	1695.83	1695.83	+2;+3	105.42	59.38	1	2.4295	NSSYFVEWIPNNVK	0
	GHYTEGAELVDSVLDVVR	1957.97	1957.98	+2;+3	122.37	157.16	1	0.949961	GHYTEGAELVDSVLDVVR	0
	FPGQLNADLRK	1257.68	1257.69	+2;+3	57.24	56.78	1	1.67769	FPGQLNADLRK	1
	SGPFGQIFRPDNFVFGQSGAGNNWAK	2797.34	2797.34	3	120.27	166.48	1	2.80982	SGPFGQIFRPDNFVFGQSGAGNNWAK	1
Q9BVA1	Tubulin beta-2B chain	Homo sapiens	TUBB2B	50288.8	959	11	25.62
	IREEYPDR	1076.53	1076.52	+2;+3	25.49	48.83	1	-2.30371	IREEYPDR	1
	FPGQLNADLR	1129.59	1129.59	2	67.24	62.09	1	0.203614	FPGQLNADLR	0
	LAVNmVPFPR + Oxidation (M)	1158.62	1158.62	2	76.59	72.73	1	-3.43512	LAVNmVPFPR	0
	EVDEQMLNVQNK	1445.68	1445.68	2	55.33	74.21	1	-0.726301	EVDEQMLNVQNK	0
	EVDEQmLNVQNK + Oxidation (M)	1461.68	1461.68	2	39.07	55.66	1	0.0889389	EVDEQmLNVQNK	0
	AILVDLEPGTMDSVR	1614.83	1614.83	2	95.59	120.39	1	-0.272475	AILVDLEPGTMDSVR	0
	AILVDLEPGTmDSVR + Oxidation (M)	1630.82	1630.82	2	84.38	87.83	1	0.508945	AILVDLEPGTmDSVR	0
	NSSYFVEWIPNNVK	1695.83	1695.83	+2;+3	105.42	59.38	1	2.4295	NSSYFVEWIPNNVK	0
	GHYTEGAELVDSVLDVVR	1957.97	1957.98	+2;+3	122.37	157.16	1	0.949961	GHYTEGAELVDSVLDVVR	0
	FPGQLNADLRK	1257.68	1257.69	+2;+3	57.24	56.78	1	1.67769	FPGQLNADLRK	1
	SGPFGQIFRPDNFVFGQSGAGNNWAK	2797.34	2797.34	3	120.27	166.48	1	2.80982	SGPFGQIFRPDNFVFGQSGAGNNWAK	1
P68371	Tubulin beta-4B chain	Homo sapiens	TUBB4B	50166.9	957	11	26.97
	IREEYPDR	1076.53	1076.52	+2;+3	25.49	48.83	1	-2.30371	IREEYPDR	1
	FPGQLNADLR	1129.59	1129.59	2	67.24	62.09	1	0.203614	FPGQLNADLR	0
	LAVNmVPFPR + Oxidation (M)	1158.62	1158.62	2	76.59	72.73	1	-3.43512	LAVNmVPFPR	0
	EVDEQMLNVQNK	1445.68	1445.68	2	55.33	74.21	1	-0.726301	EVDEQMLNVQNK	0
	EVDEQmLNVQNK + Oxidation (M)	1461.68	1461.68	2	39.07	55.66	1	0.0889389	EVDEQmLNVQNK	0
	NSSYFVEWIPNNVK	1695.83	1695.83	+2;+3	105.42	59.38	1	2.4295	NSSYFVEWIPNNVK	0
	GHYTEGAELVDSVLDVVR	1957.97	1957.98	+2;+3	122.37	157.16	1	0.949961	GHYTEGAELVDSVLDVVR	0
	INVYYNEATGGK	1327.64	1327.64	2	51.26	76.88	1	-1.28047	INVYYNEATGGK	0
	YLTVAAVFR	1038.59	1038.58	2	95.08	80.19	1	-2.21455	YLTVAAVFR	0
	FPGQLNADLRK	1257.68	1257.69	+2;+3	57.24	56.78	1	1.67769	FPGQLNADLRK	1
	SGPFGQIFRPDNFVFGQSGAGNNWAK	2797.34	2797.34	3	120.27	166.48	1	2.80982	SGPFGQIFRPDNFVFGQSGAGNNWAK	1
Q9H4B7	Tubulin beta-1 chain	Homo sapiens	TUBB1	50754.4	242	4	6.43
	IREEYPDR	1076.53	1076.52	+2;+3	25.49	48.83	1	-2.30371	IREEYPDR	1
	FPGQLNADLR	1129.59	1129.59	2	67.24	62.09	1	0.203614	FPGQLNADLR	0
	LAVNmVPFPR + Oxidation (M)	1158.62	1158.62	2	76.59	72.73	1	-3.43512	LAVNmVPFPR	0
	FPGQLNADLRK	1257.68	1257.69	+2;+3	57.24	56.78	1	1.67769	FPGQLNADLRK	1
A6NNZ2	Tubulin beta-8 chain-like protein LOC260334	Homo sapiens		50046.5	242	4	6.53
	IREEYPDR	1076.53	1076.52	+2;+3	25.49	48.83	1	-2.30371	IREEYPDR	1
	FPGQLNADLR	1129.59	1129.59	2	67.24	62.09	1	0.203614	FPGQLNADLR	0
	LAVNmVPFPR + Oxidation (M)	1158.62	1158.62	2	76.59	72.73	1	-3.43512	LAVNmVPFPR	0
	FPGQLNADLRK	1257.68	1257.69	+2;+3	57.24	56.78	1	1.67769	FPGQLNADLRK	1
Q3ZCM7	Tubulin beta-8 chain	Homo sapiens	TUBB8	50157.8	242	4	6.53
	IREEYPDR	1076.53	1076.52	+2;+3	25.49	48.83	1	-2.30371	IREEYPDR	1
	FPGQLNADLR	1129.59	1129.59	2	67.24	62.09	1	0.203614	FPGQLNADLR	0
	LAVNmVPFPR + Oxidation (M)	1158.62	1158.62	2	76.59	72.73	1	-3.43512	LAVNmVPFPR	0
	FPGQLNADLRK	1257.68	1257.69	+2;+3	57.24	56.78	1	1.67769	FPGQLNADLRK	1
A6NKZ8	Putative tubulin beta chain-like protein ENSP00000290377	Homo sapiens		42116	242	4	0
	IREEYPDR	1076.53	1076.52	+2;+3	25.49	48.83	1	-2.30371	IREEYPDR	1
	FPGQLNADLR	1129.59	1129.59	2	67.24	62.09	1	0.203614	FPGQLNADLR	0
	LAVNmVPFPR + Oxidation (M)	1158.62	1158.62	2	76.59	72.73	1	-3.43512	LAVNmVPFPR	0
	FPGQLNADLRK	1257.68	1257.69	+2;+3	57.24	56.78	1	1.67769	FPGQLNADLRK	1
Q13509	Tubulin beta-3 chain	Homo sapiens	TUBB3	50768.2	737	8	17.11
	FPGQLNADLR	1129.59	1129.59	2	67.24	62.09	1	0.203614	FPGQLNADLR	0
	LAVNmVPFPR + Oxidation (M)	1158.62	1158.62	2	76.59	72.73	1	-3.43512	LAVNmVPFPR	0
	AILVDLEPGTMDSVR	1614.83	1614.83	2	95.59	120.39	1	-0.272475	AILVDLEPGTMDSVR	0
	AILVDLEPGTmDSVR + Oxidation (M)	1630.82	1630.82	2	84.38	87.83	1	0.508945	AILVDLEPGTmDSVR	0
	NSSYFVEWIPNNVK	1695.83	1695.83	+2;+3	105.42	59.38	1	2.4295	NSSYFVEWIPNNVK	0
	GHYTEGAELVDSVLDVVR	1957.97	1957.98	+2;+3	122.37	157.16	1	0.949961	GHYTEGAELVDSVLDVVR	0
	FPGQLNADLRK	1257.68	1257.69	+2;+3	57.24	56.78	1	1.67769	FPGQLNADLRK	1
	YLTVATVFR	1068.6	1068.6	2	91.47	58.96	1	-1.14168	YLTVATVFR	0
P04350	Tubulin beta-4A chain	Homo sapiens	TUBB4A	49921.8	507	6	15.77
	FPGQLNADLR	1129.59	1129.59	2	67.24	62.09	1	0.203614	FPGQLNADLR	0
	LAVNmVPFPR + Oxidation (M)	1158.62	1158.62	2	76.59	72.73	1	-3.43512	LAVNmVPFPR	0
	NSSYFVEWIPNNVK	1695.83	1695.83	+2;+3	105.42	59.38	1	2.4295	NSSYFVEWIPNNVK	0
	YLTVAAVFR	1038.59	1038.58	2	95.08	80.19	1	-2.21455	YLTVAAVFR	0
	FPGQLNADLRK	1257.68	1257.69	+2;+3	57.24	56.78	1	1.67769	FPGQLNADLRK	1
	SGPFGQIFRPDNFVFGQSGAGNNWAK	2797.34	2797.34	3	120.27	166.48	1	2.80982	SGPFGQIFRPDNFVFGQSGAGNNWAK	1
Q9BUF5	Tubulin beta-6 chain	Homo sapiens	TUBB6	50192.9	295	5	9.87
	FPGQLNADLR	1129.59	1129.59	2	67.24	62.09	1	0.203614	FPGQLNADLR	0
	LAVNmVPFPR + Oxidation (M)	1158.62	1158.62	2	76.59	72.73	1	-3.43512	LAVNmVPFPR	0
	NSSYFVEWIPNNVK	1695.83	1695.83	+2;+3	105.42	59.38	1	2.4295	NSSYFVEWIPNNVK	0
	FPGQLNADLRK	1257.68	1257.69	+2;+3	57.24	56.78	1	1.67769	FPGQLNADLRK	1
	YLTVATVFR	1068.6	1068.6	2	91.47	58.96	1	-1.14168	YLTVATVFR	0
P01857	Ig gamma-1 chain C region	Homo sapiens	IGHG1	36497.1	789	9	32.42
	DTLMISR	834.427	834.427	2	49.25	53.1	1	-0.455402	DTLMISR	0
	ALPAPIEK	837.496	837.495	2	45.52	53.94	1	-0.955228	ALPAPIEK	0
	DTLmISR + Oxidation (M)	850.422	850.422	2	40.2	39.01	1	-0.176383	DTLmISR	0
	GPSVFPLAPSSK	1185.64	1185.64	2	74.27	75.54	1	-2.12544	GPSVFPLAPSSK	0
	EPQVYTLPPSR	1285.67	1285.66	2	56.4	63.73	1	-2.4812	EPQVYTLPPSR	0
	FNWYVDGVEVHNAK	1676.79	1676.79	+2;+3	80.28	94.44	1	-0.906491	FNWYVDGVEVHNAK	0
	VVSVLTVLHQDWLNGK	1807	1807	3	121.1	117.82	1	-0.459325	VVSVLTVLHQDWLNGK	0
	TTPPVLDSDGSFFLYSK	1872.91	1872.92	+2;+3	106.53	119.78	1	1.66051	TTPPVLDSDGSFFLYSK	0
	GFYPSDIAVEWESNGQPENNYK	2543.12	2543.12	3	103.17	138.1	1	0.200541	GFYPSDIAVEWESNGQPENNYK	0
P01859	Ig gamma-2 chain C region	Homo sapiens	IGHG2	36383.6	366	6	13.19
	DTLMISR	834.427	834.427	2	49.25	53.1	1	-0.455402	DTLMISR	0
	DTLmISR + Oxidation (M)	850.422	850.422	2	40.2	39.01	1	-0.176383	DTLmISR	0
	EPQVYTLPPSR	1285.67	1285.66	2	56.4	63.73	1	-2.4812	EPQVYTLPPSR	0
	GLPAPIEK	823.48	823.48	2	47.58	57.89	1	0.0485743	GLPAPIEK	0
	TTPPmLDSDGSFFLYSK + Oxidation (M)	1920.88	1920.88	2	98.51	114.3	1	-1.12448	TTPPmLDSDGSFFLYSK	0
	TTPPMLDSDGSFFLYSK	1904.89	1904.89	2	110.24	77.65	1	1.09193	TTPPMLDSDGSFFLYSK	0
P01861	Ig gamma-4 chain C region	Homo sapiens	IGHG4	36331.8	272	4	13.76
	DTLMISR	834.427	834.427	2	49.25	53.1	1	-0.455402	DTLMISR	0
	DTLmISR + Oxidation (M)	850.422	850.422	2	40.2	39.01	1	-0.176383	DTLmISR	0
	VVSVLTVLHQDWLNGK	1807	1807	3	121.1	117.82	1	-0.459325	VVSVLTVLHQDWLNGK	0
	GFYPSDIAVEWESNGQPENNYK	2543.12	2543.12	3	103.17	138.1	1	0.200541	GFYPSDIAVEWESNGQPENNYK	0
P01860	Ig gamma-3 chain C region	Homo sapiens	IGHG3	42088.1	254	5	11.14
	DTLMISR	834.427	834.427	2	49.25	53.1	1	-0.455402	DTLMISR	0
	ALPAPIEK	837.496	837.495	2	45.52	53.94	1	-0.955228	ALPAPIEK	0
	DTLmISR + Oxidation (M)	850.422	850.422	2	40.2	39.01	1	-0.176383	DTLmISR	0
	EPQVYTLPPSR	1285.67	1285.66	2	56.4	63.73	1	-2.4812	EPQVYTLPPSR	0
	VVSVLTVLHQDWLNGK	1807	1807	3	121.1	117.82	1	-0.459325	VVSVLTVLHQDWLNGK	0
Q71U36	Tubulin alpha-1A chain	Homo sapiens	TUBA1A	50655.5	937	12	34.81
	LSVDYGK	780.402	780.399	2	38.4	54.46	1	-3.42131	LSVDYGK	0
	FDLmYAK + Oxidation (M)	902.421	902.419	2	59.28	40.26	1	-1.85058	FDLmYAK	0
	EDMAALEK	905.416	905.414	2	39.57	54.72	1	-2.86056	EDMAALEK	0
	DVNAAIATIK	1014.57	1014.57	2	61.48	62.29	1	-3.26246	DVNAAIATIK	0
	EIIDLVLDR	1084.61	1084.61	2	101.26	79.56	1	-1.29078	EIIDLVLDR	0
	QLFHPEQLITGK	1409.77	1409.77	+2;+3	80.38	104.22	1	-0.808644	QLFHPEQLITGK	0
	AVFVDLEPTVIDEVR	1700.9	1700.9	+2;+3	111.2	113.27	1	1.79905	AVFVDLEPTVIDEVR	0
	NLDIERPTYTNLNR	1717.87	1717.88	+2;+3	63.5	109.23	1	1.11766	NLDIERPTYTNLNR	1
	IHFPLATYAPVISAEK	1755.96	1755.96	3	99.36	96.04	1	-0.136678	IHFPLATYAPVISAEK	0
	VGINYQPPTVVPGGDLAK	1823.98	1823.98	+2;+3	83.38	66.98	1	-0.707245	VGINYQPPTVVPGGDLAK	0
	TIGGGDDSFNTFFSETGAGK	2006.89	2006.88	2	99.31	135.72	1	-0.971655	TIGGGDDSFNTFFSETGAGK	0
	FDGALNVDLTEFQTNLVPYPR	2408.2	2408.21	2	129.24	65.82	1	2.41674	FDGALNVDLTEFQTNLVPYPR	0
P68363	Tubulin alpha-1B chain	Homo sapiens	TUBA1B	50671.5	937	12	34.81
	LSVDYGK	780.402	780.399	2	38.4	54.46	1	-3.42131	LSVDYGK	0
	FDLmYAK + Oxidation (M)	902.421	902.419	2	59.28	40.26	1	-1.85058	FDLmYAK	0
	EDMAALEK	905.416	905.414	2	39.57	54.72	1	-2.86056	EDMAALEK	0
	DVNAAIATIK	1014.57	1014.57	2	61.48	62.29	1	-3.26246	DVNAAIATIK	0
	EIIDLVLDR	1084.61	1084.61	2	101.26	79.56	1	-1.29078	EIIDLVLDR	0
	QLFHPEQLITGK	1409.77	1409.77	+2;+3	80.38	104.22	1	-0.808644	QLFHPEQLITGK	0
	AVFVDLEPTVIDEVR	1700.9	1700.9	+2;+3	111.2	113.27	1	1.79905	AVFVDLEPTVIDEVR	0
	NLDIERPTYTNLNR	1717.87	1717.88	+2;+3	63.5	109.23	1	1.11766	NLDIERPTYTNLNR	1
	IHFPLATYAPVISAEK	1755.96	1755.96	3	99.36	96.04	1	-0.136678	IHFPLATYAPVISAEK	0
	VGINYQPPTVVPGGDLAK	1823.98	1823.98	+2;+3	83.38	66.98	1	-0.707245	VGINYQPPTVVPGGDLAK	0
	TIGGGDDSFNTFFSETGAGK	2006.89	2006.88	2	99.31	135.72	1	-0.971655	TIGGGDDSFNTFFSETGAGK	0
	FDGALNVDLTEFQTNLVPYPR	2408.2	2408.21	2	129.24	65.82	1	2.41674	FDGALNVDLTEFQTNLVPYPR	0
Q9BQE3	Tubulin alpha-1C chain	Homo sapiens	TUBA1C	50415.3	937	12	34.97
	LSVDYGK	780.402	780.399	2	38.4	54.46	1	-3.42131	LSVDYGK	0
	FDLmYAK + Oxidation (M)	902.421	902.419	2	59.28	40.26	1	-1.85058	FDLmYAK	0
	EDMAALEK	905.416	905.414	2	39.57	54.72	1	-2.86056	EDMAALEK	0
	DVNAAIATIK	1014.57	1014.57	2	61.48	62.29	1	-3.26246	DVNAAIATIK	0
	EIIDLVLDR	1084.61	1084.61	2	101.26	79.56	1	-1.29078	EIIDLVLDR	0
	QLFHPEQLITGK	1409.77	1409.77	+2;+3	80.38	104.22	1	-0.808644	QLFHPEQLITGK	0
	AVFVDLEPTVIDEVR	1700.9	1700.9	+2;+3	111.2	113.27	1	1.79905	AVFVDLEPTVIDEVR	0
	NLDIERPTYTNLNR	1717.87	1717.88	+2;+3	63.5	109.23	1	1.11766	NLDIERPTYTNLNR	1
	IHFPLATYAPVISAEK	1755.96	1755.96	3	99.36	96.04	1	-0.136678	IHFPLATYAPVISAEK	0
	VGINYQPPTVVPGGDLAK	1823.98	1823.98	+2;+3	83.38	66.98	1	-0.707245	VGINYQPPTVVPGGDLAK	0
	TIGGGDDSFNTFFSETGAGK	2006.89	2006.88	2	99.31	135.72	1	-0.971655	TIGGGDDSFNTFFSETGAGK	0
	FDGALNVDLTEFQTNLVPYPR	2408.2	2408.21	2	129.24	65.82	1	2.41674	FDGALNVDLTEFQTNLVPYPR	0
Q13748	Tubulin alpha-3C/D chain	Homo sapiens	TUBA3C	50479.5	691	9	27.78
	LSVDYGK	780.402	780.399	2	38.4	54.46	1	-3.42131	LSVDYGK	0
	FDLmYAK + Oxidation (M)	902.421	902.419	2	59.28	40.26	1	-1.85058	FDLmYAK	0
	DVNAAIATIK	1014.57	1014.57	2	61.48	62.29	1	-3.26246	DVNAAIATIK	0
	QLFHPEQLITGK	1409.77	1409.77	+2;+3	80.38	104.22	1	-0.808644	QLFHPEQLITGK	0
	NLDIERPTYTNLNR	1717.87	1717.88	+2;+3	63.5	109.23	1	1.11766	NLDIERPTYTNLNR	1
	IHFPLATYAPVISAEK	1755.96	1755.96	3	99.36	96.04	1	-0.136678	IHFPLATYAPVISAEK	0
	VGINYQPPTVVPGGDLAK	1823.98	1823.98	+2;+3	83.38	66.98	1	-0.707245	VGINYQPPTVVPGGDLAK	0
	TIGGGDDSFNTFFSETGAGK	2006.89	2006.88	2	99.31	135.72	1	-0.971655	TIGGGDDSFNTFFSETGAGK	0
	FDGALNVDLTEFQTNLVPYPR	2408.2	2408.21	2	129.24	65.82	1	2.41674	FDGALNVDLTEFQTNLVPYPR	0
P68366	Tubulin alpha-4A chain	Homo sapiens	TUBA4A	50490.2	577	8	22.99
	LSVDYGK	780.402	780.399	2	38.4	54.46	1	-3.42131	LSVDYGK	0
	FDLmYAK + Oxidation (M)	902.421	902.419	2	59.28	40.26	1	-1.85058	FDLmYAK	0
	EDMAALEK	905.416	905.414	2	39.57	54.72	1	-2.86056	EDMAALEK	0
	QLFHPEQLITGK	1409.77	1409.77	+2;+3	80.38	104.22	1	-0.808644	QLFHPEQLITGK	0
	NLDIERPTYTNLNR	1717.87	1717.88	+2;+3	63.5	109.23	1	1.11766	NLDIERPTYTNLNR	1
	IHFPLATYAPVISAEK	1755.96	1755.96	3	99.36	96.04	1	-0.136678	IHFPLATYAPVISAEK	0
	VGINYQPPTVVPGGDLAK	1823.98	1823.98	+2;+3	83.38	66.98	1	-0.707245	VGINYQPPTVVPGGDLAK	0
	FDGALNVDLTEFQTNLVPYPR	2408.2	2408.21	2	129.24	65.82	1	2.41674	FDGALNVDLTEFQTNLVPYPR	0
Q6PEY2	Tubulin alpha-3E chain	Homo sapiens	TUBA3E	50424.4	665	8	26.22
	FDLmYAK + Oxidation (M)	902.421	902.419	2	59.28	40.26	1	-1.85058	FDLmYAK	0
	DVNAAIATIK	1014.57	1014.57	2	61.48	62.29	1	-3.26246	DVNAAIATIK	0
	QLFHPEQLITGK	1409.77	1409.77	+2;+3	80.38	104.22	1	-0.808644	QLFHPEQLITGK	0
	NLDIERPTYTNLNR	1717.87	1717.88	+2;+3	63.5	109.23	1	1.11766	NLDIERPTYTNLNR	1
	IHFPLATYAPVISAEK	1755.96	1755.96	3	99.36	96.04	1	-0.136678	IHFPLATYAPVISAEK	0
	VGINYQPPTVVPGGDLAK	1823.98	1823.98	+2;+3	83.38	66.98	1	-0.707245	VGINYQPPTVVPGGDLAK	0
	TIGGGDDSFNTFFSETGAGK	2006.89	2006.88	2	99.31	135.72	1	-0.971655	TIGGGDDSFNTFFSETGAGK	0
	FDGALNVDLTEFQTNLVPYPR	2408.2	2408.21	2	129.24	65.82	1	2.41674	FDGALNVDLTEFQTNLVPYPR	0
Q9NY65	Tubulin alpha-8 chain	Homo sapiens	TUBA8	50613.4	451	5	16.04
	FDLmYAK + Oxidation (M)	902.421	902.419	2	59.28	40.26	1	-1.85058	FDLmYAK	0
	QLFHPEQLITGK	1409.77	1409.77	+2;+3	80.38	104.22	1	-0.808644	QLFHPEQLITGK	0
	NLDIERPTYTNLNR	1717.87	1717.88	+2;+3	63.5	109.23	1	1.11766	NLDIERPTYTNLNR	1
	VGINYQPPTVVPGGDLAK	1823.98	1823.98	+2;+3	83.38	66.98	1	-0.707245	VGINYQPPTVVPGGDLAK	0
	FDGALNVDLTEFQTNLVPYPR	2408.2	2408.21	2	129.24	65.82	1	2.41674	FDGALNVDLTEFQTNLVPYPR	0
A6NHL2	Tubulin alpha chain-like 3	Homo sapiens	TUBAL3	50520.6	40	1	1.57
	FDLmYAK + Oxidation (M)	902.421	902.419	2	59.28	40.26	1	-1.85058	FDLmYAK	0
Q00610	Clathrin heavy chain 1	Homo sapiens	CLTC	192918	506	9	6.51
	IAAYLFK	824.48	824.481	2	72.11	54.86	1	2.17107	IAAYLFK	0
	NLILVVR	825.544	825.544	2	76.01	40.34	1	0.799473	NLILVVR	0
	LLLPWLEAR	1109.66	1109.66	2	123.37	82.71	1	0.243318	LLLPWLEAR	0
	LHIIEVGTPPTGNQPFPK	1944.05	1944.05	3	81.47	67.44	1	0.303491	LHIIEVGTPPTGNQPFPK	0
	AFmTADLPNELIELLEK + Oxidation (M)	1962	1962.01	2	153.28	90.12	1	1.91131	AFmTADLPNELIELLEK	0
	FDVNTSAVQVLIEHIGNLDR	2239.16	2239.16	3	143.15	160.37	1	1.33532	FDVNTSAVQVLIEHIGNLDR	0
	HELIEFR	942.492	942.492	2	60.32	43.12	1	0	HELIEFR	0
	NLQNLLILTAIK	1352.84	1352.84	2	125.14	63.12	1	1.91449	NLQNLLILTAIK	0
	VGYTPDWIFLLR	1478.79	1478.78	2	139.5	81.08	1	-6.92457	VGYTPDWIFLLR	0
P53675	Clathrin heavy chain 2	Homo sapiens	CLTCL1	188612	189	3	2.5
	AFmTADLPNELIELLEK + Oxidation (M)	1962	1962.01	2	153.28	90.12	1	1.91131	AFmTADLPNELIELLEK	0
	NLQNLLILTAIK	1352.84	1352.84	2	125.14	63.12	1	1.91449	NLQNLLILTAIK	0
	VGYTPDWIFLLR	1478.79	1478.78	2	139.5	81.08	1	-6.92457	VGYTPDWIFLLR	0
P0CG05	Ig lambda-2 chain C regions	Homo sapiens	IGLC2	11424.5	794	3	41.51
	AGVETTTPSK	989.503	989.501	2	20.54	84.45	1	-1.77867	AGVETTTPSK	0
	YAASSYLSLTPEQWK	1742.85	1742.85	+2;+3	98.06	116.31	1	1.79591	YAASSYLSLTPEQWK	0
	AAPSVTLFPPSSEELQANK	1985.01	1985.01	+2;+3	87.59	99.58	1	-0.700248	AAPSVTLFPPSSEELQANK	0
P0CG06	Ig lambda-3 chain C regions	Homo sapiens	IGLC3	11368.5	794	3	41.51
	AGVETTTPSK	989.503	989.501	2	20.54	84.45	1	-1.77867	AGVETTTPSK	0
	YAASSYLSLTPEQWK	1742.85	1742.85	+2;+3	98.06	116.31	1	1.79591	YAASSYLSLTPEQWK	0
	AAPSVTLFPPSSEELQANK	1985.01	1985.01	+2;+3	87.59	99.58	1	-0.700248	AAPSVTLFPPSSEELQANK	0
P0CF74	Ig lambda-6 chain C region	Homo sapiens	IGLC6	11407.5	738	2	32.08
	YAASSYLSLTPEQWK	1742.85	1742.85	+2;+3	98.06	116.31	1	1.79591	YAASSYLSLTPEQWK	0
	AAPSVTLFPPSSEELQANK	1985.01	1985.01	+2;+3	87.59	99.58	1	-0.700248	AAPSVTLFPPSSEELQANK	0
A0M8Q6	Ig lambda-7 chain C region	Homo sapiens	IGLC7	11433.6	738	2	32.08
	YAASSYLSLTPEQWK	1742.85	1742.85	+2;+3	98.06	116.31	1	1.79591	YAASSYLSLTPEQWK	0
	AAPSVTLFPPSSEELQANK	1985.01	1985.01	+2;+3	87.59	99.58	1	-0.700248	AAPSVTLFPPSSEELQANK	0
B9A064	Immunoglobulin lambda-like polypeptide 5	Homo sapiens	IGLL5	23324.6	400	3	19.63
	YAASSYLSLTPEQWK	1742.85	1742.85	+2;+3	98.06	116.31	1	1.79591	YAASSYLSLTPEQWK	0
	VTVLGQPK	840.507	840.521	2	40.01	49.64	1	16.4663	VTVLGQPK	0
	ANPTVTLFPPSSEELQANK	2042.03	2042.02	+2;+3	88.06	92.32	1	-3.80014	ANPTVTLFPPSSEELQANK	0
P0CG04	Ig lambda-1 chain C regions	Homo sapiens	IGLC1	11478.6	347	2	32.08
	YAASSYLSLTPEQWK	1742.85	1742.85	+2;+3	98.06	116.31	1	1.79591	YAASSYLSLTPEQWK	0
	ANPTVTLFPPSSEELQANK	2042.03	2042.02	+2;+3	88.06	92.32	1	-3.80014	ANPTVTLFPPSSEELQANK	0
P50897	Palmitoyl-protein thioesterase 1	Homo sapiens	PPT1	34539.2	747	4	19.28
	IPGIYVLSLEIGK	1400.83	1400.83	2	123.35	114.73	1	0.721002	IPGIYVLSLEIGK	0
	LVQAEYWHDPIK	1497.76	1497.76	+2;+3	71.21	85.71	1	-1.98964	LVQAEYWHDPIK	0
	ETIPLQETSLYTQDR	1792.88	1792.89	+2;+3	77.18	87.76	1	4.54017	ETIPLQETSLYTQDR	0
	FLNDSIVDPVDSEWFGFYR	2305.07	2305.07	+2;+3	139.43	135.57	1	2.08671	FLNDSIVDPVDSEWFGFYR	0
P10809	60 kDa heat shock protein, mitochondrial	Homo sapiens	HSPD1	61154.3	984	12	21.47
	IGIEIIK	784.506	784.504	2	73.53	65.3	1	-2.39641	IGIEIIK	0
	VGEVIVTK	843.507	843.506	2	38.39	59.86	1	-0.604619	VGEVIVTK	0
	VGLQVVAVK	911.58	911.58	2	63.11	82.58	1	-0.899537	VGLQVVAVK	0
	EIGNIISDAMK	1189.6	1189.59	2	86.39	42.6	1	-5.59011	EIGNIISDAMK	0
	DRVTDALNATR	1230.63	1230.63	2	49.38	77.95	1	0.796339	DRVTDALNATR	1
	ISSIQSIVPALEIANAHR	1918.06	1918.07	3	104.43	140.67	1	0.875883	ISSIQSIVPALEIANAHR	0
	ALmLQGVDLLADAVAVTMGPK + Oxidation (M)	2128.13	2128.15	3	157.17	97.82	1	10.0511	ALmLQGVDLLADAVAVTMGPK	0
	ALmLQGVDLLADAVAVTmGPK + 2 Oxidation (M)	2144.12	2144.13	3	139.19	133.74	1	1.74897	ALmLQGVDLLADAVAVTmGPK	0
	TLNDELEIIEGmK + Oxidation (M)	1519.74	1519.75	2	92.34	62.96	1	6.62612	TLNDELEIIEGmK	0
	ALMLQGVDLLADAVAVTMGPK	2112.13	2112.14	3	170.01	108.13	1	4.13326	ALMLQGVDLLADAVAVTMGPK	0
	ALMLQGVDLLADAVAVTmGPK + Oxidation (M)	2128.13	2128.13	3	150.09	113.71	1	-0.0281938	ALMLQGVDLLADAVAVTmGPK	0
	TALLDAAGVASLLTTAEVVVTEIPK	2481.39	2481.4	+2;+3	171.14	157.01	1	1.53946	TALLDAAGVASLLTTAEVVVTEIPK	0
P08238	Heat shock protein HSP 90-beta	Homo sapiens	HSP90AB1	83488	539	11	15.88
	VILHLK	721.485	721.482	2	45.42	33.18	1	-4.62934	VILHLK	0
	LSELLR	729.438	729.435	2	51.09	47.56	1	-5.38771	LSELLR	0
	YIDQEELNK	1150.55	1150.55	2	39.58	56.4	1	-1.64269	YIDQEELNK	0
	SIYYITGESK	1159.58	1159.57	2	58.41	72.18	1	-1.44018	SIYYITGESK	0
	RAPFDLFENK	1235.63	1235.63	2	84.31	41.96	1	0.760746	RAPFDLFENK	1
	ADLINNLGTIAK	1241.7	1241.7	2	84.18	75.55	1	0.362407	ADLINNLGTIAK	0
	IRYESLTDPSK	1307.67	1307.67	+2;+3	47.07	63.37	1	-0.89472	IRYESLTDPSK	1
	GVVDSEDLPLNISR	1512.78	1512.78	2	84.38	108.67	1	0.74697	GVVDSEDLPLNISR	0
	HLEINPDHPIVETLR	1781.94	1781.94	3	70.33	112.6	1	-2.34014	HLEINPDHPIVETLR	0
	IDIIPNPQER	1193.64	1193.64	2	69.1	71.26	1	-1.2399	IDIIPNPQER	0
	ELISNASDALDK	1274.64	1274.64	2	60.32	85.91	1	0.478568	ELISNASDALDK	0
P07900	Heat shock protein HSP 90-alpha	Homo sapiens	HSP90AA1	84928.6	534	8	12.02
	VILHLK	721.485	721.482	2	45.42	33.18	1	-4.62934	VILHLK	0
	LSELLR	729.438	729.435	2	51.09	47.56	1	-5.38771	LSELLR	0
	YIDQEELNK	1150.55	1150.55	2	39.58	56.4	1	-1.64269	YIDQEELNK	0
	ADLINNLGTIAK	1241.7	1241.7	2	84.18	75.55	1	0.362407	ADLINNLGTIAK	0
	IRYESLTDPSK	1307.67	1307.67	+2;+3	47.07	63.37	1	-0.89472	IRYESLTDPSK	1
	GVVDSEDLPLNISR	1512.78	1512.78	2	84.38	108.67	1	0.74697	GVVDSEDLPLNISR	0
	HLEINPDHSIIETLR	1785.94	1785.94	+2;+3	79.59	110.93	1	-0.71671	HLEINPDHSIIETLR	0
	NPDDITNEEYGEFYK	1832.77	1832.77	2	73.41	112.97	1	0.376478	NPDDITNEEYGEFYK	0
Q58FF7	Putative heat shock protein HSP 90-beta-3	Homo sapiens	HSP90AB3P	68557.9	166	4	6.2
	VILHLK	721.485	721.482	2	45.42	33.18	1	-4.62934	VILHLK	0
	RAPFDLFENK	1235.63	1235.63	2	84.31	41.96	1	0.760746	RAPFDLFENK	1
	IRYESLTDPSK	1307.67	1307.67	+2;+3	47.07	63.37	1	-0.89472	IRYESLTDPSK	1
	IDIIPNPQER	1193.64	1193.64	2	69.1	71.26	1	-1.2399	IDIIPNPQER	0
Q14568	Putative heat shock protein HSP 90-alpha A2	Homo sapiens	HSP90AA2	39432.4	125	3	7.87
	VILHLK	721.485	721.482	2	45.42	33.18	1	-4.62934	VILHLK	0
	YIDQEELNK	1150.55	1150.55	2	39.58	56.4	1	-1.64269	YIDQEELNK	0
	ADLINNLGTIAK	1241.7	1241.7	2	84.18	75.55	1	0.362407	ADLINNLGTIAK	0
Q58FF6	Putative heat shock protein HSP 90-beta 4	Homo sapiens	HSP90AB4P	58733.4	105	2	3.37
	VILHLK	721.485	721.482	2	45.42	33.18	1	-4.62934	VILHLK	0
	IRYESLTDPSK	1307.67	1307.67	+2;+3	47.07	63.37	1	-0.89472	IRYESLTDPSK	1
Q92538	Golgi-specific brefeldin A-resistance guanine nucleotide exchange factor 1	Homo sapiens	GBF1	207970	48	1	0.32
	LSELLR	729.438	729.435	2	51.09	47.56	1	-5.38771	LSELLR	0
Q58FF8	Putative heat shock protein HSP 90-beta 2	Homo sapiens	HSP90AB2P	44459.1	209	4	11.02
	YIDQEELNK	1150.55	1150.55	2	39.58	56.4	1	-1.64269	YIDQEELNK	0
	SIYYITGESK	1159.58	1159.57	2	58.41	72.18	1	-1.44018	SIYYITGESK	0
	ADLINNLGTIAK	1241.7	1241.7	2	84.18	75.55	1	0.362407	ADLINNLGTIAK	0
	IRYESLTDPSK	1307.67	1307.67	+2;+3	47.07	63.37	1	-0.89472	IRYESLTDPSK	1
P68104	Elongation factor 1-alpha 1	Homo sapiens	EEF1A1	50385	428	8	17.1
	QLIVGVNK	869.533	869.532	2	49.3	46.1	1	-1.24205	QLIVGVNK	0
	QTVAVGVIK	913.56	913.556	2	50.28	61.23	1	-4.36753	QTVAVGVIK	0
	LPLQDVYK	974.544	974.542	2	63.53	76.74	1	-2.0112	LPLQDVYK	0
	IGGIGTVPVGR	1024.6	1024.6	2	59.15	70.2	1	-4.39195	IGGIGTVPVGR	0
	STTTGHLIYK	1119.59	1119.59	+2;+3	36.04	81.49	1	-1.70598	STTTGHLIYK	0
	YYVTIIDAPGHR	1403.72	1403.72	+2;+3	68.04	92.1	1	0.23509	YYVTIIDAPGHR	0
	THINIVVIGHVDSGK	1587.87	1587.87	3	74.05	35.87	1	-2.4939	THINIVVIGHVDSGK	0
	YEEIVK	779.406	779.403	2	34.32	36.22	1	-3.84908	YEEIVK	0
Q5VTE0	Putative elongation factor 1-alpha-like 3	Homo sapiens	EEF1A1P5	50429.1	428	8	17.1
	QLIVGVNK	869.533	869.532	2	49.3	46.1	1	-1.24205	QLIVGVNK	0
	QTVAVGVIK	913.56	913.556	2	50.28	61.23	1	-4.36753	QTVAVGVIK	0
	LPLQDVYK	974.544	974.542	2	63.53	76.74	1	-2.0112	LPLQDVYK	0
	IGGIGTVPVGR	1024.6	1024.6	2	59.15	70.2	1	-4.39195	IGGIGTVPVGR	0
	STTTGHLIYK	1119.59	1119.59	+2;+3	36.04	81.49	1	-1.70598	STTTGHLIYK	0
	YYVTIIDAPGHR	1403.72	1403.72	+2;+3	68.04	92.1	1	0.23509	YYVTIIDAPGHR	0
	THINIVVIGHVDSGK	1587.87	1587.87	3	74.05	35.87	1	-2.4939	THINIVVIGHVDSGK	0
	YEEIVK	779.406	779.403	2	34.32	36.22	1	-3.84908	YEEIVK	0
Q05639	Elongation factor 1-alpha 2	Homo sapiens	EEF1A2	50714.2	288	6	13.17
	QLIVGVNK	869.533	869.532	2	49.3	46.1	1	-1.24205	QLIVGVNK	0
	QTVAVGVIK	913.56	913.556	2	50.28	61.23	1	-4.36753	QTVAVGVIK	0
	LPLQDVYK	974.544	974.542	2	63.53	76.74	1	-2.0112	LPLQDVYK	0
	IGGIGTVPVGR	1024.6	1024.6	2	59.15	70.2	1	-4.39195	IGGIGTVPVGR	0
	STTTGHLIYK	1119.59	1119.59	+2;+3	36.04	81.49	1	-1.70598	STTTGHLIYK	0
	THINIVVIGHVDSGK	1587.87	1587.87	3	74.05	35.87	1	-2.4939	THINIVVIGHVDSGK	0
P60709	Actin, cytoplasmic 1	Homo sapiens	ACTB	41985.7	413	7	21.6
	IIAPPER	794.465	794.463	2	36.45	50.88	1	-2.19015	IIAPPER	0
	DLTDYLmK + Oxidation (M)	1013.47	1013.47	2	71.37	41.32	1	-2.22009	DLTDYLmK	0
	GYSFTTTAER	1131.52	1131.52	2	48.44	50.42	1	-1.0782	GYSFTTTAER	0
	EITALAPSTmK + Oxidation (M)	1176.61	1176.61	2	47.33	69.7	1	-0.450448	EITALAPSTmK	0
	SYELPDGQVITIGNER	1789.88	1789.89	2	92.05	117.03	1	1.95543	SYELPDGQVITIGNER	0
	VAPEEHPVLLTEAPLNPK	1953.06	1953.06	+2;+3	77.07	136.27	1	1.65894	VAPEEHPVLLTEAPLNPK	0
	HQGVmVGmGQK + 2 Oxidation (M)	1202.55	1202.56	3	19.26	38.27	1	1.57166	HQGVmVGmGQK	0
P63261	Actin, cytoplasmic 2	Homo sapiens	ACTG1	42041.7	413	7	21.6
	IIAPPER	794.465	794.463	2	36.45	50.88	1	-2.19015	IIAPPER	0
	DLTDYLmK + Oxidation (M)	1013.47	1013.47	2	71.37	41.32	1	-2.22009	DLTDYLmK	0
	GYSFTTTAER	1131.52	1131.52	2	48.44	50.42	1	-1.0782	GYSFTTTAER	0
	EITALAPSTmK + Oxidation (M)	1176.61	1176.61	2	47.33	69.7	1	-0.450448	EITALAPSTmK	0
	SYELPDGQVITIGNER	1789.88	1789.89	2	92.05	117.03	1	1.95543	SYELPDGQVITIGNER	0
	VAPEEHPVLLTEAPLNPK	1953.06	1953.06	+2;+3	77.07	136.27	1	1.65894	VAPEEHPVLLTEAPLNPK	0
	HQGVmVGmGQK + 2 Oxidation (M)	1202.55	1202.56	3	19.26	38.27	1	1.57166	HQGVmVGmGQK	0
P62736	Actin, aortic smooth muscle	Homo sapiens	ACTA2	42303.7	252	7	21.75
	IIAPPER	794.465	794.463	2	36.45	50.88	1	-2.19015	IIAPPER	0
	DLTDYLmK + Oxidation (M)	1013.47	1013.47	2	71.37	41.32	1	-2.22009	DLTDYLmK	0
	EITALAPSTmK + Oxidation (M)	1176.61	1176.61	2	47.33	69.7	1	-0.450448	EITALAPSTmK	0
	SYELPDGQVITIGNER	1789.88	1789.89	2	92.05	117.03	1	1.95543	SYELPDGQVITIGNER	0
	YPIEHGIITNWDDmEK + Oxidation (M)	1975.9	1975.9	3	74.02	50.96	1	-0.227744	YPIEHGIITNWDDmEK	0
	HQGVmVGmGQK + 2 Oxidation (M)	1202.55	1202.56	3	19.26	38.27	1	1.57166	HQGVmVGmGQK	0
	QEYDEAGPSIVHR	1499.7	1499.67	2	53.05	42.95	1	-19.2372	QEYDEAGPSIVHR	0
P68032	Actin, alpha cardiac muscle 1	Homo sapiens	ACTC1	42267.8	252	7	21.75
	IIAPPER	794.465	794.463	2	36.45	50.88	1	-2.19015	IIAPPER	0
	DLTDYLmK + Oxidation (M)	1013.47	1013.47	2	71.37	41.32	1	-2.22009	DLTDYLmK	0
	EITALAPSTmK + Oxidation (M)	1176.61	1176.61	2	47.33	69.7	1	-0.450448	EITALAPSTmK	0
	SYELPDGQVITIGNER	1789.88	1789.89	2	92.05	117.03	1	1.95543	SYELPDGQVITIGNER	0
	YPIEHGIITNWDDmEK + Oxidation (M)	1975.9	1975.9	3	74.02	50.96	1	-0.227744	YPIEHGIITNWDDmEK	0
	HQGVmVGmGQK + 2 Oxidation (M)	1202.55	1202.56	3	19.26	38.27	1	1.57166	HQGVmVGmGQK	0
	QEYDEAGPSIVHR	1499.7	1499.67	2	53.05	42.95	1	-19.2372	QEYDEAGPSIVHR	0
P68133	Actin, alpha skeletal muscle	Homo sapiens	ACTA1	42299.8	252	7	21.75
	IIAPPER	794.465	794.463	2	36.45	50.88	1	-2.19015	IIAPPER	0
	DLTDYLmK + Oxidation (M)	1013.47	1013.47	2	71.37	41.32	1	-2.22009	DLTDYLmK	0
	EITALAPSTmK + Oxidation (M)	1176.61	1176.61	2	47.33	69.7	1	-0.450448	EITALAPSTmK	0
	SYELPDGQVITIGNER	1789.88	1789.89	2	92.05	117.03	1	1.95543	SYELPDGQVITIGNER	0
	YPIEHGIITNWDDmEK + Oxidation (M)	1975.9	1975.9	3	74.02	50.96	1	-0.227744	YPIEHGIITNWDDmEK	0
	HQGVmVGmGQK + 2 Oxidation (M)	1202.55	1202.56	3	19.26	38.27	1	1.57166	HQGVmVGmGQK	0
	QEYDEAGPSIVHR	1499.7	1499.67	2	53.05	42.95	1	-19.2372	QEYDEAGPSIVHR	0
P63267	Actin, gamma-enteric smooth muscle	Homo sapiens	ACTG2	42171.7	238	6	18.35
	IIAPPER	794.465	794.463	2	36.45	50.88	1	-2.19015	IIAPPER	0
	DLTDYLmK + Oxidation (M)	1013.47	1013.47	2	71.37	41.32	1	-2.22009	DLTDYLmK	0
	EITALAPSTmK + Oxidation (M)	1176.61	1176.61	2	47.33	69.7	1	-0.450448	EITALAPSTmK	0
	SYELPDGQVITIGNER	1789.88	1789.89	2	92.05	117.03	1	1.95543	SYELPDGQVITIGNER	0
	YPIEHGIITNWDDmEK + Oxidation (M)	1975.9	1975.9	3	74.02	50.96	1	-0.227744	YPIEHGIITNWDDmEK	0
	HQGVmVGmGQK + 2 Oxidation (M)	1202.55	1202.56	3	19.26	38.27	1	1.57166	HQGVmVGmGQK	0
Q562R1	Beta-actin-like protein 2	Homo sapiens	ACTBL2	42251.9	170	4	11.17
	IIAPPER	794.465	794.463	2	36.45	50.88	1	-2.19015	IIAPPER	0
	DLTDYLmK + Oxidation (M)	1013.47	1013.47	2	71.37	41.32	1	-2.22009	DLTDYLmK	0
	SYELPDGQVITIGNER	1789.88	1789.89	2	92.05	117.03	1	1.95543	SYELPDGQVITIGNER	0
	HQGVmVGmGQK + 2 Oxidation (M)	1202.55	1202.56	3	19.26	38.27	1	1.57166	HQGVmVGmGQK	0
Q9BYX7	Putative beta-actin-like protein 3	Homo sapiens	POTEKP	42264.8	117	1	4.27
	SYELPDGQVITIGNER	1789.88	1789.89	2	92.05	117.03	1	1.95543	SYELPDGQVITIGNER	0
Q6S8J3	POTE ankyrin domain family member E	Homo sapiens	POTEE	122573	117	1	1.49
	SYELPDGQVITIGNER	1789.88	1789.89	2	92.05	117.03	1	1.95543	SYELPDGQVITIGNER	0
A5A3E0	POTE ankyrin domain family member F	Homo sapiens	POTEF	122700	117	1	1.49
	SYELPDGQVITIGNER	1789.88	1789.89	2	92.05	117.03	1	1.95543	SYELPDGQVITIGNER	0
P02786	Transferrin receptor protein 1	Homo sapiens	TFRC	85185.8	288	5	7.37
	SGVGTALLLK	957.586	957.586	2	73.13	55.08	1	0.344617	SGVGTALLLK	0
	LLNENSYVPR	1203.62	1203.62	2	58.1	85.76	1	-3.26514	LLNENSYVPR	0
	SSGLPNIPVQTISR	1467.8	1467.8	2	79.26	80.45	1	-0.224826	SSGLPNIPVQTISR	0
	VEYHFLSPYVSPK	1564.79	1564.79	3	80.26	102.21	1	-1.0928	VEYHFLSPYVSPK	0
	ILNIFGVIK	1015.64	1015.64	2	118.36	61.83	1	-1.51628	ILNIFGVIK	0
P08670	Vimentin	Homo sapiens	VIM	53665.1	311	7	15.45
	FLEQQNK	905.461	905.459	2	27.44	45.44	1	-1.88854	FLEQQNK	0
	VELQELNDR	1114.56	1114.56	2	52.09	76.52	1	-0.179443	VELQELNDR	0
	ILLAELEQLK	1168.71	1168.71	2	104	86.5	1	-1.18935	ILLAELEQLK	0
	SLYASSPGGVYATR	1427.7	1427.7	2	56.19	88.66	1	-2.6406	SLYASSPGGVYATR	0
	TYSLGSALRPSTSR	1494.78	1494.77	3	59.04	52.65	1	-3.50553	TYSLGSALRPSTSR	1
	LQEEmLQR + Oxidation (M)	1061.52	1061.52	2	32.48	42.74	1	-1.46017	LQEEmLQR	0
	FADLSEAANR	1092.52	1092.52	2	48.58	71.66	1	-2.49881	FADLSEAANR	0
P14136	Glial fibrillary acidic protein	Homo sapiens	GFAP	49895.6	69	2	4.17
	FLEQQNK	905.461	905.459	2	27.44	45.44	1	-1.88854	FLEQQNK	0
	LALDIEIATYR	1276.7	1276.71	2	160.11	48.82	1	7.61336	LALDIEIATYR	0
Q8N1N4	Keratin, type II cytoskeletal 78	Homo sapiens	KRT78	57474.3	54	2	2.31
	FLEQQNK	905.461	905.459	2	27.44	45.44	1	-1.88854	FLEQQNK	0
	FLEQQNKVLETK	1475.8	1475.77	2	60.26	36.71	1	-22.0355	FLEQQNKVLETK	1
Q14533	Keratin, type II cuticular Hb1	Homo sapiens	KRT81	56456.3	45	1	1.39
	FLEQQNK	905.461	905.459	2	27.44	45.44	1	-1.88854	FLEQQNK	0
P78385	Keratin, type II cuticular Hb3	Homo sapiens	KRT83	55586.1	45	1	1.42
	FLEQQNK	905.461	905.459	2	27.44	45.44	1	-1.88854	FLEQQNK	0
P78386	Keratin, type II cuticular Hb5	Homo sapiens	KRT85	57008.1	45	1	1.38
	FLEQQNK	905.461	905.459	2	27.44	45.44	1	-1.88854	FLEQQNK	0
O43790	Keratin, type II cuticular Hb6	Homo sapiens	KRT86	54799.9	45	1	1.44
	FLEQQNK	905.461	905.459	2	27.44	45.44	1	-1.88854	FLEQQNK	0
P04206	Ig kappa chain V-III region GOL	Homo sapiens		11914.9	625	3	37.61
	ATGIPDR	728.382	728.379	2	25.42	45.13	1	-3.22633	ATGIPDR	0
	FSGSGSGTDFTLTISR	1631.78	1631.78	2	84.24	126.67	1	-0.349312	FSGSGSGTDFTLTISR	0
	EIVLTQSPGTLSLSPGER	1883	1883	+2;+3	85.36	142.84	1	-2.04461	EIVLTQSPGTLSLSPGER	0
P01620	Ig kappa chain V-III region SIE	Homo sapiens		11859.8	625	3	37.61
	ATGIPDR	728.382	728.379	2	25.42	45.13	1	-3.22633	ATGIPDR	0
	FSGSGSGTDFTLTISR	1631.78	1631.78	2	84.24	126.67	1	-0.349312	FSGSGSGTDFTLTISR	0
	EIVLTQSPGTLSLSPGER	1883	1883	+2;+3	85.36	142.84	1	-2.04461	EIVLTQSPGTLSLSPGER	0
P01622	Ig kappa chain V-III region Ti	Homo sapiens		11872.9	625	3	37.61
	ATGIPDR	728.382	728.379	2	25.42	45.13	1	-3.22633	ATGIPDR	0
	FSGSGSGTDFTLTISR	1631.78	1631.78	2	84.24	126.67	1	-0.349312	FSGSGSGTDFTLTISR	0
	EIVLTQSPGTLSLSPGER	1883	1883	+2;+3	85.36	142.84	1	-2.04461	EIVLTQSPGTLSLSPGER	0
P01623	Ig kappa chain V-III region WOL	Homo sapiens		11830.9	625	3	37.61
	ATGIPDR	728.382	728.379	2	25.42	45.13	1	-3.22633	ATGIPDR	0
	FSGSGSGTDFTLTISR	1631.78	1631.78	2	84.24	126.67	1	-0.349312	FSGSGSGTDFTLTISR	0
	EIVLTQSPGTLSLSPGER	1883	1883	+2;+3	85.36	142.84	1	-2.04461	EIVLTQSPGTLSLSPGER	0
P18135	Ig kappa chain V-III region HAH	Homo sapiens		14156.1	449	2	17.83
	ATGIPDR	728.382	728.379	2	25.42	45.13	1	-3.22633	ATGIPDR	0
	FSGSGSGTDFTLTISR	1631.78	1631.78	2	84.24	126.67	1	-0.349312	FSGSGSGTDFTLTISR	0
P18136	Ig kappa chain V-III region HIC	Homo sapiens		14172.1	449	2	17.83
	ATGIPDR	728.382	728.379	2	25.42	45.13	1	-3.22633	ATGIPDR	0
	FSGSGSGTDFTLTISR	1631.78	1631.78	2	84.24	126.67	1	-0.349312	FSGSGSGTDFTLTISR	0
P01619	Ig kappa chain V-III region B6	Homo sapiens		11719.8	234	3	6.48
	ATGIPDR	728.382	728.379	2	25.42	45.13	1	-3.22633	ATGIPDR	0
	EIVLTQSPGTLSLSPGER	1883	1883	+2;+3	85.36	142.84	1	-2.04461	EIVLTQSPGTLSLSPGER	0
	EIVLTESPGTLSLSPGQR	1883	1883.01	2	84.59	37.81	1	5.24164	EIVLTESPGTLSLSPGQR	0
P01621	Ig kappa chain V-III region NG9 (Fragment)	Homo sapiens		10814.2	45	1	7
	ATGIPDR	728.382	728.379	2	25.42	45.13	1	-3.22633	ATGIPDR	0
O15240	Neurosecretory protein VGF	Homo sapiens	VGF	67263.6	195	5	9.11
	VNLESPGPER	1096.55	1096.55	2	41	60.32	1	-2.88176	VNLESPGPER	0
	EPVAGDAVPGPK	1135.59	1135.58	2	40.09	45.89	1	-3.19658	EPVAGDAVPGPK	0
	LLQQGLAQVEAGR	1381.77	1381.77	2	66.27	90.83	1	-0.217113	LLQQGLAQVEAGR	0
	FGEGVSSPK	906.445	906.443	2	33.02	34.19	1	-2.10713	FGEGVSSPK	0
	MPDSGPLPETHK	1307.62	1307.62	3	40.48	68.64	1	-0.611799	MPDSGPLPETHK	0
P04792	Heat shock protein beta-1	Homo sapiens	HSPB1	22814.5	252	4	21.46
	GPSWDPFR	960.445	960.444	2	86.54	57.43	1	-1.43683	GPSWDPFR	0
	QLSSGVSEIR	1074.57	1074.57	2	44.45	50.53	1	-0.186121	QLSSGVSEIR	0
	LFDQAFGLPR	1162.61	1162.61	2	94.2	81.69	1	-0.989151	LFDQAFGLPR	0
	VSLDVNHFAPDELTVK	1782.92	1782.91	3	89.07	143.27	1	-0.959103	VSLDVNHFAPDELTVK	0
P46821	Microtubule-associated protein 1B	Homo sapiens	MAP1B	271434	305	9	4.05
	HLDFLK	771.428	771.425	2	56.29	39.7	1	-4.18704	HLDFLK	0
	AVLDALLEGK	1027.59	1027.59	2	93.56	61.75	1	-1.41107	AVLDALLEGK	0
	DLTGQVPTPVVK	1252.7	1252.7	2	65.21	66.97	1	0.303344	DLTGQVPTPVVK	0
	TTSPPEVSGYSYEK	1543.7	1543.7	2	49.41	73.03	1	-0.297985	TTSPPEVSGYSYEK	0
	ASTTLDIK	847.465	847.463	2	42.05	31.45	1	-2.85557	ASTTLDIK	0
	LmITDAAR + Oxidation (M)	905.464	905.462	2	43.01	46.19	1	-2.24194	LmITDAAR	0
	SDISPLTPR	984.524	984.521	2	50.05	31.78	1	-2.59008	SDISPLTPR	0
	TPEDGDYSYEIIEK	1657.74	1657.73	2	69.02	94.51	1	-3.80036	TPEDGDYSYEIIEK	0
	NLISPDLGVVFLNVPENLK	2080.16	2080.15	3	140	68.04	1	-1.3797	NLISPDLGVVFLNVPENLK	0
Q8IVG5	Sterile alpha motif domain-containing protein 9-like	Homo sapiens	SAMD9L	185795	40	1	0.38
	HLDFLK	771.428	771.425	2	56.29	39.7	1	-4.18704	HLDFLK	0
Q5K651	Sterile alpha motif domain-containing protein 9	Homo sapiens	SAMD9	185406	40	1	0.38
	HLDFLK	771.428	771.425	2	56.29	39.7	1	-4.18704	HLDFLK	0
P78559	Microtubule-associated protein 1A	Homo sapiens	MAP1A	306494	62	1	0.36
	AVLDALLEGK	1027.59	1027.59	2	93.56	61.75	1	-1.41107	AVLDALLEGK	0
P17661	Desmin	Homo sapiens	DES	53549.1	77	1	1.91
	VELQELNDR	1114.56	1114.56	2	52.09	76.52	1	-0.179443	VELQELNDR	0
Q6KB66	Keratin, type II cytoskeletal 80	Homo sapiens	KRT80	50907.7	49	1	2.43
	LALDIEIATYR	1276.7	1276.71	2	160.11	48.82	1	7.61336	LALDIEIATYR	0
P08559	Pyruvate dehydrogenase E1 component subunit alpha, somatic form, mitochondrial	Homo sapiens	PDHA1	43819.5	288	6	17.18
	YGmGTSVER + Oxidation (M)	1014.44	1014.44	2	22.25	79.58	1	-2.03067	YGmGTSVER	0
	LEEGPPVTTVLTR	1410.77	1410.77	2	75.08	95.64	1	0.21265	LEEGPPVTTVLTR	0
	AAASTDYYK	988.45	988.448	2	27.53	68.09	1	-2.08407	AAASTDYYK	0
	EILAELTGR	1000.56	1000.55	2	78.39	54.81	1	-3.86785	EILAELTGR	0
	mVNSNLASVEELK + Oxidation (M)	1448.72	1448.72	2	66.32	64.31	1	-0.158761	mVNSNLASVEELK	0
	YHGHsMSDPGVSYR + Phospho (ST)	1671.65	1671.65	3	38.09	56.11	1	1.90829	YHGHsMSDPGVSYR	0
P05387	60S acidic ribosomal protein P2	Homo sapiens	RPLP2	11657.9	393	3	53.04
	NIEDVIAQGIGK	1255.68	1255.68	2	92.29	68.56	1	-0.0557468	NIEDVIAQGIGK	0
	ILDSVGIEADDDRLNK	1771.9	1771.9	+2;+3	65.46	130.84	1	-0.0451494	ILDSVGIEADDDRLNK	1
	LASVPAGGAVAVSAAPGSAAPAAGSAPAAAEEK	2773.42	2773.42	3	66.07	159.19	1	-2.07685	LASVPAGGAVAVSAAPGSAAPAAGSAPAAAEEK	0
P11177	Pyruvate dehydrogenase E1 component subunit beta, mitochondrial	Homo sapiens	PDHB	39484	262	4	16.43
	ILEDNSIPQVK	1254.68	1254.68	2	61.29	72.72	1	0.350686	ILEDNSIPQVK	0
	ImEGPAFNFLDAPAVR + Oxidation (M)	1762.87	1762.88	2	107.26	101.95	1	6.20579	ImEGPAFNFLDAPAVR	0
	VFLLGEEVAQYDGAYK	1800.89	1800.9	2	107.3	120.45	1	6.31353	VFLLGEEVAQYDGAYK	0
	TIRPMDMETIEASVMK	1850.89	1850.89	2	98.09	44.95	1	-1.97202	TIRPMDMETIEASVMK	1
P35637	RNA-binding protein FUS	Homo sapiens	FUS	53577.7	228	4	8.56
	AAIDWFDGK	1021.49	1021.48	2	86.16	59.11	1	-4.38576	AAIDWFDGK	0
	TGQPMINLYTDR	1407.68	1407.68	2	72	56.16	1	0.163389	TGQPMINLYTDR	0
	APKPDGPGGGPGGSHmGGNYGDDR + Oxidation (M)	2267.96	2267.96	+3;+4	24.13	75.15	1	0.696661	APKPDGPGGGPGGSHmGGNYGDDR	1
	TGQPmINLYTDR + Oxidation (M)	1423.68	1423.68	2	61.4	59.96	1	1.83328	TGQPmINLYTDR	0
Q92804	TATA-binding protein-associated factor 2N	Homo sapiens	TAF15	61977.1	59	1	1.52
	AAIDWFDGK	1021.49	1021.48	2	86.16	59.11	1	-4.38576	AAIDWFDGK	0
P62937	Peptidyl-prolyl cis-trans isomerase A	Homo sapiens	PPIA	18184.8	266	6	28.48
	VSFELFADK	1054.53	1054.53	2	94.12	77.21	1	-1.17588	VSFELFADK	0
	FEDENFILK	1153.57	1153.56	2	81.25	49.32	1	-0.927559	FEDENFILK	0
	EGMNIVEAMER	1277.57	1277.58	2	85.42	75.56	1	0.798388	EGMNIVEAMER	0
	EGMNIVEAmER + Oxidation (M)	1293.57	1293.57	2	53.01	51.02	1	-0.865821	EGMNIVEAmER	0
	EGmNIVEAmER + 2 Oxidation (M)	1309.56	1309.56	2	36.34	38.84	1	-1.83267	EGmNIVEAmER	0
	VNPTVFFDIAVDGEPLGR	1944.99	1945	3	134.03	86.96	1	1.53728	VNPTVFFDIAVDGEPLGR	0
P38646	Stress-70 protein, mitochondrial	Homo sapiens	HSPA9	73864.7	157	2	3.98
	VQQTVQDLFGR	1289.67	1289.67	2	76.24	69.83	1	0.45748	VQQTVQDLFGR	0
	VINEPTAAALAYGLDK	1644.87	1644.89	2	88.42	88.67	1	8.63289	VINEPTAAALAYGLDK	0
P60866	40S ribosomal protein S20	Homo sapiens	RPS20	13456.3	265	3	20.17
	TPVEPEVAIHR	1246.67	1246.67	3	47.29	90.92	1	-0.762032	TPVEPEVAIHR	0
	LIDLHSPSEIVK	1349.76	1349.75	+2;+3	70.38	94.2	1	-1.51138	LIDLHSPSEIVK	0
	RLIDLHSPSEIVK	1505.86	1505.85	3	67.11	81.08	1	-3.2274	RLIDLHSPSEIVK	1
P02768	Serum albumin	Homo sapiens	ALB	70931.1	202	4	6.57
	LVTDLTK	788.464	788.464	2	43.03	60.48	1	-1.01463	LVTDLTK	0
	YLYEIAR	926.486	926.483	2	61.14	52.74	1	-2.84948	YLYEIAR	0
	VPQVSTPTLVEVSR	1510.84	1510.83	2	75.05	113.18	1	-0.741312	VPQVSTPTLVEVSR	0
	AVMDDFAAFVEK	1341.63	1341.62	2	106.57	47.16	1	-5.00884	AVMDDFAAFVEK	0
P01766	Ig heavy chain V-III region BRO	Homo sapiens		13310.4	135	1	15.83
	EVQLVESGGGLVQPGGSLR	1881	1880.99	2	81.11	134.92	1	-1.78629	EVQLVESGGGLVQPGGSLR	0
P01777	Ig heavy chain V-III region TEI	Homo sapiens		12886.4	135	1	15.97
	EVQLVESGGGLVQPGGSLR	1881	1880.99	2	81.11	134.92	1	-1.78629	EVQLVESGGGLVQPGGSLR	0
P06576	ATP synthase subunit beta, mitochondrial	Homo sapiens	ATP5B	56524.6	305	6	12.85
	VVDLLAPYAK	1087.63	1087.62	2	85.55	59.65	1	-3.30996	VVDLLAPYAK	0
	FTQAGSEVSALLGR	1434.75	1434.73	2	88.3	77.03	1	-14.8319	FTQAGSEVSALLGR	0
	TVLIMELINNVAK	1456.83	1456.83	2	141.58	67.95	1	0.851162	TVLIMELINNVAK	0
	TVLImELINNVAK + Oxidation (M)	1472.83	1472.83	2	120.33	75.49	1	4.48118	TVLImELINNVAK	0
	VALVYGQmNEPPGAR + Oxidation (M)	1616.8	1616.8	2	55.58	67.9	1	2.94409	VALVYGQmNEPPGAR	0
	ImDPNIVGSEHYDVAR + Oxidation (M)	1830.86	1830.85	2	60.05	75.85	1	-4.80103	ImDPNIVGSEHYDVAR	0
P78371	T-complex protein 1 subunit beta	Homo sapiens	CCT2	57728.1	204	4	7.48
	GSGNLEAIHIIK	1250.7	1250.7	3	66.39	69.03	1	-1.0714	GSGNLEAIHIIK	0
	ILIANTGMDTDK	1290.65	1290.65	2	59.36	76.52	1	2.62659	ILIANTGMDTDK	0
	ILIANTGmDTDK + Oxidation (M)	1306.64	1306.64	2	45.31	85.88	1	-1.93626	ILIANTGmDTDK	0
	EALLSSAVDHGSDEVK	1655.8	1655.8	3	59.35	46.49	1	-3.00157	EALLSSAVDHGSDEVK	0
P22626	Heterogeneous nuclear ribonucleoproteins A2/B1	Homo sapiens	HNRNPA2B1	37452.7	98	2	6.23
	LFVGGIK	732.453	732.451	2	58.04	45.44	1	-3.67259	LFVGGIK	0
	GGGGNFGPGPGSNFR	1376.62	1376.62	2	52.18	77.75	1	-1.10415	GGGGNFGPGPGSNFR	0
Q06830	Peroxiredoxin-1	Homo sapiens	PRDX1	22280.2	148	3	14.57
	SVDETLR	818.413	818.414	2	30.04	48.86	1	0.342125	SVDETLR	0
	QITVNDLPVGR	1210.67	1210.67	2	69.05	68.07	1	-0.859031	QITVNDLPVGR	0
	RTIAQDYGVLK	1262.7	1262.7	+2;+3	58.1	72.52	1	-0.760277	RTIAQDYGVLK	1
Q13162	Peroxiredoxin-4	Homo sapiens	PRDX4	30704.8	104	2	7.01
	SVDETLR	818.413	818.414	2	30.04	48.86	1	0.342125	SVDETLR	0
	VSVADHSLHLSK	1291.69	1291.69	2	44.29	80.71	1	-2.01287	VSVADHSLHLSK	0
P32119	Peroxiredoxin-2	Homo sapiens	PRDX2	22016.2	189	4	23.23
	QITVNDLPVGR	1210.67	1210.67	2	69.05	68.07	1	-0.859031	QITVNDLPVGR	0
	ATAVVDGAFK	977.518	977.517	2	50.04	64.45	1	-1.21737	ATAVVDGAFK	0
	GLFIIDGK	861.496	861.497	2	86.06	30.85	1	0.917009	GLFIIDGK	0
	EGGLGPLNIPLLADVTR	1733.97	1733.98	2	139.09	93.18	1	4.55026	EGGLGPLNIPLLADVTR	0
Q9H853	Putative tubulin-like protein alpha-4B	Homo sapiens	TUBA4B	27763.6	165	1	4.98
	QIFHPEQLITGK	1409.77	1409.77	+2;+3	80.38	104.22	1	-0.808644	QIFHPEQLITGK	0
P05060	Secretogranin-1	Homo sapiens	CHGB	78321.2	354	6	9.45
	VAQLDQLLHYR	1354.74	1354.74	3	86.14	87.72	1	-0.132867	VAQLDQLLHYR	0
	KPFSEDVNWGYEK	1597.74	1597.74	2	67.32	95.63	1	0.194024	KPFSEDVNWGYEK	1
	WQQQGDLQDTK	1345.63	1345.63	2	36.53	54.58	1	2.49698	WQQQGDLQDTK	0
	ELENLAAMDLELQK	1615.81	1615.82	2	97.6	63.34	1	6.10219	ELENLAAMDLELQK	0
	ELENLAAmDLELQK + Oxidation (M)	1631.81	1631.81	2	83.12	84.57	1	2.32871	ELENLAAmDLELQK	0
	GYPGVQAPEDLEWER	1744.81	1744.81	2	84.27	101.52	1	2.59055	GYPGVQAPEDLEWER	0
Q8NHW5	60S acidic ribosomal protein P0-like	Homo sapiens	RPLP0P6	34480.7	130	2	6.62
	IIQLLDDYPK	1216.67	1216.67	2	89	79.43	1	-0.205479	IIQLLDDYPK	0
	GHLENNPALEK	1220.61	1220.61	2	30.32	77.61	1	0.0491556	GHLENNPALEK	0
P05388	60S acidic ribosomal protein P0	Homo sapiens	RPLP0	34389.8	130	2	6.62
	IIQLLDDYPK	1216.67	1216.67	2	89	79.43	1	-0.205479	IIQLLDDYPK	0
	GHLENNPALEK	1220.61	1220.61	2	30.32	77.61	1	0.0491556	GHLENNPALEK	0
Q09666	Neuroblast differentiation-associated protein AHNAK	Homo sapiens	AHNAK	629113	266	4	3.58
	ISMPDFDLHLK	1314.66	1314.67	3	98.14	73.73	1	0.966026	ISMPDFDLHLK	0
	VDIDAPDVDVHGPDWHLK	2026.97	2026.98	3	83.14	115.38	1	3.28568	VDIDAPDVDVHGPDWHLK	0
	ISMPDIDLNLK	1257.66	1257.67	2	101.2	77.92	1	2.76704	ISMPDIDLNLK	0
	ISMPDLDLNLK	1257.66	1257.67	2	101.2	77.92	1	2.76704	ISMPDLDLNLK	0
Q9UBS4	DnaJ homolog subfamily B member 11	Homo sapiens	DNAJB11	40718.6	261	5	18.16
	HPIFER	797.418	797.418	2	34.38	44	1	-0.852752	HPIFER	0
	FQDLGAAYEVLSDSEK	1770.83	1770.83	2	97.34	131.12	1	1.44565	FQDLGAAYEVLSDSEK	0
	LALQLHPDR	1061.6	1061.6	2	53.54	48.34	1	-1.17747	LALQLHPDR	0
	TLEVEIEPGVR	1240.67	1240.67	2	72.33	75.34	1	4.54594	TLEVEIEPGVR	0
	DGmEYPFIGEGEPHVDGEPGDLR + Oxidation (M)	2531.09	2531.08	3	87.03	50.53	1	-4.23138	DGmEYPFIGEGEPHVDGEPGDLR	0
P30626	Sorcin	Homo sapiens	SRI	21892.3	103	3	7.58
	LMVSMLDR	963.488	963.488	2	74.09	51.81	1	-0.0726527	LMVSMLDR	0
	ALTDSFR	808.408	808.407	2	49.3	50.76	1	-0.84116	ALTDSFR	0
	LmVSmLDR + 2 Oxidation (M)	995.478	995.477	2	48.27	41.34	1	-1.17531	LmVSmLDR	0
P01606	Ig kappa chain V-I region OU	Homo sapiens		11861.6	305	3	0
	DIQmTQSPSSLSASVGDR + Oxidation (M)	1893.87	1893.87	+2;+3	55.48	139.19	1	-2.42888	DIQmTQSPSSLSASVGDR	0
	DIQmTESPSSLSASVGDR + Oxidation (M)	1894.86	1894.88	3	55.48	70.55	1	9.62077	DIQmTESPSSLSASVGDR	0
	DIQMTQSPSSLSASVGDR	1877.88	1877.88	2	71.45	112.35	1	1.08633	DIQMTQSPSSLSASVGDR	0
P01597	Ig kappa chain V-I region DEE	Homo sapiens		11745.7	296	3	0
	DIQmTQSPSSLSASVGDR + Oxidation (M)	1893.87	1893.87	+2;+3	55.48	139.19	1	-2.42888	DIQmTQSPSSLSASVGDR	0
	DIQMTQSPSSLSASVGDR	1877.88	1877.88	2	71.45	112.35	1	1.08633	DIQMTQSPSSLSASVGDR	0
	NIEMTQSPSSLSASVGDR	1877.88	1877.89	2	72.07	58.47	1	5.45296	NIEMTQSPSSLSASVGDR	0
P01599	Ig kappa chain V-I region Gal	Homo sapiens		11898.9	264	2	16.67
	DIQmTQSPSSLSASVGDR + Oxidation (M)	1893.87	1893.87	+2;+3	55.48	139.19	1	-2.42888	DIQmTQSPSSLSASVGDR	0
	DIQMTQSPSSLSASVGDR	1877.88	1877.88	2	71.45	112.35	1	1.08633	DIQMTQSPSSLSASVGDR	0
P01594	Ig kappa chain V-I region AU	Homo sapiens		12023.8	264	2	16.67
	DIQmTQSPSSLSASVGDR + Oxidation (M)	1893.87	1893.87	+2;+3	55.48	139.19	1	-2.42888	DIQmTQSPSSLSASVGDR	0
	DIQMTQSPSSLSASVGDR	1877.88	1877.88	2	71.45	112.35	1	1.08633	DIQMTQSPSSLSASVGDR	0
P01593	Ig kappa chain V-I region AG	Homo sapiens		12076.9	264	2	16.67
	DIQmTQSPSSLSASVGDR + Oxidation (M)	1893.87	1893.87	+2;+3	55.48	139.19	1	-2.42888	DIQmTQSPSSLSASVGDR	0
	DIQMTQSPSSLSASVGDR	1877.88	1877.88	2	71.45	112.35	1	1.08633	DIQMTQSPSSLSASVGDR	0
P01600	Ig kappa chain V-I region Hau	Homo sapiens		11755.7	264	2	16.67
	DIQmTQSPSSLSASVGDR + Oxidation (M)	1893.87	1893.87	+2;+3	55.48	139.19	1	-2.42888	DIQmTQSPSSLSASVGDR	0
	DIQMTQSPSSLSASVGDR	1877.88	1877.88	2	71.45	112.35	1	1.08633	DIQMTQSPSSLSASVGDR	0
P01607	Ig kappa chain V-I region Rei	Homo sapiens		11986.8	264	2	16.67
	DIQmTQSPSSLSASVGDR + Oxidation (M)	1893.87	1893.87	+2;+3	55.48	139.19	1	-2.42888	DIQmTQSPSSLSASVGDR	0
	DIQMTQSPSSLSASVGDR	1877.88	1877.88	2	71.45	112.35	1	1.08633	DIQMTQSPSSLSASVGDR	0
P01608	Ig kappa chain V-I region Roy	Homo sapiens		11866.8	264	2	16.67
	DIQmTQSPSSLSASVGDR + Oxidation (M)	1893.87	1893.87	+2;+3	55.48	139.19	1	-2.42888	DIQmTQSPSSLSASVGDR	0
	DIQMTQSPSSLSASVGDR	1877.88	1877.88	2	71.45	112.35	1	1.08633	DIQMTQSPSSLSASVGDR	0
P01609	Ig kappa chain V-I region Scw	Homo sapiens		11848.7	264	2	16.67
	DIQmTQSPSSLSASVGDR + Oxidation (M)	1893.87	1893.87	+2;+3	55.48	139.19	1	-2.42888	DIQmTQSPSSLSASVGDR	0
	DIQMTQSPSSLSASVGDR	1877.88	1877.88	2	71.45	112.35	1	1.08633	DIQMTQSPSSLSASVGDR	0
P01610	Ig kappa chain V-I region WEA	Homo sapiens		11924.8	264	2	16.67
	DIQmTQSPSSLSASVGDR + Oxidation (M)	1893.87	1893.87	+2;+3	55.48	139.19	1	-2.42888	DIQmTQSPSSLSASVGDR	0
	DIQMTQSPSSLSASVGDR	1877.88	1877.88	2	71.45	112.35	1	1.08633	DIQMTQSPSSLSASVGDR	0
P80362	Ig kappa chain V-I region WAT	Homo sapiens		11821.8	264	2	16.67
	DIQmTQSPSSLSASVGDR + Oxidation (M)	1893.87	1893.87	+2;+3	55.48	139.19	1	-2.42888	DIQmTQSPSSLSASVGDR	0
	DIQMTQSPSSLSASVGDR	1877.88	1877.88	2	71.45	112.35	1	1.08633	DIQMTQSPSSLSASVGDR	0
P07478	Trypsin-2	Homo sapiens	PRSS2	26838.9	72	2	5.67
	NRPGVYTK	933.503	933.527	+2;+3	19.08	43.59	1	25.9346	NRPGVYTK	1
	SRIQVR	757.456	757.453	2	20.44	38.26	1	-3.23451	SRIQVR	1
P35030	Trypsin-3	Homo sapiens	PRSS3	33151.9	61	1	2.63
	NRPGVYTK	933.503	933.527	+2;+3	19.08	43.59	1	25.9346	NRPGVYTK	1
Q14157	Ubiquitin-associated protein 2-like	Homo sapiens	UBAP2L	114557	122	2	2.76
	IDLAVLLGK	940.596	940.599	2	110.35	67.5	1	3.15757	IDLAVLLGK	0
	SPAVATSTAAPPPPSSPLPSK	1959.03	1959.04	2	56.42	77.71	1	6.63083	SPAVATSTAAPPPPSSPLPSK	0
P27348	14-3-3 protein theta	Homo sapiens	YWHAQ	27976.7	136	4	18.37
	NLLSVAYK	906.517	906.516	2	68.25	48.9	1	-1.53334	NLLSVAYK	0
	DSTLIMQLLR	1188.65	1188.65	2	122.25	59.99	1	-1.27034	DSTLIMQLLR	0
	VISSIEQK	902.507	902.506	2	31.4	36.04	1	-1.18559	VISSIEQK	0
	TAFDEAIAELDTLNEDSYK	2143.98	2143.98	2	128.27	63.45	1	1.66046	TAFDEAIAELDTLNEDSYK	0
P61981	14-3-3 protein gamma	Homo sapiens	YWHAG	28422.9	129	5	18.22
	NLLSVAYK	906.517	906.516	2	68.25	48.9	1	-1.53334	NLLSVAYK	0
	DSTLIMQLLR	1188.65	1188.65	2	122.25	59.99	1	-1.27034	DSTLIMQLLR	0
	VISSIEQK	902.507	902.506	2	31.4	36.04	1	-1.18559	VISSIEQK	0
	YDDMAAAmK + Oxidation (M)	1030.41	1030.4	2	27.33	35.97	1	-5.73558	YDDMAAAmK	0
	YLAEVATGEK	1079.55	1079.54	2	44.14	54.02	1	-6.18776	YLAEVATGEK	0
P31946	14-3-3 protein beta/alpha	Homo sapiens	YWHAB	28156.8	111	5	19.92
	NLLSVAYK	906.517	906.516	2	68.25	48.9	1	-1.53334	NLLSVAYK	0
	DSTLIMQLLR	1188.65	1188.65	2	122.25	59.99	1	-1.27034	DSTLIMQLLR	0
	VISSIEQK	902.507	902.506	2	31.4	36.04	1	-1.18559	VISSIEQK	0
	YDDMAAAmK + Oxidation (M)	1030.41	1030.4	2	27.33	35.97	1	-5.73558	YDDMAAAmK	0
	AVTEQGHELSNEER	1597.73	1597.73	3	28.09	36.36	1	-1.93399	AVTEQGHELSNEER	0
Q04917	14-3-3 protein eta	Homo sapiens	YWHAH	28339	93	3	10.57
	NLLSVAYK	906.517	906.516	2	68.25	48.9	1	-1.53334	NLLSVAYK	0
	DSTLIMQLLR	1188.65	1188.65	2	122.25	59.99	1	-1.27034	DSTLIMQLLR	0
	VISSIEQK	902.507	902.506	2	31.4	36.04	1	-1.18559	VISSIEQK	0
P31947	14-3-3 protein sigma	Homo sapiens	SFN	27848.7	93	3	10.48
	NLLSVAYK	906.517	906.516	2	68.25	48.9	1	-1.53334	NLLSVAYK	0
	DSTLIMQLLR	1188.65	1188.65	2	122.25	59.99	1	-1.27034	DSTLIMQLLR	0
	VLSSIEQK	902.507	902.506	2	31.4	36.04	1	-1.18559	VLSSIEQK	0
P62258	14-3-3 protein epsilon	Homo sapiens	YWHAE	29293.4	83	2	7.06
	NLLSVAYK	906.517	906.516	2	68.25	48.9	1	-1.53334	NLLSVAYK	0
	DSTLIMQLLR	1188.65	1188.65	2	122.25	59.99	1	-1.27034	DSTLIMQLLR	0
P63104	14-3-3 protein zeta/delta	Homo sapiens	YWHAZ	27865.7	83	2	7.35
	NLLSVAYK	906.517	906.516	2	68.25	48.9	1	-1.53334	NLLSVAYK	0
	DSTLIMQLLR	1188.65	1188.65	2	122.25	59.99	1	-1.27034	DSTLIMQLLR	0
P09382	Galectin-1	Homo sapiens	LGALS1	14982.1	322	6	38.52
	SFVLNLGK	876.507	876.507	2	80.17	51.9	1	-0.42213	SFVLNLGK	0
	LPDGYEFK	967.465	967.464	2	60.12	61.97	1	-1.59179	LPDGYEFK	0
	VRGEVAPDAK	1040.56	1040.56	+2;+3	19.55	62.28	1	-1.62412	VRGEVAPDAK	1
	DGGAWGTEQR	1075.47	1075.47	2	32.44	59.03	1	-2.6779	DGGAWGTEQR	0
	LNLEAINYMAADGDFK	1783.85	1783.83	2	108.14	95.55	1	-9.42907	LNLEAINYMAADGDFK	0
	LNLEAINYmAADGDFK + Oxidation (M)	1799.84	1799.85	2	92.2	99.12	1	4.36705	LNLEAINYmAADGDFK	0
P35232	Prohibitin	Homo sapiens	PHB	29831.9	153	3	12.13
	ILFRPVASQLPR	1395.84	1395.83	3	75.5	80.33	1	-2.71522	ILFRPVASQLPR	1
	DLQNVNITLR	1184.65	1184.64	2	73.34	56.13	1	-6.87966	DLQNVNITLR	0
	VLPSITTEILK	1212.73	1212.73	2	96.33	61.74	1	-0.923534	VLPSITTEILK	0
P52597	Heterogeneous nuclear ribonucleoprotein F	Homo sapiens	HNRNPF	45918.8	148	3	9.4
	YIEVFK	797.432	797.432	2	63.57	50.48	1	-0.351127	YIEVFK	0
	VHIEIGPDGR	1091.57	1091.57	+2;+3	49.12	49.45	1	-2.00628	VHIEIGPDGR	0
	ATENDIYNFFSPLNPVR	1995.97	1995.97	3	127.4	83.17	1	-0.115232	ATENDIYNFFSPLNPVR	0
P31943	Heterogeneous nuclear ribonucleoprotein H	Homo sapiens	HNRNPH1	49428.3	206	5	12.69
	VHIEIGPDGR	1091.57	1091.57	+2;+3	49.12	49.45	1	-2.00628	VHIEIGPDGR	0
	ATENDIYNFFSPLNPVR	1995.97	1995.97	3	127.4	83.17	1	-0.115232	ATENDIYNFFSPLNPVR	0
	YIEIFK	811.448	811.448	2	74.52	34.5	1	-0.320415	YIEIFK	0
	THYDPPRK	1012.51	1012.51	+2;+3	17.28	32.73	1	-1.25431	THYDPPRK	1
	HTGPNSPDTANDGFVR	1683.76	1683.76	3	40.37	75.2	1	-1.73421	HTGPNSPDTANDGFVR	0
P55795	Heterogeneous nuclear ribonucleoprotein H2	Homo sapiens	HNRNPH2	49462.2	191	5	12.69
	VHIEIGPDGR	1091.57	1091.57	+2;+3	49.12	49.45	1	-2.00628	VHIEIGPDGR	0
	YIEIFK	811.448	811.448	2	74.52	34.5	1	-0.320415	YIEIFK	0
	THYDPPRK	1012.51	1012.51	+2;+3	17.28	32.73	1	-1.25431	THYDPPRK	1
	HTGPNSPDTANDGFVR	1683.76	1683.76	3	40.37	75.2	1	-1.73421	HTGPNSPDTANDGFVR	0
	ATENDIYNFFSPLNPmR + Oxidation (M)	2043.94	2043.93	2	120.56	62.66	1	-0.958934	ATENDIYNFFSPLNPmR	0
P55072	Transitional endoplasmic reticulum ATPase	Homo sapiens	VCP	89817.6	169	3	5.21
	NAPAIIFIDELDAIAPK	1809.99	1809.99	3	152.29	72.21	1	-1.12708	NAPAIIFIDELDAIAPK	0
	WALSQSNPSALR	1328.68	1328.68	2	68.36	55.46	1	0.105367	WALSQSNPSALR	0
	IVSQLLTLMDGLK	1429.82	1429.82	2	132.51	88.33	1	-1.73448	IVSQLLTLMDGLK	0
P22061	Protein-L-isoaspartate(D-aspartate) O-methyltransferase	Homo sapiens	PCMT1	24758.5	239	4	22.47
	SGGASHSELIHNLR	1476.74	1476.74	3	41.33	121.44	1	-2.78315	SGGASHSELIHNLR	0
	VIGIDHIK	893.533	893.532	2	49.11	41.41	1	-1.29822	VIGIDHIK	0
	DDPTLLSSGR	1059.52	1059.52	2	48.58	35.31	1	-2.07641	DDPTLLSSGR	0
	LILPVGPAGGNQMLEQYDK	2042.05	2042.05	2	101.43	120.58	1	-1.56216	LILPVGPAGGNQMLEQYDK	0
P31689	DnaJ homolog subfamily A member 1	Homo sapiens	DNAJA1	45437.3	208	4	8.31
	LSLLEK	701.432	701.429	2	57.21	44.25	1	-4.73317	LSLLEK	0
	ILEVHIDK	965.555	965.549	+2;+3	53.04	58.07	1	-5.28194	ILEVHIDK	0
	TIVITSHPGQIVK	1391.81	1391.81	+2;+3	57.15	80.71	1	-1.88244	TIVITSHPGQIVK	0
	LIIEFK	761.469	761.466	2	80.16	40.41	1	-3.29626	LIIEFK	0
Q14203	Dynactin subunit 1	Homo sapiens	DCTN1	142205	44	1	0.47
	LSLLEK	701.432	701.429	2	57.21	44.25	1	-4.73317	LSLLEK	0
O43813	LanC-like protein 1	Homo sapiens	LANCL1	45851.4	97	2	6.27
	SLAEGYFDAAGR	1255.58	1255.58	2	69.09	64.09	1	0.453972	SLAEGYFDAAGR	0
	IDPHAPNEmLYGR + Oxidation (M)	1527.71	1527.71	3	47.44	56.75	1	-1.77389	IDPHAPNEmLYGR	0
Q92734	Protein TFG	Homo sapiens	TFG	43467.2	45	1	1.5
	ELIELR	771.449	771.446	2	63.4	44.76	1	-3.46102	ELIELR	0
Q15366	Poly(rC)-binding protein 2	Homo sapiens	PCBP2	38877.5	103	1	3.56
	IITLAGPTNAIFK	1357.8	1357.8	2	100.42	103.05	1	0.729122	IITLAGPTNAIFK	0
Q12931	Heat shock protein 75 kDa, mitochondrial	Homo sapiens	TRAP1	80289.6	109	1	1.99
	GVVDSEDIPLNLSR	1512.78	1512.78	2	84.38	108.67	1	0.74697	GVVDSEDIPLNLSR	0
P15531	Nucleoside diphosphate kinase A	Homo sapiens	NME1	17275.6	125	2	14.47
	TFIAIKPDGVQR	1343.76	1343.75	2	60.55	84.66	1	-1.14604	TFIAIKPDGVQR	1
	FmQASEDLLK + Oxidation (M)	1196.57	1196.57	2	59.44	66.42	1	-2.64087	FmQASEDLLK	0
P22392	Nucleoside diphosphate kinase B	Homo sapiens	NME2	17378.9	85	1	7.89
	TFIAIKPDGVQR	1343.76	1343.75	2	60.55	84.66	1	-1.14604	TFIAIKPDGVQR	1
P16403	Histone H1.2	Homo sapiens	HIST1H1C	21351.8	86	1	5.63
	ASGPPVSELITK	1197.66	1197.65	2	67.3	86.17	1	-6.11192	ASGPPVSELITK	0
P16402	Histone H1.3	Homo sapiens	HIST1H1D	22336.3	86	1	5.43
	ASGPPVSELITK	1197.66	1197.65	2	67.3	86.17	1	-6.11192	ASGPPVSELITK	0
P10412	Histone H1.4	Homo sapiens	HIST1H1E	21852	86	1	5.48
	ASGPPVSELITK	1197.66	1197.65	2	67.3	86.17	1	-6.11192	ASGPPVSELITK	0
P62987	Ubiquitin-60S ribosomal protein L40	Homo sapiens	UBA52	14948.9	186	3	26.56
	TITLEVEPSDTIENVK	1786.92	1786.92	+2;+3	84.44	119.17	1	1.29832	TITLEVEPSDTIENVK	0
	ESTLHLVLR	1066.61	1066.61	3	65.32	48.73	1	-2.597	ESTLHLVLR	0
	TLSDYNIQK	1080.55	1080.54	2	44.28	46.43	1	-2.65607	TLSDYNIQK	0
P62979	Ubiquitin-40S ribosomal protein S27a	Homo sapiens	RPS27A	18229.4	186	3	21.79
	TITLEVEPSDTIENVK	1786.92	1786.92	+2;+3	84.44	119.17	1	1.29832	TITLEVEPSDTIENVK	0
	ESTLHLVLR	1066.61	1066.61	3	65.32	48.73	1	-2.597	ESTLHLVLR	0
	TLSDYNIQK	1080.55	1080.54	2	44.28	46.43	1	-2.65607	TLSDYNIQK	0
P0CG47	Polyubiquitin-B	Homo sapiens	UBB	25791.8	186	3	44.54
	TITLEVEPSDTIENVK	1786.92	1786.92	+2;+3	84.44	119.17	1	1.29832	TITLEVEPSDTIENVK	0
	ESTLHLVLR	1066.61	1066.61	3	65.32	48.73	1	-2.597	ESTLHLVLR	0
	TLSDYNIQK	1080.55	1080.54	2	44.28	46.43	1	-2.65607	TLSDYNIQK	0
P0CG48	Polyubiquitin-C	Homo sapiens	UBC	76991.5	186	3	44.67
	TITLEVEPSDTIENVK	1786.92	1786.92	+2;+3	84.44	119.17	1	1.29832	TITLEVEPSDTIENVK	0
	ESTLHLVLR	1066.61	1066.61	3	65.32	48.73	1	-2.597	ESTLHLVLR	0
	TLSDYNIQK	1080.55	1080.54	2	44.28	46.43	1	-2.65607	TLSDYNIQK	0
P49368	T-complex protein 1 subunit gamma	Homo sapiens	CCT3	60955.2	82	1	2.02
	TAVETAVLLLR	1184.71	1184.71	2	99.49	82.29	1	-1.59532	TAVETAVLLLR	0
P01614	Ig kappa chain V-II region Cum	Homo sapiens		12760.3	121	1	11.3
	FSGSGSGTDFTLK	1302.61	1302.61	2	61.39	120.62	1	-0.207276	FSGSGSGTDFTLK	0
P01617	Ig kappa chain V-II region TEW	Homo sapiens		12400.1	121	1	11.5
	FSGSGSGTDFTLK	1302.61	1302.61	2	61.39	120.62	1	-0.207276	FSGSGSGTDFTLK	0
P06309	Ig kappa chain V-II region GM607 (Fragment)	Homo sapiens		12748.2	121	1	11.11
	FSGSGSGTDFTLK	1302.61	1302.61	2	61.39	120.62	1	-0.207276	FSGSGSGTDFTLK	0
P06310	Ig kappa chain V-II region RPMI 6410	Homo sapiens		14789.3	121	1	9.77
	FSGSGSGTDFTLK	1302.61	1302.61	2	61.39	120.62	1	-0.207276	FSGSGSGTDFTLK	0
P01616	Ig kappa chain V-II region MIL	Homo sapiens		12140	121	1	0
	FSGSGSGTDFTLK	1302.61	1302.61	2	61.39	120.62	1	-0.207276	FSGSGSGTDFTLK	0
P52943	Cysteine-rich protein 2	Homo sapiens	CRIP2	23121.8	111	2	14.9
	GVNTGAVGSYIYDRDPEGK	1996.95	1996.95	3	66.15	100.19	1	0.696062	GVNTGAVGSYIYDRDPEGK	1
	VYFAEK	755.385	755.384	2	39.04	33.68	1	-1.17821	VYFAEK	0
P62277	40S ribosomal protein S13	Homo sapiens	RPS13	17211.7	68	1	9.93
	GLAPDLPEDLYHLIK	1692.91	1692.91	3	122.06	68.24	1	-0.584792	GLAPDLPEDLYHLIK	0
P39019	40S ribosomal protein S19	Homo sapiens	RPS19	16050.5	45	1	6.21
	VLQALEGLK	969.586	969.586	2	72.44	45.2	1	-0.278469	VLQALEGLK	0
Q00325	Phosphate carrier protein, mitochondrial	Homo sapiens	SLC25A3	40436.6	67	1	3.31
	IQTQPGYANTLR	1360.71	1360.71	2	48.03	66.82	1	1.66825	IQTQPGYANTLR	0
P10515	Dihydrolipoyllysine-residue acetyltransferase component of pyruvate dehydrogenase complex, mitochondrial	Homo sapiens	DLAT	69367	77	2	2.63
	ILVPEGTR	883.513	883.512	2	45	55.19	1	-0.792292	ILVPEGTR	0
	ISVNDFIIK	1047.6	1047.59	2	95.56	46.19	1	-2.81597	ISVNDFIIK	0
Q96A08	Histone H2B type 1-A	Homo sapiens	HIST1H2BA	14158.7	107	2	12.6
	LLLPGELAK	952.596	952.595	2	80.12	76	1	-1.17573	LLLPGELAK	0
	EIQTAVR	815.45	815.451	2	27.27	54.71	1	1.26311	EIQTAVR	0
P33778	Histone H2B type 1-B	Homo sapiens	HIST1H2BB	13941.6	107	2	12.7
	LLLPGELAK	952.596	952.595	2	80.12	76	1	-1.17573	LLLPGELAK	0
	EIQTAVR	815.45	815.451	2	27.27	54.71	1	1.26311	EIQTAVR	0
P62807	Histone H2B type 1-C/E/F/G/I	Homo sapiens	HIST1H2BC	13897.6	107	2	12.7
	LLLPGELAK	952.596	952.595	2	80.12	76	1	-1.17573	LLLPGELAK	0
	EIQTAVR	815.45	815.451	2	27.27	54.71	1	1.26311	EIQTAVR	0
P58876	Histone H2B type 1-D	Homo sapiens	HIST1H2BD	13927.6	107	2	12.7
	LLLPGELAK	952.596	952.595	2	80.12	76	1	-1.17573	LLLPGELAK	0
	EIQTAVR	815.45	815.451	2	27.27	54.71	1	1.26311	EIQTAVR	0
Q93079	Histone H2B type 1-H	Homo sapiens	HIST1H2BH	13883.5	107	2	12.7
	LLLPGELAK	952.596	952.595	2	80.12	76	1	-1.17573	LLLPGELAK	0
	EIQTAVR	815.45	815.451	2	27.27	54.71	1	1.26311	EIQTAVR	0
P06899	Histone H2B type 1-J	Homo sapiens	HIST1H2BJ	13895.6	107	2	12.7
	LLLPGELAK	952.596	952.595	2	80.12	76	1	-1.17573	LLLPGELAK	0
	EIQTAVR	815.45	815.451	2	27.27	54.71	1	1.26311	EIQTAVR	0
O60814	Histone H2B type 1-K	Homo sapiens	HIST1H2BK	13881.6	107	2	12.7
	LLLPGELAK	952.596	952.595	2	80.12	76	1	-1.17573	LLLPGELAK	0
	EIQTAVR	815.45	815.451	2	27.27	54.71	1	1.26311	EIQTAVR	0
Q99880	Histone H2B type 1-L	Homo sapiens	HIST1H2BL	13943.6	107	2	12.7
	LLLPGELAK	952.596	952.595	2	80.12	76	1	-1.17573	LLLPGELAK	0
	EIQTAVR	815.45	815.451	2	27.27	54.71	1	1.26311	EIQTAVR	0
Q99879	Histone H2B type 1-M	Homo sapiens	HIST1H2BM	13980.6	107	2	12.7
	LLLPGELAK	952.596	952.595	2	80.12	76	1	-1.17573	LLLPGELAK	0
	EIQTAVR	815.45	815.451	2	27.27	54.71	1	1.26311	EIQTAVR	0
Q99877	Histone H2B type 1-N	Homo sapiens	HIST1H2BN	13913.5	107	2	12.7
	LLLPGELAK	952.596	952.595	2	80.12	76	1	-1.17573	LLLPGELAK	0
	EIQTAVR	815.45	815.451	2	27.27	54.71	1	1.26311	EIQTAVR	0
P23527	Histone H2B type 1-O	Homo sapiens	HIST1H2BO	13897.6	107	2	12.7
	LLLPGELAK	952.596	952.595	2	80.12	76	1	-1.17573	LLLPGELAK	0
	EIQTAVR	815.45	815.451	2	27.27	54.71	1	1.26311	EIQTAVR	0
Q16778	Histone H2B type 2-E	Homo sapiens	HIST2H2BE	13911.6	107	2	12.7
	LLLPGELAK	952.596	952.595	2	80.12	76	1	-1.17573	LLLPGELAK	0
	EIQTAVR	815.45	815.451	2	27.27	54.71	1	1.26311	EIQTAVR	0
Q5QNW6	Histone H2B type 2-F	Homo sapiens	HIST2H2BF	13911.6	107	2	12.7
	LLLPGELAK	952.596	952.595	2	80.12	76	1	-1.17573	LLLPGELAK	0
	EIQTAVR	815.45	815.451	2	27.27	54.71	1	1.26311	EIQTAVR	0
P57053	Histone H2B type F-S	Homo sapiens	H2BFS	13935.6	107	2	12.7
	LLLPGELAK	952.596	952.595	2	80.12	76	1	-1.17573	LLLPGELAK	0
	EIQTAVR	815.45	815.451	2	27.27	54.71	1	1.26311	EIQTAVR	0
Q8N257	Histone H2B type 3-B	Homo sapiens	HIST3H2BB	13899.5	76	1	7.14
	LLLPGELAK	952.596	952.595	2	80.12	76	1	-1.17573	LLLPGELAK	0
Q6UWP8	Suprabasin	Homo sapiens	SBSN	60550.6	63	1	9.15
	FGQGAHHAAGQAGNEAGR	1734.79	1734.79	3	19.23	62.97	1	-0.305512	FGQGAHHAAGQAGNEAGR	0
Q9Y3F4	Serine-threonine kinase receptor-associated protein	Homo sapiens	STRAP	38689.9	33	1	4.86
	SFEAPATINSASLHPEK	1797.89	1797.87	3	64.48	33.26	1	-8.56004	SFEAPATINSASLHPEK	0
Q96QV6	Histone H2A type 1-A	Homo sapiens	HIST1H2AA	14224.9	83	1	6.87
	AGLQFPVGR	943.524	943.523	2	69.59	82.86	1	-1.19764	AGLQFPVGR	0
P04908	Histone H2A type 1-B/E	Homo sapiens	HIST1H2AB	14127	83	1	6.92
	AGLQFPVGR	943.524	943.523	2	69.59	82.86	1	-1.19764	AGLQFPVGR	0
Q93077	Histone H2A type 1-C	Homo sapiens	HIST1H2AC	14096.9	83	1	6.92
	AGLQFPVGR	943.524	943.523	2	69.59	82.86	1	-1.19764	AGLQFPVGR	0
P20671	Histone H2A type 1-D	Homo sapiens	HIST1H2AD	14098.9	83	1	6.92
	AGLQFPVGR	943.524	943.523	2	69.59	82.86	1	-1.19764	AGLQFPVGR	0
Q96KK5	Histone H2A type 1-H	Homo sapiens	HIST1H2AH	13897.8	83	1	7.03
	AGLQFPVGR	943.524	943.523	2	69.59	82.86	1	-1.19764	AGLQFPVGR	0
Q99878	Histone H2A type 1-J	Homo sapiens	HIST1H2AJ	13927.8	83	1	7.03
	AGLQFPVGR	943.524	943.523	2	69.59	82.86	1	-1.19764	AGLQFPVGR	0
P0C0S8	Histone H2A type 1	Homo sapiens	HIST1H2AG	14083	83	1	6.92
	AGLQFPVGR	943.524	943.523	2	69.59	82.86	1	-1.19764	AGLQFPVGR	0
Q6FI13	Histone H2A type 2-A	Homo sapiens	HIST2H2AA3	14086.9	83	1	6.92
	AGLQFPVGR	943.524	943.523	2	69.59	82.86	1	-1.19764	AGLQFPVGR	0
Q8IUE6	Histone H2A type 2-B	Homo sapiens	HIST2H2AB	13986.8	83	1	6.92
	AGLQFPVGR	943.524	943.523	2	69.59	82.86	1	-1.19764	AGLQFPVGR	0
Q16777	Histone H2A type 2-C	Homo sapiens	HIST2H2AC	13979.8	83	1	6.98
	AGLQFPVGR	943.524	943.523	2	69.59	82.86	1	-1.19764	AGLQFPVGR	0
Q7L7L0	Histone H2A type 3	Homo sapiens	HIST3H2A	14112.9	83	1	6.92
	AGLQFPVGR	943.524	943.523	2	69.59	82.86	1	-1.19764	AGLQFPVGR	0
Q9BTM1	Histone H2A.J	Homo sapiens	H2AFJ	14010.9	83	1	6.98
	AGLQFPVGR	943.524	943.523	2	69.59	82.86	1	-1.19764	AGLQFPVGR	0
Q71UI9	Histone H2A.V	Homo sapiens	H2AFV	13500.5	83	1	7.03
	AGLQFPVGR	943.524	943.523	2	69.59	82.86	1	-1.19764	AGLQFPVGR	0
P16104	Histone H2AX	Homo sapiens	H2AFX	15135.4	83	1	6.29
	AGLQFPVGR	943.524	943.523	2	69.59	82.86	1	-1.19764	AGLQFPVGR	0
P0C0S5	Histone H2A.Z	Homo sapiens	H2AFZ	13544.5	83	1	7.03
	AGLQFPVGR	943.524	943.523	2	69.59	82.86	1	-1.19764	AGLQFPVGR	0
P07477	Trypsin-1	Homo sapiens	PRSS1	27001	81	2	5.67
	SRIQVR	757.456	757.453	2	20.44	38.26	1	-3.23451	SRIQVR	1
	NKPGVYTK	905.497	905.497	+2;+3	18.25	53.71	1	-0.165655	NKPGVYTK	1
Q9BYE2	Transmembrane protease serine 13	Homo sapiens	TMPRSS13	63532.9	69	1	1.37
	NKPGVYTK	905.497	905.497	+2;+3	18.25	53.71	1	-0.165655	NKPGVYTK	1
O95292	Vesicle-associated membrane protein-associated protein B/C	Homo sapiens	VAPB	27395	81	2	10.7
	GPFTDVVTTNLK	1290.68	1290.68	2	81.27	66.23	1	1.02272	GPFTDVVTTNLK	0
	VEQVLSLEPQHELK	1647.88	1647.88	2	69.13	37.29	1	-1.48676	VEQVLSLEPQHELK	0
Q9P0L0	Vesicle-associated membrane protein-associated protein A	Homo sapiens	VAPA	28059.2	66	1	4.82
	GPFTDVVTTNLK	1290.68	1290.68	2	81.27	66.23	1	1.02272	GPFTDVVTTNLK	0
P05023	Sodium/potassium-transporting ATPase subunit alpha-1	Homo sapiens	ATP1A1	113882	114	2	1.86
	LNIPVSQVNPR	1235.7	1235.7	2	64.19	94.3	1	0.0485555	LNIPVSQVNPR	0
	LSLDELHR	981.524	981.519	3	57.52	45.63	1	-5.92955	LSLDELHR	0
P13637	Sodium/potassium-transporting ATPase subunit alpha-3	Homo sapiens	ATP1A3	112827	94	1	1.09
	LNIPVSQVNPR	1235.7	1235.7	2	64.19	94.3	1	0.0485555	LNIPVSQVNPR	0
P01605	Ig kappa chain V-I region Lay	Homo sapiens		11918.8	59	1	8.33
	LLIYGASTR	992.565	992.564	2	61.11	58.74	1	-1.56161	LLIYGASTR	0
P01624	Ig kappa chain V-III region POM	Homo sapiens		12006.9	59	1	8.26
	LLIYGASTR	992.565	992.564	2	61.11	58.74	1	-1.56161	LLIYGASTR	0
P04207	Ig kappa chain V-III region CLL	Homo sapiens		14358.2	59	1	6.98
	LLIYGASTR	992.565	992.564	2	61.11	58.74	1	-1.56161	LLIYGASTR	0
P04434	Ig kappa chain V-III region VH (Fragment)	Homo sapiens		12841.4	59	1	7.76
	LLIYGASTR	992.565	992.564	2	61.11	58.74	1	-1.56161	LLIYGASTR	0
P61978	Heterogeneous nuclear ribonucleoprotein K	Homo sapiens	HNRNPK	51174.3	324	4	12.1
	VVLIGGKPDR	1052.63	1052.63	3	42.18	67.08	1	-3.31549	VVLIGGKPDR	1
	IILDLISESPIK	1339.8	1339.8	2	114.13	106.62	1	-0.806093	IILDLISESPIK	0
	LLIHQSLAGGIIGVK	1517.93	1517.92	3	86.42	107.54	1	-3.66288	LLIHQSLAGGIIGVK	0
	GSYGDLGGPIITTQVTIPK	1916.03	1916.02	2	97.11	103.91	1	-2.90184	GSYGDLGGPIITTQVTIPK	0
P05455	Lupus La protein	Homo sapiens	SSB	46946.1	210	4	9.8
	IIEDQQESLNK	1315.66	1315.66	2	36.06	75.26	1	-2.0218	IIEDQQESLNK	0
	EGIILFK	818.49	818.491	2	85.3	47.6	1	1.29507	EGIILFK	0
	ETDLLILFK	1090.63	1090.62	2	119.36	85.44	1	-2.50315	ETDLLILFK	0
	LDEGWVPLEIMIK	1541.82	1541.81	2	134.2	78.82	1	-1.76415	LDEGWVPLEIMIK	0
P12814	Alpha-actinin-1	Homo sapiens	ACTN1	103453	56	1	1.23
	RDQALTEEHAR	1324.65	1324.65	3	19.32	56.4	1	0.91345	RDQALTEEHAR	1
Q15019	Septin-2	Homo sapiens	2015-09-02	41645.2	62	1	2.49
	VNIVPVIAK	951.612	951.611	2	72.1	62.03	1	-1.24	VNIVPVIAK	0
P62805	Histone H4	Homo sapiens	HIST1H4A	11360.4	141	3	30.1
	VFLENVIR	988.571	988.573	2	85.14	68.54	1	2.27601	VFLENVIR	0
	DNIQGITKPAIR	1324.75	1324.74	2	51.01	69.53	1	-1.32101	DNIQGITKPAIR	1
	RISGLIYEETR	1335.71	1335.71	2	59.19	52.81	1	-1.22781	RISGLIYEETR	1
P01598	Ig kappa chain V-I region EU	Homo sapiens		11872.7	178	2	26.85
	ASSLESGVPSR	1088.55	1088.54	2	36.37	59.1	1	-6.24686	ASSLESGVPSR	0
	DIQmTQSPSTLSASVGDR + Oxidation (M)	1907.89	1907.88	2	56.2	147.31	1	-2.55256	DIQmTQSPSTLSASVGDR	0
O43852	Calumenin	Homo sapiens	CALU	37175.5	72	1	3.17
	HLVYESDQNK	1231.58	1231.58	2	26.08	71.99	1	-0.755126	HLVYESDQNK	0
P25398	40S ribosomal protein S12	Homo sapiens	RPS12	14827.4	64	2	13.64
	DVIEEYFK	1041.5	1041.5	2	86.29	41.57	1	-6.36581	DVIEEYFK	0
	TALIHDGLAR	1065.59	1065.59	2	47.2	47.82	1	-1.79243	TALIHDGLAR	0
P32969	60S ribosomal protein L9	Homo sapiens	RPL9	21941.8	84	2	8.85
	FLDGIYVSEK	1169.6	1169.6	2	79.2	74.41	1	-0.530097	FLDGIYVSEK	0
	GVTLGFR	748.423	748.42	2	62.43	36.62	1	-3.76792	GVTLGFR	0
P81605	Dermcidin	Homo sapiens	DCD	11368.8	66	1	10
	ENAGEDPGLAR	1127.52	1127.52	2	29.14	65.72	1	-1.96892	ENAGEDPGLAR	0
P09651	Heterogeneous nuclear ribonucleoprotein A1	Homo sapiens	HNRNPA1	38815	147	2	6.72
	IFVGGIK	732.453	732.451	2	58.04	45.44	1	-3.67259	IFVGGIK	0
	NQGGYGGSSSSSSYGSGR	1693.69	1693.69	2	23.35	127.58	1	0.484149	NQGGYGGSSSSSSYGSGR	0
Q32P51	Heterogeneous nuclear ribonucleoprotein A1-like 2	Homo sapiens	HNRNPA1L2	34342.2	45	1	2.19
	IFVGGIK	732.453	732.451	2	58.04	45.44	1	-3.67259	IFVGGIK	0
P51991	Heterogeneous nuclear ribonucleoprotein A3	Homo sapiens	HNRNPA3	39754.5	45	1	1.85
	IFVGGIK	732.453	732.451	2	58.04	45.44	1	-3.67259	IFVGGIK	0
Q13151	Heterogeneous nuclear ribonucleoprotein A0	Homo sapiens	HNRNPA0	30959.8	45	1	2.3
	LFVGGLK	732.453	732.451	2	58.04	45.44	1	-3.67259	LFVGGLK	0
P04433	Ig kappa chain V-III region VG (Fragment)	Homo sapiens		12659.3	66	1	7.83
	LLIYDASNR	1063.57	1063.56	2	61.2	65.64	1	-4.63535	LLIYDASNR	0
P63167	Dynein light chain 1, cytoplasmic	Homo sapiens	DYNLL1	10497.1	67	1	12.36
	NFGSYVTHETK	1281.6	1281.6	2	44.38	66.7	1	-0.733459	NFGSYVTHETK	0
Q96FJ2	Dynein light chain 2, cytoplasmic	Homo sapiens	DYNLL2	10435	67	1	12.36
	NFGSYVTHETK	1281.6	1281.6	2	44.38	66.7	1	-0.733459	NFGSYVTHETK	0
P62906	60S ribosomal protein L10a	Homo sapiens	RPL10A	24953.5	63	1	3.69
	ILGPGLNK	810.496	810.496	2	45.26	62.94	1	-0.777301	ILGPGLNK	0
P30050	60S ribosomal protein L12	Homo sapiens	RPL12	17945.5	70	1	5.45
	IGPLGLSPK	880.538	880.537	2	65.18	69.99	1	-1.74893	IGPLGLSPK	0
Q9ULJ8	Neurabin-1	Homo sapiens	PPP1R9A	123497	62	1	0.91
	LELFPVELEK	1215.68	1215.67	2	107.6	61.59	1	-1.73566	LELFPVELEK	0
Q96SB3	Neurabin-2	Homo sapiens	PPP1R9B	89275.7	62	1	1.23
	LELFPVELEK	1215.68	1215.67	2	107.6	61.59	1	-1.73566	LELFPVELEK	0
P09172	Dopamine beta-hydroxylase	Homo sapiens	DBH	69710.5	111	2	2.76
	YFHLINR	961.513	961.51	+2;+3	59.25	40.24	1	-3.19288	YFHLINR	0
	TPEGLTLLFK	1117.64	1117.64	2	106.08	81.87	1	-1.28843	TPEGLTLLFK	0
Q8TAA3	Proteasome subunit alpha type-7-like	Homo sapiens	PSMA8	28650.1	57	1	4.3
	ALLEVVQSGGK	1099.62	1099.62	2	65.16	56.91	1	-2.97374	ALLEVVQSGGK	0
O14818	Proteasome subunit alpha type-7	Homo sapiens	PSMA7	28007.6	57	1	4.44
	ALLEVVQSGGK	1099.62	1099.62	2	65.16	56.91	1	-2.97374	ALLEVVQSGGK	0
P06753	Tropomyosin alpha-3 chain	Homo sapiens	TPM3	32975.8	64	1	3.51
	IQLVEEELDR	1242.65	1242.65	2	71.4	64.34	1	0.740356	IQLVEEELDR	0
P09493	Tropomyosin alpha-1 chain	Homo sapiens	TPM1	32734.7	64	1	3.52
	IQLVEEELDR	1242.65	1242.65	2	71.4	64.34	1	0.740356	IQLVEEELDR	0
P07951	Tropomyosin beta chain	Homo sapiens	TPM2	32922.5	64	1	3.52
	IQLVEEELDR	1242.65	1242.65	2	71.4	64.34	1	0.740356	IQLVEEELDR	0
P67936	Tropomyosin alpha-4 chain	Homo sapiens	TPM4	28596.5	64	1	4.03
	IQLVEEELDR	1242.65	1242.65	2	71.4	64.34	1	0.740356	IQLVEEELDR	0
P60660	Myosin light polypeptide 6	Homo sapiens	MYL6	17057.1	95	2	14.57
	ALGQNPTNAEVLK	1353.73	1353.73	2	52.33	71.93	1	0.110805	ALGQNPTNAEVLK	0
	HVLVTLGEK	994.581	994.579	2	49.03	44.1	1	-2.63427	HVLVTLGEK	0
P14649	Myosin light chain 6B	Homo sapiens	MYL6B	22841.7	72	1	6.25
	ALGQNPTNAEVLK	1353.73	1353.73	2	52.33	71.93	1	0.110805	ALGQNPTNAEVLK	0
Q9NVA2	Septin-11	Homo sapiens	2015-09-11	49597.1	59	1	2.1
	VNIIPIIAK	979.643	979.642	2	90.35	59.39	1	-0.500182	VNIIPIIAK	0
Q14141	Septin-6	Homo sapiens	2015-09-06	50007.2	59	1	2.07
	VNIIPIIAK	979.643	979.642	2	90.35	59.39	1	-0.500182	VNIIPIIAK	0
Q92599	Septin-8	Homo sapiens	2015-09-08	56134.9	59	1	1.86
	VNIIPIIAK	979.643	979.642	2	90.35	59.39	1	-0.500182	VNIIPIIAK	0
Q6ZU15	Septin-14	Homo sapiens	2015-09-14	50361.1	59	1	2.08
	VNIIPLIAK	979.643	979.642	2	90.35	59.39	1	-0.500182	VNIIPLIAK	0
Q16181	Septin-7	Homo sapiens	2015-09-07	50877.9	59	1	2.06
	VNIIPLIAK	979.643	979.642	2	90.35	59.39	1	-0.500182	VNIIPLIAK	0
P01700	Ig lambda chain V-I region HA	Homo sapiens		11980.9	112	2	18.75
	RPSGVPDR	882.467	882.467	2	18.58	51.96	1	0.30596	RPSGVPDR	1
	SGTSASLAISGLR	1218.66	1218.65	2	67.38	86.69	1	-2.10888	SGTSASLAISGLR	0
P01707	Ig lambda chain V-II region TRO	Homo sapiens		11691.6	52	1	7.21
	RPSGVPDR	882.467	882.467	2	18.58	51.96	1	0.30596	RPSGVPDR	1
P01709	Ig lambda chain V-II region MGC	Homo sapiens		11642.5	52	1	7.21
	RPSGVPDR	882.467	882.467	2	18.58	51.96	1	0.30596	RPSGVPDR	1
P01712	Ig lambda chain V-II region WIN	Homo sapiens		11778.6	52	1	7.21
	RPSGVPDR	882.467	882.467	2	18.58	51.96	1	0.30596	RPSGVPDR	1
Q99832	T-complex protein 1 subunit eta	Homo sapiens	CCT7	59742.8	61	1	2.21
	ATISNDGATILK	1202.65	1202.65	2	56.41	60.85	1	0.365859	ATISNDGATILK	0
O95263	High affinity cAMP-specific and IBMX-insensitive 3',5'-cyclic phosphodiesterase 8B	Homo sapiens	PDE8B	100158	41	1	0.68
	TLDDLK	703.375	703.374	2	32.03	41.32	1	-1.84823	TLDDLK	0
Q07021	Complement component 1 Q subcomponent-binding protein, mitochondrial	Homo sapiens	C1QBP	31664.5	71	1	3.9
	AFVDFLSDEIK	1282.64	1282.65	2	111.31	70.83	1	0.725064	AFVDFLSDEIK	0
Q96K30	RBPJ-interacting and tubulin-associated protein	Homo sapiens	RITA	28739.8	49	1	2.6
	SPLVTSR	758.429	758.426	2	29.39	48.8	1	-3.19081	SPLVTSR	0
Q8N136	Dynein assembly factor with WDR repeat domains 1	Homo sapiens	DAW1	46391.7	48	1	1.69
	HGELKTK	811.455	811.433	2	27.34	47.74	1	-27.6787	HGELKTK	1
Q75T13	GPI inositol-deacylase	Homo sapiens	PGAP1	106143	37	1	1.08
	RPSELPKDIK	1181.68	1181.67	2	55.46	37.19	1	-3.30039	RPSELPKDIK	2
P09496	Clathrin light chain A	Homo sapiens	CLTA	27152	39	1	3.63
	LEALDANSR	987.498	987.496	2	37.49	39.3	1	-2.5114	LEALDANSR	0
Q86TJ2	Transcriptional adapter 2-beta	Homo sapiens	TADA2B	48899.5	54	1	1.67
	LPSYLDK	834.449	834.448	2	62.41	42.37	1	-0.754989	LPSYLDK	0
Q6A163	Keratin, type I cytoskeletal 39	Homo sapiens	KRT39	56857.1	45	1	1.22
	EIIELR	771.449	771.446	2	63.4	44.76	1	-3.46102	EIIELR	0
Q5VU43	Myomegalin	Homo sapiens	PDE4DIP	266067	45	1	0.26
	ELLELR	771.449	771.446	2	63.4	44.76	1	-3.46102	ELLELR	0
Q07283	Trichohyalin	Homo sapiens	TCHH	254145	45	1	0.31
	ELLELR	771.449	771.446	2	63.4	44.76	1	-3.46102	ELLELR	0
O75152	Zinc finger CCCH domain-containing protein 11A	Homo sapiens	ZC3H11A	89765.8	41	1	0.74
	IDSEIK	703.375	703.374	2	27.56	41.1	1	-2.28896	IDSEIK	0
Q5VWK5	Interleukin-23 receptor	Homo sapiens	IL23R	72274.6	44	1	0.95
	ISLLEK	701.432	701.429	2	57.21	44.25	1	-4.73317	ISLLEK	0
Q99996	A-kinase anchor protein 9	Homo sapiens	AKAP9	455273	44	1	0.15
	LSILEK	701.432	701.429	2	57.21	44.25	1	-4.73317	LSILEK	0
A6NC98	Coiled-coil domain-containing protein 88B	Homo sapiens	CCDC88B	165078	38	1	0.54
	SLMGTLSK	835.447	835.464	2	37.15	31.84	1	19.7978	SLMGTLSK	0
Q8TF72	Protein Shroom3	Homo sapiens	SHROOM3	218012	37	1	0.45
	SSPATADKR	931.472	931.468	2	23.11	37.47	1	-4.27281	SSPATADKR	1
Q04837	Single-stranded DNA-binding protein, mitochondrial	Homo sapiens	SSBP1	17249	63	2	11.49
	ISVFRPGLR	1043.62	1043.62	3	61.52	40.63	1	-4.25441	ISVFRPGLR	1
	VGQDPVLR	882.492	882.491	2	37.21	45.36	1	-1.92636	VGQDPVLR	0
Q86W42	THO complex subunit 6 homolog	Homo sapiens	THOC6	37970.9	34	1	3.23
	HLLSAGDGEVK	1124.58	1124.56	2	72.42	34.06	1	-17.6332	HLLSAGDGEVK	0
Q6ZMW3	Echinoderm microtubule-associated protein-like 6	Homo sapiens	EML6	219785	31	1	0.41
	mADRTAPR + Oxidation (M)	932.45	932.454	2	25.37	30.57	1	4.85817	mADRTAPR	1
Q6P995	Protein FAM171B	Homo sapiens	FAM171B	92445.7	32	1	1.33
	LGLSLtIIAyK + Phospho (ST); Phospho (Y)	1350.66	1350.68	2	90.35	31.5	1	17.9394	LGLSLtIIAyK	0
Q99460	26S proteasome non-ATPase regulatory subunit 1	Homo sapiens	PSMD1	106596	30	1	1.05
	NNNTDLMILK	1174.6	1174.63	2	87.26	30.16	1	20.7304	NNNTDLMILK	0
P14625	Endoplasmin	Homo sapiens	HSP90B1	92641.3	138	2	3.24
	ELISNASDALDK	1274.64	1274.64	2	60.32	85.91	1	0.478568	ELISNASDALDK	0
	NLLHVTDTGVGmTR + Oxidation (M)	1528.77	1528.76	3	58.12	78.02	1	-2.72769	NLLHVTDTGVGmTR	0
P35900	Keratin, type I cytoskeletal 20	Homo sapiens	KRT20	48502.9	153	1	2.59
	TRLEQEIATYR	1378.72	1378.72	2	59.09	94.03	1	-1.86405	TRLEQEIATYR	1
Q9C075	Keratin, type I cytoskeletal 23	Homo sapiens	KRT23	48239.2	58	1	2.13
	ATMQNLNDR	1061.49	1061.49	2	29.58	57.92	1	-2.37402	ATMQNLNDR	0
P29803	Pyruvate dehydrogenase E1 component subunit alpha, testis-specific form, mitochondrial	Homo sapiens	PDHA2	43503.4	56	1	3.61
	YHGHsMSDPGVSYR + Phospho (ST)	1671.65	1671.65	3	38.09	56.11	1	1.90829	YHGHsMSDPGVSYR	0
Q13813	Spectrin alpha chain, non-erythrocytic 1	Homo sapiens	SPTAN1	285008	193	5	2.55
	ITALDEFATK	1107.58	1107.58	2	72.09	72.89	1	2.519	ITALDEFATK	0
	DLTNVQNLQK	1171.62	1171.62	2	49.5	57.77	1	1.0925	DLTNVQNLQK	0
	LIQEQHPEEELIK	1604.84	1604.85	2	57.1	55.3	1	5.00361	LIQEQHPEEELIK	0
	LQQSHPLSATQIQVK	1676.92	1676.91	2	52.13	70.44	1	-5.58762	LQQSHPLSATQIQVK	0
	LIQSHPESAEDLQEK	1722.84	1722.83	2	40.02	38.22	1	-4.82923	LIQSHPESAEDLQEK	0
P05109	Protein S100-A8	Homo sapiens	S100A8	10873.6	179	3	27.96
	GADVWFK	821.407	821.408	2	69.08	32.06	1	0.742628	GADVWFK	0
	GNFHAVYR	962.472	962.47	+2;+3	33.27	46.32	1	-2.15071	GNFHAVYR	0
	ALNSIIDVYHK	1271.69	1271.69	+2;+3	72.02	81.41	1	-0.180862	ALNSIIDVYHK	0
P01596	Ig kappa chain V-I region CAR	Homo sapiens		11788.2	147	1	16.82
	DIQmTQSPSTLSASVGDR + Oxidation (M)	1907.89	1907.88	2	56.2	147.31	1	-2.55256	DIQmTQSPSTLSASVGDR	0
P25705	ATP synthase subunit alpha, mitochondrial	Homo sapiens	ATP5A1	59805.6	159	2	4.34
	HALIIYDDLSK	1286.69	1286.69	2	72.03	78.82	1	0.808277	HALIIYDDLSK	0
	TGTAEmSSILEER + Oxidation (M)	1438.66	1438.65	2	50.07	107.81	1	-8.28548	TGTAEmSSILEER	0
P30044	Peroxiredoxin-5, mitochondrial	Homo sapiens	PRDX5	22256.5	157	2	11.68
	VNLAELFK	932.533	932.531	2	102.4	61.05	1	-1.87661	VNLAELFK	0
	ETDLLLDDSLVSIFGNR	1905.97	1905.97	2	142.4	122.35	1	2.67581	ETDLLLDDSLVSIFGNR	0
Q14204	Cytoplasmic dynein 1 heavy chain 1	Homo sapiens	DYNC1H1	534279	142	3	0.73
	NTISLLVAGLK	1127.69	1127.69	2	106.03	55.78	1	-0.23056	NTISLLVAGLK	0
	INEWLTLVEK	1243.68	1243.69	2	102.29	42.18	1	6.0144	INEWLTLVEK	0
	VLLTTQGVDMISK	1403.77	1403.77	2	83.05	84.31	1	3.71856	VLLTTQGVDMISK	0
P55209	Nucleosome assembly protein 1-like 1	Homo sapiens	NAP1L1	45575.9	149	2	7.16
	YAVLYQPLFDK	1355.71	1355.71	2	98.16	88.06	1	0.922024	YAVLYQPLFDK	0
	LDGLVETPTGYIESLPR	1858.97	1858.97	2	105.17	86.61	1	3.60953	LDGLVETPTGYIESLPR	0
P17987	T-complex protein 1 subunit alpha	Homo sapiens	TCP1	60719.5	142	3	7.01
	YPVNSVNILK	1145.64	1145.64	2	71.29	59.25	1	-2.17345	YPVNSVNILK	0
	IHPTSVISGYR	1228.66	1228.65	2	51.27	48.53	1	-2.74283	IHPTSVISGYR	0
	EVGDGTTSVVIIAAELLK	1814	1814.01	2	147.03	84.26	1	3.85887	EVGDGTTSVVIIAAELLK	0
P11182	Lipoamide acyltransferase component of branched-chain alpha-keto acid dehydrogenase complex, mitochondrial	Homo sapiens	DBT	53774.8	131	3	6.64
	LSDIGEGIR	958.508	958.508	2	49.39	60.02	1	-0.521644	LSDIGEGIR	0
	VIDGATmSR + Oxidation (M)	964.465	964.465	2	21.13	30.61	1	-0.093316	VIDGATmSR	0
	SYLENPAFmLLDLK + Oxidation (M)	1668.84	1668.85	2	128.42	94.4	1	1.70777	SYLENPAFmLLDLK	0
P10155	60 kDa SS-A/Ro ribonucleoprotein	Homo sapiens	TROVE2	61229	130	2	4.46
	LGLENAEALIR	1197.67	1197.67	2	93.44	63.21	1	0.18369	LGLENAEALIR	0
	ALLQEMPLTALLR	1467.85	1467.85	2	136.57	89.71	1	1.65548	ALLQEMPLTALLR	0
Q02218	2-oxoglutarate dehydrogenase, mitochondrial	Homo sapiens	OGDH	116827	122	2	2.25
	DPAAAPATGNK	1011.5	1011.5	2	18.44	61.67	1	-3.42067	DPAAAPATGNK	0
	LLDTAFDLDVFK	1395.73	1395.75	2	125.16	82.85	1	12.0797	LLDTAFDLDVFK	0
P23396	40S ribosomal protein S3	Homo sapiens	RPS3	26809.4	121	3	11.93
	LLGGLAVR	797.512	797.512	2	65.6	44.85	1	-0.025078	LLGGLAVR	0
	FVADGIFK	895.48	895.479	2	77.38	41.27	1	-1.79792	FVADGIFK	0
	KPLPDHVSIVEPK	1457.82	1457.82	3	52.34	77.95	1	-2.3391	KPLPDHVSIVEPK	1
P52272	Heterogeneous nuclear ribonucleoprotein M	Homo sapiens	HNRNPM	77694.2	121	2	3.56
	AFITNIPFDVK	1263.69	1263.69	2	104.3	57.79	1	0.767596	AFITNIPFDVK	0
	MGPLGLDHmASSIER + Oxidation (M)	1628.77	1628.76	3	62.5	85.53	1	-1.16039	MGPLGLDHmASSIER	0
P80748	Ig lambda chain V-III region LOI	Homo sapiens		12019.8	117	1	14.41
	FSGSNSGNTATLTISR	1611.79	1611.79	2	54.5	117.26	1	4.92001	FSGSNSGNTATLTISR	0
P47756	F-actin-capping protein subunit beta	Homo sapiens	CAPZB	31560.7	113	2	8.66
	STLNEIYFGK	1170.59	1170.59	2	76.22	58.57	1	1.6402	STLNEIYFGK	0
	SGSGTmNLGGSLTR + Oxidation (M)	1352.64	1352.64	2	43.09	80.05	1	1.20505	SGSGTmNLGGSLTR	0
P04208	Ig lambda chain V-I region WAH	Homo sapiens		11809.7	87	1	11.93
	SGTSASLAISGLR	1218.66	1218.65	2	67.38	86.69	1	-2.10888	SGTSASLAISGLR	0
P02794	Ferritin heavy chain	Homo sapiens	FTH1	21350.2	109	2	12.02
	IFLQDIK	875.512	875.511	2	73.29	58.68	1	-0.628204	IFLQDIK	0
	mGAPESGLAEYLFDK + Oxidation (M)	1642.75	1642.76	2	103.55	77.68	1	1.60706	mGAPESGLAEYLFDK	0
P60900	Proteasome subunit alpha type-6	Homo sapiens	PSMA6	27749.7	108	2	10.16
	AINQGGLTSVAVR	1284.71	1284.71	2	58.42	47.76	1	-2.42077	AINQGGLTSVAVR	0
	LLDSSTVTHLFK	1359.74	1359.74	3	88.08	84.52	1	-0.161796	LLDSSTVTHLFK	0
P31948	Stress-induced-phosphoprotein 1	Homo sapiens	STIP1	63105.3	100	2	3.5
	AAALEFLNR	1003.55	1003.54	2	79.01	69.94	1	-0.528128	AAALEFLNR	0
	DPQALSEHLK	1136.58	1136.58	3	42.55	56.52	1	-4.33756	DPQALSEHLK	0
P62158	Calmodulin	Homo sapiens	CALM1	16826.8	99	2	8.72
	DTDSEEEIR	1092.46	1092.46	2	26.16	63.12	1	-1.68428	DTDSEEEIR	0
	DTDSEEEIREAFR	1595.71	1595.7	2	67.21	62.21	1	-3.15848	DTDSEEEIREAFR	1
P27824	Calnexin	Homo sapiens	CANX	67893.8	99	1	2.03
	TPELNLDQFHDK	1455.7	1455.7	2	68.55	98.89	1	-0.556434	TPELNLDQFHDK	0
Q15365	Poly(rC)-binding protein 1	Homo sapiens	PCBP1	37887.8	96	1	3.65
	IITLTGPTNAIFK	1387.81	1387.81	2	100.06	95.9	1	0.987169	IITLTGPTNAIFK	0
Q9UJS0	Calcium-binding mitochondrial carrier protein Aralar2	Homo sapiens	SLC25A13	74450.6	93	1	3.26
	FGLGSVAGAVGATAVYPIDLVK	2104.16	2104.14	2	132.51	92.79	1	-7.03845	FGLGSVAGAVGATAVYPIDLVK	0
P23246	Splicing factor, proline- and glutamine-rich	Homo sapiens	SFPQ	76193.6	89	1	2.26
	LFVGNLPADITEDEFK	1806.9	1806.92	2	112.33	88.76	1	9.4803	LFVGNLPADITEDEFK	0
Q92499	ATP-dependent RNA helicase DDX1	Homo sapiens	DDX1	83161.6	88	1	2.57
	GEDSVPDTVHHVVVPVNPK	2024.03	2024.03	3	60.15	87.76	1	-0.85967	GEDSVPDTVHHVVVPVNPK	0
P00558	Phosphoglycerate kinase 1	Homo sapiens	PGK1	44908	87	1	2.88
	ITLPVDFVTADK	1317.72	1317.72	2	101.55	86.68	1	3.87033	ITLPVDFVTADK	0
P07737	Profilin-1	Homo sapiens	PFN1	15182.5	85	1	10
	STGGAPTFNVTVTK	1378.71	1378.71	2	63	85.34	1	-0.232101	STGGAPTFNVTVTK	0
Q01082	Spectrin beta chain, non-erythrocytic 1	Homo sapiens	SPTBN1	275083	83	1	0.51
	LAEISDVWEEMK	1448.69	1448.69	2	102.43	82.7	1	4.93551	LAEISDVWEEMK	0
O43707	Alpha-actinin-4	Homo sapiens	ACTN4	105156	82	2	3.07
	GISQEQMQEFR	1351.62	1351.62	2	57.25	61.77	1	-0.207159	GISQEQMQEFR	0
	VLAVNQENEHLMEDYEK	2059.95	2059.94	3	67.05	41.76	1	-5.40789	VLAVNQENEHLMEDYEK	0
Q99733	Nucleosome assembly protein 1-like 4	Homo sapiens	NAP1L4	42934.8	82	1	4.53
	LDNVPHTPSSYIETLPK	1909.98	1909.98	3	77.32	81.61	1	-0.0575923	LDNVPHTPSSYIETLPK	0
P04406	Glyceraldehyde-3-phosphate dehydrogenase	Homo sapiens	GAPDH	36168.4	80	1	6.27
	VIISAPSADAPMFVMGVNHEK	2212.1	2212.1	3	97.48	80.14	1	0.266715	VIISAPSADAPMFVMGVNHEK	0
P63151	Serine/threonine-protein phosphatase 2A 55 kDa regulatory subunit B alpha isoform	Homo sapiens	PPP2R2A	52073.4	80	1	3.13
	SFFSEIISSISDVK	1557.79	1557.8	2	158.13	79.78	1	1.87445	SFFSEIISSISDVK	0
Q00005	Serine/threonine-protein phosphatase 2A 55 kDa regulatory subunit B beta isoform	Homo sapiens	PPP2R2B	51999.6	80	1	3.16
	SFFSEIISSISDVK	1557.79	1557.8	2	158.13	79.78	1	1.87445	SFFSEIISSISDVK	0
Q66LE6	Serine/threonine-protein phosphatase 2A 55 kDa regulatory subunit B delta isoform	Homo sapiens	PPP2R2D	52469.5	80	1	3.09
	SFFSEIISSISDVK	1557.79	1557.8	2	158.13	79.78	1	1.87445	SFFSEIISSISDVK	0
Q07666	KH domain-containing, RNA-binding, signal transduction-associated protein 1	Homo sapiens	KHDRBS1	48289.2	77	1	3.16
	SGSmDPSGAHPSVR + Oxidation (M)	1399.62	1399.61	3	21.23	77.13	1	-3.67244	SGSmDPSGAHPSVR	0
P05386	60S acidic ribosomal protein P1	Homo sapiens	RPLP1	11598.7	75	1	14.04
	AAGVNVEPFWPGLFAK	1701.89	1701.89	2	128.37	75.28	1	1.88614	AAGVNVEPFWPGLFAK	0
O00429	Dynamin-1-like protein	Homo sapiens	DNM1L	82240	72	1	1.22
	LGIIGVVNR	939.587	939.588	2	73.06	71.68	1	1.08558	LGIIGVVNR	0
P53007	Tricarboxylate transport protein, mitochondrial	Homo sapiens	SLC25A1	34266.9	72	2	7.4
	GLSSLLYGSIPK	1233.7	1233.7	2	101.51	58.23	1	0.194537	GLSSLLYGSIPK	0
	FIHDQTSPNPK	1282.63	1282.64	2	26.47	38.12	1	4.09315	FIHDQTSPNPK	0
Q16531	DNA damage-binding protein 1	Homo sapiens	DDB1	127899	65	1	0.88
	YLAIAPPIIK	1097.68	1097.69	2	93.28	64.76	1	0.564825	YLAIAPPIIK	0
Q9UHD8	Septin-9	Homo sapiens	2015-09-09	65590.7	71	1	2.56
	VPEVPTAPATDAAPK	1462.77	1462.77	2	54.29	71.01	1	1.08014	VPEVPTAPATDAAPK	0
O43143	Putative pre-mRNA-splicing factor ATP-dependent RNA helicase DHX15	Homo sapiens	DHX15	91519	70	1	1.51
	TLATDILmGVLK + Oxidation (M)	1289.73	1289.73	2	127.19	70.29	1	0.480722	TLATDILmGVLK	0
P61353	60S ribosomal protein L27	Homo sapiens	RPL27	15787.8	69	1	5.88
	VVLVLAGR	825.544	825.544	2	65.59	68.72	1	0.0484529	VVLVLAGR	0
Q15369	Transcription elongation factor B polypeptide 1	Homo sapiens	TCEB1	12603	68	1	10.71
	LISSDGHEFIVK	1343.71	1343.71	2	61.45	68.32	1	2.24751	LISSDGHEFIVK	0
Q8IXB1	DnaJ homolog subfamily C member 10	Homo sapiens	DNAJC10	92079	60	1	1.26
	ASNLLYGQLK	1105.61	1105.61	2	67.58	60.34	1	0.488417	ASNLLYGQLK	0
Q8N163	Cell cycle and apoptosis regulator protein 2	Homo sapiens	CCAR2	103344	66	2	2.6
	VQTLSNQPLLK	1239.72	1239.72	2	61.3	41.62	1	1.7262	VQTLSNQPLLK	0
	FAEFQYLQPGPPR	1548.77	1548.79	2	87.09	44.89	1	9.15564	FAEFQYLQPGPPR	0
P28072	Proteasome subunit beta type-6	Homo sapiens	PSMB6	25525.4	65	1	4.6
	LAAIAESGVER	1114.6	1114.6	2	47.46	64.75	1	-2.18913	LAAIAESGVER	0
P28066	Proteasome subunit alpha type-5	Homo sapiens	PSMA5	26532.2	64	1	2.9
	SSLIILK	772.506	772.503	2	70.29	64.29	1	-3.36567	SSLIILK	0
P01625	Ig kappa chain V-IV region Len	Homo sapiens		12724.2	64	1	15.79
	DIVMTQSPDSLAVSLGER	1916.95	1916.96	2	102.13	63.79	1	3.08302	DIVMTQSPDSLAVSLGER	0
P01714	Ig lambda chain V-III region SH	Homo sapiens		11477.6	63	1	16.67
	SELTQDPAVSVALGQTVR	1869.98	1869.99	2	85.45	63.23	1	7.52949	SELTQDPAVSVALGQTVR	0
P01717	Ig lambda chain V-IV region Hil	Homo sapiens		11601.6	62	1	17.76
	SYELTQPPSVSVSPGQTAR	2003	2003.01	2	69.01	62.23	1	9.21619	SYELTQPPSVSVSPGQTAR	0
Q8WX77	Insulin-like growth factor-binding protein-like 1	Homo sapiens	IGFBPL1	29814.4	61	1	3.6
	AVPTPVITWR	1138.65	1138.65	2	85.06	60.94	1	-1.66864	AVPTPVITWR	0
P14618	Pyruvate kinase PKM	Homo sapiens	PKM	58359.9	61	1	3.2
	GVNLPGAAVDLPAVSEK	1635.88	1635.9	2	89.24	60.77	1	9.83567	GVNLPGAAVDLPAVSEK	0
P48681	Nestin	Homo sapiens	NES	177700	60	1	0.68
	SLGAWNLENLR	1271.66	1271.66	2	96	59.99	1	-2.06816	SLGAWNLENLR	0
O00232	26S proteasome non-ATPase regulatory subunit 12	Homo sapiens	PSMD12	53192.5	60	1	2.85
	LQEVIETLLSLEK	1513.86	1513.88	2	131.1	59.55	1	11.5599	LQEVIETLLSLEK	0
O15212	Prefoldin subunit 6	Homo sapiens	PFDN6	14573.8	60	1	10.85
	EELALLDGSNVVFK	1532.81	1532.81	2	107.26	59.56	1	-1.69623	EELALLDGSNVVFK	0
Q9ULV4	Coronin-1C	Homo sapiens	CORO1C	53766.9	59	1	2.11
	NADPILISLK	1082.63	1082.63	2	86.41	58.65	1	-1.01604	NADPILISLK	0
P30048	Thioredoxin-dependent peroxide reductase, mitochondrial	Homo sapiens	PRDX3	27951.1	59	1	4.3
	HLSVNDLPVGR	1205.65	1205.65	2	60.28	58.84	1	-1.92427	HLSVNDLPVGR	0
P46783	40S ribosomal protein S10	Homo sapiens	RPS10	18885.9	57	1	5.45
	IAIYELLFK	1108.65	1108.65	2	130.1	56.89	1	-1.28985	IAIYELLFK	0
Q08170	Serine/arginine-rich splicing factor 4	Homo sapiens	SRSF4	56737.3	57	1	1.82
	LIVENLSSR	1029.58	1029.58	2	58.36	56.84	1	-2.40874	LIVENLSSR	0
Q13243	Serine/arginine-rich splicing factor 5	Homo sapiens	SRSF5	31337.3	57	1	3.31
	LIVENLSSR	1029.58	1029.58	2	58.36	56.84	1	-2.40874	LIVENLSSR	0
Q13247	Serine/arginine-rich splicing factor 6	Homo sapiens	SRSF6	39655.4	57	1	2.62
	LIVENLSSR	1029.58	1029.58	2	58.36	56.84	1	-2.40874	LIVENLSSR	0
Q14194	Dihydropyrimidinase-related protein 1	Homo sapiens	CRMP1	62420.6	56	1	1.57
	VFGLQGVSR	961.535	961.534	2	67.48	55.77	1	-1.0192	VFGLQGVSR	0
P62750	60S ribosomal protein L23a	Homo sapiens	RPL23A	17684.1	55	2	13.46
	LYDIDVAK	935.496	935.497	2	60.43	38.83	1	0.716197	LYDIDVAK	0
	LAPDYDALDVANK	1403.69	1403.67	2	70.13	40.3	1	-16.2785	LAPDYDALDVANK	0
Q15149	Plectin	Homo sapiens	PLEC	533076	54	1	0.21
	LTAEDLFEAR	1163.58	1163.59	2	87.55	53.92	1	2.54387	LTAEDLFEAR	0
Q15468	SCL-interrupting locus protein	Homo sapiens	STIL	144474	53	2	1.09
	FQLLTsKETLHLFK + Phospho (ST)	1783.93	1783.96	3	96.45	36.66	1	16.5029	FQLLTsKETLHLFK	1
	FQLLtSKETLHLFK + Phospho (ST)	1783.93	1783.96	3	96.45	36.66	1	16.5029	FQLLtSKETLHLFK	1
Q86YZ3	Hornerin	Homo sapiens	HRNR	282963	53	1	2.81
	QSLGHGQHGSGSGQSPSPSR	1946.89	1946.9	3	17.55	52.72	1	4.30943	QSLGHGQHGSGSGQSPSPSR	0
P25789	Proteasome subunit alpha type-4	Homo sapiens	PSMA4	29695.1	51	1	3.83
	LLDEVFFSEK	1225.62	1225.63	2	98.3	50.53	1	4.16115	LLDEVFFSEK	0
Q16658	Fascin	Homo sapiens	FSCN1	55001.9	51	1	2.03
	LINRPIIVFR	1239.78	1239.78	3	80.07	50.72	1	1.37928	LINRPIIVFR	1
Q9NS00	Glycoprotein-N-acetylgalactosamine 3-beta-galactosyltransferase 1	Homo sapiens	C1GALT1	42543.7	49	1	1.65
	FVDAFK	725.375	725.384	2	62.21	40.09	1	12.2419	FVDAFK	0
P06702	Protein S100-A9	Homo sapiens	S100A9	13279.5	48	2	17.54
	DLQNFLK	876.471	876.471	2	78.56	32.57	1	1.0953	DLQNFLK	0
	LGHPDTLNQGEFK	1454.72	1454.71	3	48.42	38.15	1	-0.98301	LGHPDTLNQGEFK	0
Q15370	Transcription elongation factor B polypeptide 2	Homo sapiens	TCEB2	13216.5	48	1	6.78
	RIVEGILK	926.591	926.587	2	50.25	47.6	1	-4.67304	RIVEGILK	1
O94979	Protein transport protein Sec31A	Homo sapiens	SEC31A	133713	48	1	0.66
	YLELLGYR	1025.55	1025.56	2	91.01	47.67	1	2.96425	YLELLGYR	0
O95831	Apoptosis-inducing factor 1, mitochondrial	Homo sapiens	AIFM1	67088.8	48	1	1.79
	ISGLGLTPEQK	1141.63	1141.63	2	59.05	48.45	1	-3.98551	ISGLGLTPEQK	0
Q9H492	Microtubule-associated proteins 1A/1B light chain 3A	Homo sapiens	MAP1LC3A	14309.4	47	1	5.79
	IPVIIER	838.528	838.527	2	62.45	47.04	1	-0.393547	IPVIIER	0
Q9GZQ8	Microtubule-associated proteins 1A/1B light chain 3B	Homo sapiens	MAP1LC3B	14678.7	47	1	5.6
	IPVIIER	838.528	838.527	2	62.45	47.04	1	-0.393547	IPVIIER	0
A6NCE7	Microtubule-associated proteins 1A/1B light chain 3 beta 2	Homo sapiens	MAP1LC3B2	14664.6	47	1	5.6
	IPVIIER	838.528	838.527	2	62.45	47.04	1	-0.393547	IPVIIER	0
O00231	26S proteasome non-ATPase regulatory subunit 11	Homo sapiens	PSMD11	47664	46	1	2.37
	TYHALSNLPK	1142.61	1142.61	+2;+3	48.08	36.96	1	-2.14422	TYHALSNLPK	0
P50990	T-complex protein 1 subunit theta	Homo sapiens	CCT8	60042.4	46	1	1.82
	FAEAFEAIPR	1149.58	1149.58	2	80.15	46.49	1	-1.84415	FAEAFEAIPR	0
Q16555	Dihydropyrimidinase-related protein 2	Homo sapiens	DPYSL2	62622.5	45	1	1.22
	VFNLYPR	907.492	907.49	2	70.52	44.96	1	-1.57577	VFNLYPR	0
Q9UNF1	Melanoma-associated antigen D2	Homo sapiens	MAGED2	65052.3	45	1	1.32
	LITDEFVK	963.528	963.525	2	71.53	45.07	1	-2.60501	LITDEFVK	0
Q12816	Trophinin	Homo sapiens	TRO	144502	45	1	0.56
	LITDEFVK	963.528	963.525	2	71.53	45.07	1	-2.60501	LITDEFVK	0
Q13561	Dynactin subunit 2	Homo sapiens	DCTN2	44295.8	34	1	2.49
	VHQLYETIQR	1285.68	1285.68	2	46.56	33.61	1	-1.74227	VHQLYETIQR	0
P36578	60S ribosomal protein L4	Homo sapiens	RPL4	47897.4	45	1	2.11
	NVTLPAVFK	987.575	987.578	2	87.21	44.58	1	2.80485	NVTLPAVFK	0
P13521	Secretogranin-2	Homo sapiens	SCG2	70897	45	1	1.46
	ALEYIENLR	1119.59	1119.59	2	75.57	45.17	1	0.68775	ALEYIENLR	0
P13010	X-ray repair cross-complementing protein 5	Homo sapiens	XRCC5	83112.1	44	1	1.23
	TLFPLIEAK	1030.61	1030.61	2	99.53	44.11	1	0.0291091	TLFPLIEAK	0
P62861	40S ribosomal protein S30	Homo sapiens	FAU	6643.82	44	1	16.95
	FVNVVPTFGK	1106.61	1106.61	2	85.26	43.64	1	-0.605451	FVNVVPTFGK	0
Q9H4A3	Serine/threonine-protein kinase WNK1	Homo sapiens	WNK1	251376	42	1	0.38
	HEIESLYTK	1118.56	1118.55	2	41.39	41.78	1	-9.80725	HEIESLYTK	0
Q9Y265	RuvB-like 1	Homo sapiens	RUVBL1	50472.2	42	1	2.63
	AVLLAGPPGTGK	1079.63	1079.62	2	58.27	41.52	1	-8.43805	AVLLAGPPGTGK	0
Q92841	Probable ATP-dependent RNA helicase DDX17	Homo sapiens	DDX17	80773.9	42	1	1.23
	IVDQIRPDR	1110.61	1110.61	2	34.26	42.01	1	-2.07093	IVDQIRPDR	1
P17844	Probable ATP-dependent RNA helicase DDX5	Homo sapiens	DDX5	69518.6	42	1	1.47
	IVDQIRPDR	1110.61	1110.61	2	34.26	42.01	1	-2.07093	IVDQIRPDR	1
P01040	Cystatin-A	Homo sapiens	CSTA	10999.7	42	1	12.24
	TQVVAGTNYYIK	1355.71	1355.71	2	60.17	42.24	1	0.339306	TQVVAGTNYYIK	0
Q9UHV9	Prefoldin subunit 2	Homo sapiens	PFDN2	16683.6	41	1	5.84
	MVGGVLVER	958.527	958.524	2	59.24	40.94	1	-2.77509	MVGGVLVER	0
Q16891	Mitochondrial inner membrane protein	Homo sapiens	IMMT	83948.3	41	1	1.45
	AVDEAADALLK	1114.59	1114.59	2	67.2	40.9	1	2.32373	AVDEAADALLK	0
Q08211	ATP-dependent RNA helicase A	Homo sapiens	DHX9	141927	41	1	0.94
	ETPFELIEALLK	1401.78	1401.76	2	171.07	41	1	-7.68311	ETPFELIEALLK	0
Q7Z333	Probable helicase senataxin	Homo sapiens	SETX	306184	40	1	0.22
	IILEFK	761.469	761.466	2	80.16	40.41	1	-3.29626	IILEFK	0
Q9H672	Ankyrin repeat and SOCS box protein 7	Homo sapiens	ASB7	36356.4	40	1	1.89
	LLLEFK	761.469	761.466	2	80.16	40.41	1	-3.29626	LLLEFK	0
Q8IV33	Uncharacterized protein KIAA0825	Homo sapiens	KIAA0825	149370	40	1	0.63
	LALTDAIK	843.507	843.502	2	53.51	39.97	1	-5.14519	LALTDAIK	0
Q96N67	Dedicator of cytokinesis protein 7	Homo sapiens	DOCK7	243925	40	1	0.42
	ESILGGVLK	914.544	914.541	2	53.15	40.39	1	-2.3837	ESILGGVLK	0
Q15052	Rho guanine nucleotide exchange factor 6	Homo sapiens	ARHGEF6	88455	39	1	1.29
	SLVDTVYALK	1107.62	1107.62	2	87.46	39.19	1	0.631987	SLVDTVYALK	0
P07355	Annexin A2	Homo sapiens	ANXA2	38763.8	32	1	3.24
	TPAQYDASELK	1221.59	1221.59	2	42.54	31.68	1	2.83238	TPAQYDASELK	0
A6NMY6	Putative annexin A2-like protein	Homo sapiens	ANXA2P2	38772.8	32	1	3.24
	TPAQYDASELK	1221.59	1221.59	2	42.54	31.68	1	2.83238	TPAQYDASELK	0
P06311	Ig kappa chain V-III region IARC/BL41	Homo sapiens		14153.1	38	1	11.72
	ASQSVSSNLAWYQQK	1695.82	1695.84	2	67.22	38.2	1	9.78877	ASQSVSSNLAWYQQK	0
P49721	Proteasome subunit beta type-2	Homo sapiens	PSMB2	22959.6	37	1	7.46
	NGYELSPTAAANFTR	1610.77	1610.76	2	82.33	36.78	1	-7.60506	NGYELSPTAAANFTR	0
Q68DK2	Zinc finger FYVE domain-containing protein 26	Homo sapiens	ZFYVE26	288212	36	1	0.28
	RESWTPR	930.467	930.489	2	55.1	36.05	1	23.0422	RESWTPR	1
Q6UY18	Leucine-rich repeat and immunoglobulin-like domain-containing nogo receptor-interacting protein 4	Homo sapiens	LINGO4	64377.6	36	1	1.69
	VLEDGTLEIR	1143.61	1143.61	2	67.45	36.19	1	0.131163	VLEDGTLEIR	0
O14513	Nck-associated protein 5	Homo sapiens	NCKAP5	209880	35	1	0.37
	LLLERLK	883.585	883.611	2	96.2	35.31	1	28.905	LLLERLK	1
P06331	Ig heavy chain V-II region ARH-77	Homo sapiens		16356.1	34	1	6.16
	VTISLDTSK	962.528	962.523	2	54.55	33.58	1	-5.65178	VTISLDTSK	0
P62241	40S ribosomal protein S8	Homo sapiens	RPS8	24420.1	34	1	3.37
	ELEFYLR	968.497	968.497	2	86.33	33.52	1	0.609192	ELEFYLR	0
P07339	Cathepsin D	Homo sapiens	CTSD	44937.5	34	1	2.43
	VSTLPAITLK	1041.64	1041.64	2	79.1	34.05	1	-3.93609	VSTLPAITLK	0
Q9HCY8	Protein S100-A14	Homo sapiens	S100A14	11792.7	34	1	10.58
	SFWELIGEAAK	1249.63	1249.63	2	117.27	34.09	1	-1.17634	SFWELIGEAAK	0
O43520	Probable phospholipid-transporting ATPase IC	Homo sapiens	ATP8B1	144570	34	1	0.8
	ESKYANNAIK	1136.58	1136.58	2	67.31	34.28	1	-2.27876	ESKYANNAIK	1
P20591	Interferon-induced GTP-binding protein Mx1	Homo sapiens	MX1	75795.1	31	1	2.11
	SSVLEALSGVALPR	1397.79	1397.8	3	93.2	31.41	1	9.64381	SSVLEALSGVALPR	0
P20592	Interferon-induced GTP-binding protein Mx2	Homo sapiens	MX2	82404.6	31	1	1.96
	SSVLEALSGVALPR	1397.79	1397.8	3	93.2	31.41	1	9.64381	SSVLEALSGVALPR	0
Q9NZN1	Interleukin-1 receptor accessory protein-like 1	Homo sapiens	IL1RAPL1	80653.2	33	1	0.86
	DTLLIR	729.438	729.435	2	45.38	33.12	1	-4.12646	DTLLIR	0
P16278	Beta-galactosidase	Homo sapiens	GLB1	76394.5	33	1	0.89
	ESILLR	729.438	729.435	2	45.38	33.12	1	-4.09904	ESILLR	0
Q8IVT5	Kinase suppressor of Ras 1	Homo sapiens	KSR1	102933	33	1	0.76
	VVPRFER	901.513	901.523	2	47.41	32.97	1	10.8373	VVPRFER	1
Q96DI7	U5 small nuclear ribonucleoprotein 40 kDa protein	Homo sapiens	SNRNP40	39653.6	33	1	2.8
	FVYVWDTTSR	1272.61	1272.59	2	85.27	32.67	1	-22.3634	FVYVWDTTSR	0
Q9UPQ3	Arf-GAP with GTPase, ANK repeat and PH domain-containing protein 1	Homo sapiens	AGAP1	95193.3	32	1	0.93
	VFQDVAQK	933.492	933.492	2	33.38	32.12	1	0.0856997	VFQDVAQK	0
Q96P47	Arf-GAP with GTPase, ANK repeat and PH domain-containing protein 3	Homo sapiens	AGAP3	95721.1	32	1	0.91
	VFQDVAQK	933.492	933.492	2	33.38	32.12	1	0.0856997	VFQDVAQK	0
P07814	Bifunctional glutamate/proline--tRNA ligase	Homo sapiens	EPRS	171771	32	1	0.53
	FDDTNPEK	964.414	964.409	2	24.54	31.55	1	-4.54162	FDDTNPEK	0
P47897	Glutamine--tRNA ligase	Homo sapiens	QARS	88478.7	32	1	1.03
	FDDTNPEK	964.414	964.409	2	24.54	31.55	1	-4.54162	FDDTNPEK	0
P62269	40S ribosomal protein S18	Homo sapiens	RPS18	17707.9	32	1	5.26
[truncated: 27 more rows]

## Sheet: Mascot analysis_CTAP_exp3
Supplementary Table 2E: Unfiltered list of identified PPT1 interacting proteins and corresponding peptides with their parameters (Q Exactive™ Hybrid MS; empty bait CTAP; experiment 3).
[truncated: 1,152 more rows]

[truncated: 1 more sheets: Mascot analysis_PPT1-CTAP_exp3]
