# Supplementary material for: Quantitative analysis of PPT1 interactome in human neuroblastoma cells
Source: Data Brief. 2015 Jun 12;4:207–16. doi: 10.1016/j.dib.2015.05.016 (PMC4510454; doi:10.1016/j.dib.2015.05.016)
Supplement: Supplementary file 1 — Supplementary material [file mmc1.zip › Scifo et al. 2015_S Tables 4A-D_Data in Brief.xlsx]

## Sheet: Scifo et al_Suppl Table 4A
Supplementary Table 4A: List of genes comprising PPT1 interaction network.
Symbol	Description	Score	Synonyms	Gene Ontology annotations
VGF	VGF nerve growth factor inducible [Source:HGNC Symbol;Acc:12684]	99.92	ENSG00000128564;ENSP00000249330;ENSP00000400884;7425;VGF;NP_003369;NM_003378;O15240;VGF_HUMAN;
CRIP2	cysteine-rich protein 2 [Source:HGNC Symbol;Acc:2361]	99.81	ENSG00000182809;ENSG00000270931;ENSP00000328521;ENSP00000426119;ENSP00000437723;ENSP00000446875;ENSP00000473704;ENSP00000474119;ENSP00000474302;ENSP00000475121;1397;CRIP2;NP_001257766;NP_001257770;NP_001303;NM_001270837;NM_001270841;NM_001312;CRIP2_HUMAN;P52943;
PRDX4	peroxiredoxin 4 [Source:HGNC Symbol;Acc:17169]	99.30	ENSG00000123131;ENSP00000368635;ENSP00000368646;ENSP00000368654;ENSP00000413736;10549;PRDX4;NP_006397;NM_006406;AOE37-2;PRDX4_HUMAN;Q13162;	oxidoreductase activity, acting on paired donors, with incorporation or reduction of molecular oxygen; oxidoreductase activity, acting on peroxide as acceptor; peroxidase activity
PRDX5	peroxiredoxin 5 [Source:HGNC Symbol;Acc:9355]	99.02	ENSG00000126432;ENSP00000265462;ENSP00000335334;ENSP00000335363;25824;PRDX5;NP_036226;NP_857634;NP_857635;NM_012094;NM_181651;NM_181652;ACR1;AOEB166;B166;MGC117264;MGC142283;MGC142285;PMP20;PRXV;SBBI10;P30044;PRDX5_HUMAN;	cellular response to oxidative stress; coenzyme metabolic process; cofactor metabolic process; mitochondrial matrix; nicotinamide nucleotide metabolic process; oxidoreductase activity, acting on paired donors, with incorporation or reduction of molecular oxygen; oxidoreductase activity, acting on peroxide as acceptor; oxidoreduction coenzyme metabolic process; peroxidase activity; pyridine nucleo…
PRDX2	peroxiredoxin 2 [Source:HGNC Symbol;Acc:9353]	98.96	ENSG00000167815;ENSP00000301522;ENSP00000334063;ENSP00000408905;7001;PRDX2;NP_005800;NP_859428;NM_005809;NM_181738;MGC4104;NKEFB;PRXII;TDPX1;TSA;P32119;PRDX2_HUMAN;	cellular response to oxidative stress; oxidoreductase activity, acting on paired donors, with incorporation or reduction of molecular oxygen; oxidoreductase activity, acting on peroxide as acceptor; peroxidase activity; reactive oxygen species metabolic process; response to inorganic substance
CRMP1	collapsin response mediator protein 1 [Source:HGNC Symbol;Acc:2365]	98.71	ENSG00000072832;ENSP00000321606;ENSP00000380987;ENSP00000425742;1400;CRMP1;NP_001014809;NP_001304;NM_001014809;NM_001313;DPYSL1;DPYL1_HUMAN;Q14194;
VDAC2	voltage-dependent anion channel 2 [Source:HGNC Symbol;Acc:12672]	98.59	ENSG00000165637;ENSP00000298468;ENSP00000344876;ENSP00000361635;ENSP00000361686;ENSP00000389551;ENSP00000401492;ENSP00000443092;ENSP00000445901;7417;VDAC2;NP_001171712;NP_001171752;NP_003366;NM_001184783;NM_001184823;NM_003375;P45880;VDAC2_HUMAN;	mitochondrial matrix; mitochondrial nucleoid; nucleoid
ATP1A1	ATPase, Na+/K+ transporting, alpha 1 polypeptide [Source:HGNC Symbol;Acc:799]	98.55	ENSG00000163399;ENSP00000295598;ENSP00000358506;ENSP00000358508;ENSP00000396236;ENSP00000400124;ENSP00000445306;476;ATP1A1;NP_000692;NP_001153705;NP_001153706;NM_000701;NM_001160233;NM_001160234;AT1A1_HUMAN;P05023;	ATPase activity; ATPase activity, coupled to movement of substances; ATPase activity, coupled to transmembrane movement of ions; ATPase activity, coupled to transmembrane movement of substances; cation-transporting ATPase activity; hydrolase activity, acting on acid anhydrides, catalyzing transmembrane movement of substances; monovalent inorganic cation transport; P-P-bond-hydrolysis-driven trans…
MAP1B	microtubule-associated protein 1B [Source:HGNC Symbol;Acc:6836]	98.40	ENSG00000131711;ENSP00000296755;ENSP00000423416;ENSP00000423444;ENSP00000426312;ENSP00000427194;4131;MAP1B;NP_005900;NM_005909;MAP5;MAP1B_HUMAN;P46821;
PPT1	palmitoyl-protein thioesterase 1 [Source:HGNC Symbol;Acc:9325]	95.53	ENSG00000131238;ENSP00000361865;ENSP00000392293;ENSP00000394863;ENSP00000403207;ENSP00000431655;ENSP00000432053;ENSP00000434007;ENSP00000436481;ENSP00000436695;5538;PPT1;NP_000301;NP_001136076;NM_000310;NM_001142604;CLN1;INCL;PPT;P50897;PPT1_HUMAN;	cofactor metabolic process; monovalent inorganic cation homeostasis; regulation of pH
VCP	valosin containing protein [Source:HGNC Symbol;Acc:12666]	92.69	ENSG00000165280;ENSP00000351777;ENSP00000392088;ENSP00000399456;7415;VCP;NP_009057;NM_007126;IBMPFD;P55072;TERA_HUMAN;	ATPase activity
VAPB	VAMP (vesicle-associated membrane protein)-associated protein B and C [Source:HGNC Symbol;Acc:12649]	86.67	ENSG00000124164;ENSP00000379147;ENSP00000417175;ENSP00000430426;9217;VAPB;NP_001182606;NP_004729;NM_001195677;NM_004738;ALS8;VAP-B;VAP-C;O95292;VAPB_HUMAN;
CTSD	cathepsin D [Source:HGNC Symbol;Acc:2529]	84.46	ENSG00000117984;ENSP00000236671;ENSP00000356164;ENSP00000402586;ENSP00000404902;ENSP00000415036;1509;CTSD;NP_001900;NM_001909;CLN10;CPSD;CATD_HUMAN;P07339;
DBH	dopamine beta-hydroxylase (dopamine beta-monooxygenase) [Source:HGNC Symbol;Acc:2689]	84.05	ENSG00000123454;ENSP00000263611;ENSP00000376776;1621;DBH;NP_000778;NM_000787;DBM;DOPO_HUMAN;P09172;	oxidoreductase activity, acting on paired donors, with incorporation or reduction of molecular oxygen
CANX	calnexin [Source:HGNC Symbol;Acc:1473]	83.87	ENSG00000127022;ENSP00000247461;ENSP00000391646;ENSP00000394817;ENSP00000421107;ENSP00000421434;ENSP00000421813;ENSP00000423588;ENSP00000424063;ENSP00000424140;ENSP00000424341;ENSP00000424740;ENSP00000424745;ENSP00000425246;ENSP00000426052;ENSP00000426425;ENSP00000426555;ENSP00000427115;821;CANX;NP_001019820;NP_001737;NM_001024649;NM_001746;CNX;IP90;CALX_HUMAN;P27824;
DBT	dihydrolipoamide branched chain transacylase E2 [Source:HGNC Symbol;Acc:2698]	83.05	ENSG00000137992;ENSP00000359150;ENSP00000359151;1629;DBT;NP_001909;NM_001918;ODB2_HUMAN;P11182;	branched-chain amino acid catabolic process; branched-chain amino acid metabolic process; carboxylic acid catabolic process; cellular amino acid catabolic process; mitochondrial matrix; mitochondrial nucleoid; nucleoid; organic acid catabolic process; oxidoreductase complex
SLC25A1	solute carrier family 25 (mitochondrial carrier; citrate transporter), member 1 [Source:HGNC Symbol;Acc:10979]	83.02	ENSG00000100075;ENSG00000268928;ENSP00000215882;ENSP00000401480;ENSP00000470047;ENSP00000472050;6576;SLC25A1;NP_001243463;NP_005975;NM_001256534;NM_005984;CTP;SLC20A3;P53007;TXTP_HUMAN;	acyl-CoA biosynthetic process; acyl-CoA metabolic process; carbohydrate biosynthetic process; coenzyme biosynthetic process; coenzyme metabolic process; cofactor biosynthetic process; cofactor metabolic process; gluconeogenesis; glucose metabolic process; hexose biosynthetic process; hexose metabolic process; mitochondrial inner membrane; mitochondrial membrane; monosaccharide biosynthetic proces…
DLAT	dihydrolipoamide S-acetyltransferase [Source:HGNC Symbol;Acc:2896]	77.85	ENSG00000150768;ENSG00000263032;ENSP00000280346;ENSP00000376771;ENSP00000433432;ENSP00000435374;ENSP00000442427;ENSP00000459115;ENSP00000460746;ENSP00000461764;ENSP00000468802;1737;DLAT;NP_001922;NM_001931;DLTA;PDC-E2;ODP2_HUMAN;P10515;	acetyl-CoA biosynthetic process; acetyl-CoA biosynthetic process from pyruvate; acetyl-CoA metabolic process; acyl-CoA biosynthetic process; acyl-CoA metabolic process; cellular ketone metabolic process; coenzyme biosynthetic process; coenzyme metabolic process; cofactor biosynthetic process; cofactor metabolic process; fatty acid metabolic process; mitochondrial matrix; oxidoreductase complex; p…
PDHA1	pyruvate dehydrogenase (lipoamide) alpha 1 [Source:HGNC Symbol;Acc:8806]	77.41	ENSG00000131828;ENSP00000348062;ENSP00000369132;ENSP00000369133;ENSP00000369134;ENSP00000394382;ENSP00000404616;ENSP00000406473;ENSP00000438550;ENSP00000440761;5160;PDHA1;NP_000275;NP_001166925;NP_001166926;NP_001166927;NM_000284;NM_001173454;NM_001173455;NM_001173456;PDHA;ODPA_HUMAN;P08559;	acetyl-CoA biosynthetic process; acetyl-CoA biosynthetic process from pyruvate; acetyl-CoA metabolic process; acyl-CoA biosynthetic process; acyl-CoA metabolic process; aerobic respiration; cellular ketone metabolic process; cellular respiration; coenzyme biosynthetic process; coenzyme metabolic process; cofactor biosynthetic process; cofactor metabolic process; energy derivation by oxidation of …
PDHB	pyruvate dehydrogenase (lipoamide) beta [Source:HGNC Symbol;Acc:8808]	77.30	ENSG00000168291;ENSP00000307241;ENSP00000373220;ENSP00000417267;ENSP00000418448;ENSP00000419580;5162;PDHB;NP_000916;NP_001166939;NM_000925;NM_001173468;ODPB_HUMAN;P11177;	acetyl-CoA biosynthetic process; acetyl-CoA biosynthetic process from pyruvate; acetyl-CoA metabolic process; acyl-CoA biosynthetic process; acyl-CoA metabolic process; aerobic respiration; cellular ketone metabolic process; cellular respiration; coenzyme biosynthetic process; coenzyme metabolic process; cofactor biosynthetic process; cofactor metabolic process; energy derivation by oxidation of …
SLC25A13	solute carrier family 25 (aspartate/glutamate carrier), member 13 [Source:HGNC Symbol;Acc:10983]	72.05	ENSG00000004864;ENSP00000265631;ENSP00000400101;ENSP00000440484;ENSP00000473505;10165;SLC25A13;NP_001153682;NP_055066;NM_001160210;NM_014251;ARALAR2;CITRIN;CTLN2;CMC2_HUMAN;Q9UJS0;	acidic amino acid transmembrane transporter activity; ATP biosynthetic process; ATP metabolic process; carbohydrate biosynthetic process; cellular respiration; electron transport chain; energy derivation by oxidation of organic compounds; gluconeogenesis; glucose metabolic process; glycosyl compound biosynthetic process; hexose biosynthetic process; hexose metabolic process; mitochondrial inner m…
ATP5O	ATP synthase, H+ transporting, mitochondrial F1 complex, O subunit [Source:HGNC Symbol;Acc:850]	70.34	ENSG00000241837;ENSP00000290299;ENSP00000393211;ENSP00000393496;ENSP00000403964;ENSP00000407220;539;ATP5O;NP_001688;NM_001697;ATPO;ATPO_HUMAN;P48047;	ATP biosynthetic process; ATP catabolic process; ATP metabolic process; ATP synthesis coupled proton transport; ATPase activity; cellular respiration; electron transport chain; energy coupled proton transport, down electrochemical gradient; energy derivation by oxidation of organic compounds; glycosyl compound biosynthetic process; hydrogen ion transmembrane transport; hydrogen transport; mitocho…
ATP5A1	ATP synthase, H+ transporting, mitochondrial F1 complex, alpha subunit 1, cardiac muscle [Source:HGNC Symbol;Acc:823]	62.35	ENSG00000152234;ENSP00000282050;ENSP00000381736;ENSP00000465259;ENSP00000465477;ENSP00000465497;ENSP00000465805;ENSP00000466275;ENSP00000466309;ENSP00000466975;ENSP00000467037;ENSP00000467830;ENSP00000467983;ENSP00000468458;ENSP00000468618;498;ATP5A1;NP_001001935;NP_001001937;NP_001244263;NP_001244264;NP_004037;NM_001001935;NM_001001937;NM_001257334;NM_001257335;NM_004046;ATP5AL2;hATP1;OMR;ORM;AT…	adenyl nucleotide binding; adenyl ribonucleotide binding; ATP binding; ATP biosynthetic process; ATP catabolic process; ATP metabolic process; ATP synthesis coupled proton transport; ATPase activity; ATPase activity, coupled to movement of substances; ATPase activity, coupled to transmembrane movement of ions; ATPase activity, coupled to transmembrane movement of substances; cation-transporting A…
ATP5B	ATP synthase, H+ transporting, mitochondrial F1 complex, beta polypeptide [Source:HGNC Symbol;Acc:830]	62.24	ENSG00000110955;ENSP00000262030;ENSP00000446489;ENSP00000446677;ENSP00000447571;ENSP00000448428;ENSP00000450233;ENSP00000450297;506;ATP5B;NP_001677;NM_001686;ATPSB;ATPB_HUMAN;P06576;	ATP biosynthetic process; ATP catabolic process; ATP metabolic process; ATP synthesis coupled proton transport; ATPase activity; ATPase activity, coupled to movement of substances; ATPase activity, coupled to transmembrane movement of ions; ATPase activity, coupled to transmembrane movement of substances; cation-transporting ATPase activity; cellular respiration; electron transport chain; energy …
ATP5C1	ATP synthase, H+ transporting, mitochondrial F1 complex, gamma polypeptide 1 [Source:HGNC Symbol;Acc:833]	1.79	ENSG00000165629;ENSP00000338568;ENSP00000349142;ENSP00000437565;509;ATP5C1;NP_001001973;NP_005165;NM_001001973;NM_005174;ATP5C;ATP5CL1;ATPG_HUMAN;P36542;	ATP biosynthetic process; ATP catabolic process; ATP metabolic process; ATP synthesis coupled proton transport; ATPase activity; cellular respiration; electron transport chain; energy coupled proton transport, down electrochemical gradient; energy derivation by oxidation of organic compounds; glycosyl compound biosynthetic process; hydrogen ion transmembrane transport; hydrogen transport; mitocho…
ATP5H	ATP synthase, H+ transporting, mitochondrial Fo complex, subunit d [Source:HGNC Symbol;Acc:845]	1.66	ENSG00000167863;ENSP00000301587;ENSP00000344230;ENSP00000437996;10476;ATP5H;NP_001003785;NP_006347;NM_001003785;NM_006356;ATP5JD;ATPQ;ATP5H_HUMAN;O75947;	ATP biosynthetic process; ATP catabolic process; ATP metabolic process; ATP synthesis coupled proton transport; ATPase activity; cellular respiration; electron transport chain; energy coupled proton transport, down electrochemical gradient; energy derivation by oxidation of organic compounds; glycosyl compound biosynthetic process; hydrogen ion transmembrane transport; hydrogen transport; mitocho…
ATP5D	ATP synthase, H+ transporting, mitochondrial F1 complex, delta subunit [Source:HGNC Symbol;Acc:837]	1.65	ENSG00000099624;ENSP00000215375;ENSP00000378995;ENSP00000464863;513;ATP5D;NP_001001975;NP_001678;NM_001001975;NM_001687;ATPD_HUMAN;P30049;	adenyl nucleotide binding; adenyl ribonucleotide binding; ATP binding; ATP biosynthetic process; ATP catabolic process; ATP metabolic process; ATP synthesis coupled proton transport; ATPase activity; cellular respiration; electron transport chain; energy coupled proton transport, down electrochemical gradient; energy derivation by oxidation of organic compounds; glycosyl compound biosynthetic pro…
ATP5F1	ATP synthase, H+ transporting, mitochondrial Fo complex, subunit B1 [Source:HGNC Symbol;Acc:840]	1.63	ENSG00000116459;ENSP00000358737;ENSP00000420366;515;ATP5F1;NP_001679;NM_001688;AT5F1_HUMAN;P24539;	ATP biosynthetic process; ATP catabolic process; ATP metabolic process; ATP synthesis coupled proton transport; ATPase activity; ATPase activity, coupled to movement of substances; ATPase activity, coupled to transmembrane movement of ions; ATPase activity, coupled to transmembrane movement of substances; cation-transporting ATPase activity; cellular respiration; electron transport chain; energy …
MT-ATP6	mitochondrially encoded ATP synthase 6 [Source:HGNC Symbol;Acc:7414]	1.63	ENSG00000198899;ENSP00000354632;4508;MT-ATP6;YP_003024031;ATP6;ATPase-6;MTATP6;RP;Su6m;ATP6_HUMAN;P00846;	ATP biosynthetic process; ATP catabolic process; ATP metabolic process; ATP synthesis coupled proton transport; ATPase activity; cellular respiration; electron transport chain; energy coupled proton transport, down electrochemical gradient; energy derivation by oxidation of organic compounds; glycosyl compound biosynthetic process; hydrogen ion transmembrane transport; hydrogen transport; mitocho…
ATP5J	ATP synthase, H+ transporting, mitochondrial Fo complex, subunit F6 [Source:HGNC Symbol;Acc:847]	1.61	ENSG00000154723;ENSP00000284971;ENSP00000382959;ENSP00000382962;ENSP00000382965;ENSP00000382966;ENSP00000382971;ENSP00000389649;522;ATP5J;NP_001003696;NP_001003697;NP_001003701;NP_001003703;NP_001676;NM_001003696;NM_001003697;NM_001003701;NM_001003703;NM_001685;ATP5;CF6;ATP5J_HUMAN;P18859;	ATP biosynthetic process; ATP catabolic process; ATP metabolic process; ATP synthesis coupled proton transport; ATPase activity; cellular respiration; electron transport chain; energy coupled proton transport, down electrochemical gradient; energy derivation by oxidation of organic compounds; glycosyl compound biosynthetic process; hydrogen ion transmembrane transport; hydrogen transport; mitocho…
ATP5I	ATP synthase, H+ transporting, mitochondrial Fo complex, subunit E [Source:HGNC Symbol;Acc:846]	1.60	ENSG00000169020;ENSP00000306003;521;ATP5I;NP_009031;NM_007100;ATP5I_HUMAN;P56385;	ATP biosynthetic process; ATP catabolic process; ATP metabolic process; ATP synthesis coupled proton transport; ATPase activity; cellular respiration; electron transport chain; energy coupled proton transport, down electrochemical gradient; energy derivation by oxidation of organic compounds; glycosyl compound biosynthetic process; hydrogen ion transmembrane transport; hydrogen transport; mitocho…
ATP5E	ATP synthase, H+ transporting, mitochondrial F1 complex, epsilon subunit [Source:HGNC Symbol;Acc:838]	1.60	ENSG00000124172;ENSP00000243997;ENSP00000379019;ENSP00000379023;514;ATP5E;NP_008817;NM_006886;ATP5E_HUMAN;P56381;	ATP biosynthetic process; ATP catabolic process; ATP metabolic process; ATP synthesis coupled proton transport; ATPase activity; cellular respiration; electron transport chain; energy coupled proton transport, down electrochemical gradient; energy derivation by oxidation of organic compounds; glycosyl compound biosynthetic process; hydrogen ion transmembrane transport; hydrogen transport; mitocho…
ATP5J2	ATP synthase, H+ transporting, mitochondrial Fo complex, subunit F2 [Source:HGNC Symbol;Acc:848]	1.60	ENSG00000241468;ENSP00000292475;ENSP00000352890;ENSP00000377740;ENSP00000407540;ENSP00000412149;ENSP00000418197;ENSP00000430398;ENSP00000444922;101929716;9551;ATP5J2;NP_001003713;NP_001003714;NP_001034267;NP_004880;NM_001003713;NM_001003714;NM_001039178;NM_004889;ATP5JL;F1Fo-ATPase;ATPK_HUMAN;P56134;	ATP biosynthetic process; ATP catabolic process; ATP metabolic process; ATP synthesis coupled proton transport; ATPase activity; cellular respiration; electron transport chain; energy coupled proton transport, down electrochemical gradient; energy derivation by oxidation of organic compounds; glycosyl compound biosynthetic process; hydrogen ion transmembrane transport; hydrogen transport; mitocho…
ATP5L	ATP synthase, H+ transporting, mitochondrial Fo complex, subunit G [Source:HGNC Symbol;Acc:14247]	1.60	ENSG00000167283;ENSG00000268551;ENSP00000300688;ENSP00000434865;ENSP00000470795;ENSP00000472282;10632;ATP5L;NP_006467;NM_006476;ATP5JG;ATP5L_HUMAN;O75964;	ATP biosynthetic process; ATP catabolic process; ATP metabolic process; ATP synthesis coupled proton transport; ATPase activity; cellular respiration; electron transport chain; energy coupled proton transport, down electrochemical gradient; energy derivation by oxidation of organic compounds; glycosyl compound biosynthetic process; hydrogen ion transmembrane transport; hydrogen transport; mitocho…
ATP5G1	ATP synthase, H+ transporting, mitochondrial Fo complex, subunit C1 (subunit 9) [Source:HGNC Symbol;Acc:841]	1.54	ENSG00000159199;ENSP00000348205;ENSP00000377033;ENSP00000422086;ENSP00000422950;ENSP00000426094;ENSP00000458423;516;ATP5G1;NP_001002027;NP_005166;NM_001002027;NM_005175;ATP5G;AT5G1_HUMAN;P05496;	ATP biosynthetic process; ATP metabolic process; ATP synthesis coupled proton transport; cellular respiration; electron transport chain; energy coupled proton transport, down electrochemical gradient; energy derivation by oxidation of organic compounds; glycosyl compound biosynthetic process; hydrogen ion transmembrane transport; hydrogen transport; mitochondrial ATP synthesis coupled proton tran…
DLD	dihydrolipoamide dehydrogenase [Source:HGNC Symbol;Acc:2898]	1.52	ENSG00000091140;ENSP00000205402;ENSP00000387542;ENSP00000388077;ENSP00000390667;ENSP00000402593;ENSP00000409590;ENSP00000417016;ENSP00000442399;1738;DLD;NP_000099;NM_000108;DLDH;GCSL;LAD;DLDH_HUMAN;P09622;	acetyl-CoA biosynthetic process; acetyl-CoA biosynthetic process from pyruvate; acetyl-CoA metabolic process; acyl-CoA biosynthetic process; acyl-CoA metabolic process; aerobic respiration; branched-chain amino acid catabolic process; branched-chain amino acid metabolic process; carboxylic acid catabolic process; cellular amino acid catabolic process; cellular ketone metabolic process; cellular r…
PDHX	pyruvate dehydrogenase complex, component X [Source:HGNC Symbol;Acc:21350]	1.47	ENSG00000110435;ENSP00000227868;ENSP00000389404;ENSP00000415695;ENSP00000431281;ENSP00000432277;ENSP00000433204;8050;PDHX;NP_001128496;NP_001159630;NP_003468;NM_001135024;NM_001166158;NM_003477;DLDBP;E3BP;OPDX;proX;O00330;ODPX_HUMAN;	acetyl-CoA biosynthetic process; acetyl-CoA biosynthetic process from pyruvate; acetyl-CoA metabolic process; acyl-CoA biosynthetic process; acyl-CoA metabolic process; cellular ketone metabolic process; coenzyme biosynthetic process; coenzyme metabolic process; cofactor biosynthetic process; cofactor metabolic process; fatty acid metabolic process; mitochondrial matrix; pyruvate metabolic proces…
PDK3	pyruvate dehydrogenase kinase, isozyme 3 [Source:HGNC Symbol;Acc:8811]	1.24	ENSG00000067992;ENSP00000368460;ENSP00000387536;5165;PDK3;NP_001135858;NP_005382;NM_001142386;NM_005391;PDK3_HUMAN;Q15120;	acetyl-CoA biosynthetic process; acetyl-CoA biosynthetic process from pyruvate; acetyl-CoA metabolic process; acyl-CoA biosynthetic process; acyl-CoA metabolic process; adenyl nucleotide binding; adenyl ribonucleotide binding; ATP binding; carbohydrate homeostasis; cellular carbohydrate metabolic process; cellular ketone metabolic process; coenzyme biosynthetic process; coenzyme metabolic process…
PDP1	pyruvate dehyrogenase phosphatase catalytic subunit 1 [Source:HGNC Symbol;Acc:9279]	1.18	ENSG00000164951;ENSP00000297598;ENSP00000379503;ENSP00000428317;ENSP00000428433;ENSP00000429492;ENSP00000430366;ENSP00000430380;ENSP00000430655;ENSP00000430931;54704;PDP1;NP_001155251;NP_001155252;NP_001155253;NP_060914;NM_001161779;NM_001161780;NM_001161781;NM_018444;PDH;PDP;PPM2C;PDP1_HUMAN;Q9P0J1;	acetyl-CoA biosynthetic process; acetyl-CoA biosynthetic process from pyruvate; acetyl-CoA metabolic process; acyl-CoA biosynthetic process; acyl-CoA metabolic process; cellular ketone metabolic process; coenzyme biosynthetic process; coenzyme metabolic process; cofactor biosynthetic process; cofactor metabolic process; fatty acid metabolic process; mitochondrial matrix; pyruvate metabolic proces…
PDK2	pyruvate dehydrogenase kinase, isozyme 2 [Source:HGNC Symbol;Acc:8810]	1.17	ENSG00000005882;ENSP00000007708;ENSP00000420927;ENSP00000421178;ENSP00000423310;ENSP00000425265;ENSP00000425615;ENSP00000427682;5164;PDK2;NP_001186827;NP_001186828;NP_002602;NM_001199898;NM_001199899;NM_002611;PDHK2;PDK2_HUMAN;Q15119;	acetyl-CoA biosynthetic process; acetyl-CoA biosynthetic process from pyruvate; acetyl-CoA metabolic process; acyl-CoA biosynthetic process; acyl-CoA metabolic process; adenyl nucleotide binding; adenyl ribonucleotide binding; ATP binding; carbohydrate biosynthetic process; carbohydrate homeostasis; cellular carbohydrate metabolic process; cellular ketone metabolic process; cellular response to o…
PDPR	pyruvate dehydrogenase phosphatase regulatory subunit [Source:HGNC Symbol;Acc:30264]	1.11	ENSG00000090857;ENSP00000288050;ENSP00000381190;ENSP00000441690;ENSP00000455764;ENSP00000456385;ENSP00000456959;ENSP00000457484;ENSP00000457636;ENSP00000457916;ENSP00000457961;55066;PDPR;NP_060460;NM_017990;PDP3;PDPR_HUMAN;Q8NCN5;	acetyl-CoA biosynthetic process; acetyl-CoA biosynthetic process from pyruvate; acetyl-CoA metabolic process; acyl-CoA biosynthetic process; acyl-CoA metabolic process; cellular ketone metabolic process; coenzyme biosynthetic process; coenzyme metabolic process; cofactor biosynthetic process; cofactor metabolic process; fatty acid metabolic process; mitochondrial matrix; pyruvate metabolic proces…
PDK1	pyruvate dehydrogenase kinase, isozyme 1 [Source:HGNC Symbol;Acc:8809]	1.04	ENSG00000152256;ENSP00000282077;ENSP00000376352;ENSP00000386985;ENSP00000388366;ENSP00000399160;ENSP00000399558;ENSP00000406608;ENSP00000413629;ENSP00000437502;ENSP00000438567;5163;PDK1;NP_001265478;NP_002601;NM_002610;PDK1_HUMAN;Q15118;	acetyl-CoA biosynthetic process; acetyl-CoA biosynthetic process from pyruvate; acetyl-CoA metabolic process; acyl-CoA biosynthetic process; acyl-CoA metabolic process; cellular carbohydrate metabolic process; cellular ketone metabolic process; cellular response to oxidative stress; coenzyme biosynthetic process; coenzyme metabolic process; cofactor biosynthetic process; cofactor metabolic proces…
PDP2	pyruvate dehyrogenase phosphatase catalytic subunit 2 [Source:HGNC Symbol;Acc:30263]	1.01	ENSG00000172840;ENSP00000309548;ENSP00000455975;ENSP00000456171;ENSP00000456611;ENSP00000457331;ENSP00000457675;ENSP00000457951;57546;PDP2;NP_065837;NM_020786;KIAA1348;PPM2C2;PDP2_HUMAN;Q9P2J9;	acetyl-CoA biosynthetic process; acetyl-CoA biosynthetic process from pyruvate; acetyl-CoA metabolic process; acyl-CoA biosynthetic process; acyl-CoA metabolic process; cellular ketone metabolic process; coenzyme biosynthetic process; coenzyme metabolic process; cofactor biosynthetic process; cofactor metabolic process; fatty acid metabolic process; mitochondrial matrix; pyruvate metabolic proces…
PDK4	pyruvate dehydrogenase kinase, isozyme 4 [Source:HGNC Symbol;Acc:8812]	1.00	ENSG00000004799;ENSP00000005178;5166;PDK4;NP_002603;NM_002612;PDK4_HUMAN;Q16654;	acetyl-CoA biosynthetic process; acetyl-CoA biosynthetic process from pyruvate; acetyl-CoA metabolic process; acyl-CoA biosynthetic process; acyl-CoA metabolic process; adenyl nucleotide binding; adenyl ribonucleotide binding; ATP binding; carbohydrate homeostasis; cellular carbohydrate metabolic process; cellular ketone metabolic process; coenzyme biosynthetic process; coenzyme metabolic process…
CALR	calreticulin [Source:HGNC Symbol;Acc:1455]	0.55	ENSG00000179218;ENSP00000320866;ENSP00000465105;ENSP00000465918;ENSP00000466037;811;CALR;NP_004334;NM_004343;cC1qR;CRT;FLJ26680;RO;SSA;CALR_HUMAN;P27797;	carbohydrate binding
SLC25A12	solute carrier family 25 (aspartate/glutamate carrier), member 12 [Source:HGNC Symbol;Acc:10982]	0.51	ENSG00000115840;ENSP00000263812;ENSP00000376371;ENSP00000388658;ENSP00000413968;ENSP00000437845;8604;SLC25A12;NP_003696;NM_003705;Aralar;CMC1_HUMAN;O75746;	acidic amino acid transmembrane transporter activity; carbohydrate biosynthetic process; cellular respiration; electron transport chain; energy derivation by oxidation of organic compounds; gluconeogenesis; glucose metabolic process; hexose biosynthetic process; hexose metabolic process; mitochondrial inner membrane; mitochondrial membrane; mitochondrial transport; monosaccharide biosynthetic pro…
BCKDHA	branched chain keto acid dehydrogenase E1, alpha polypeptide [Source:HGNC Symbol;Acc:986]	0.48	ENSG00000248098;ENSP00000269980;ENSP00000416000;ENSP00000440345;ENSP00000445727;ENSP00000445809;ENSP00000471150;593;BCKDHA;NP_000700;NP_001158255;NM_000709;NM_001164783;MSU;OVD1A;ODBA_HUMAN;P12694;	branched-chain amino acid catabolic process; branched-chain amino acid metabolic process; carbon-carbon lyase activity; carboxy-lyase activity; carboxylic acid catabolic process; cellular amino acid catabolic process; lyase activity; mitochondrial matrix; organic acid catabolic process; oxidoreductase complex
PGAM2	phosphoglycerate mutase 2 (muscle) [Source:HGNC Symbol;Acc:8889]	0.44	ENSG00000164708;ENSP00000297283;5224;PGAM2;NP_000281;NM_000290;PGAM-M;P15259;PGAM2_HUMAN;	carbohydrate biosynthetic process; carbohydrate catabolic process; gluconeogenesis; glucose catabolic process; glucose metabolic process; glycolysis; hexose biosynthetic process; hexose catabolic process; hexose metabolic process; isomerase activity; monosaccharide biosynthetic process; monosaccharide catabolic process; monosaccharide metabolic process; single-organism carbohydrate catabolic proc…
ENO1	enolase 1, (alpha) [Source:HGNC Symbol;Acc:3350]	0.44	ENSG00000074800;ENSP00000234590;ENSP00000466406;ENSP00000468392;2023;ENO1;NP_001188412;NP_001419;NM_001428;ENO1L1;MPB1;PPH;ENOA_HUMAN;P06733;	carbohydrate biosynthetic process; carbohydrate catabolic process; gluconeogenesis; glucose catabolic process; glucose metabolic process; glycolysis; hexose biosynthetic process; hexose catabolic process; hexose metabolic process; monosaccharide biosynthetic process; monosaccharide catabolic process; monosaccharide metabolic process; single-organism carbohydrate catabolic process
FBP1	fructose-1,6-bisphosphatase 1 [Source:HGNC Symbol;Acc:3606]	0.44	ENSG00000165140;ENSP00000364475;ENSP00000408025;ENSP00000411619;2203;FBP1;NP_000498;NP_001121100;NM_000507;NM_001127628;F16P1_HUMAN;P09467;	adenyl nucleotide binding; adenyl ribonucleotide binding; carbohydrate binding; carbohydrate biosynthetic process; carbohydrate catabolic process; cellular carbohydrate catabolic process; cellular carbohydrate metabolic process; cellular ketone metabolic process; gluconeogenesis; glucose catabolic process; glucose metabolic process; glycolysis; hexose biosynthetic process; hexose catabolic proces…
GAPDH	glyceraldehyde-3-phosphate dehydrogenase [Source:HGNC Symbol;Acc:4141]	0.44	ENSG00000111640;ENSP00000229239;ENSP00000380065;ENSP00000380067;ENSP00000380068;ENSP00000380070;2597;GAPDH;NP_001243728;NP_002037;NM_001256799;NM_002046;GAPD;G3P_HUMAN;P04406;	carbohydrate biosynthetic process; carbohydrate catabolic process; gluconeogenesis; glucose catabolic process; glucose metabolic process; glycolysis; hexose biosynthetic process; hexose catabolic process; hexose metabolic process; monosaccharide biosynthetic process; monosaccharide catabolic process; monosaccharide metabolic process; oxidoreductase activity, acting on the aldehyde or oxo group of…
PCK2	phosphoenolpyruvate carboxykinase 2 (mitochondrial) [Source:HGNC Symbol;Acc:8725]	0.43	ENSG00000100889;ENSP00000216780;ENSP00000380171;ENSP00000441826;ENSP00000452748;ENSP00000453444;ENSP00000453528;ENSP00000453656;ENSP00000453751;ENSP00000453791;ENSP00000453998;ENSP00000454011;ENSP00000454020;5106;PCK2;NP_001018083;NP_004554;NM_001018073;NM_004563;PEPCK;PEPCK2;PCKGM_HUMAN;Q16822;	carbohydrate biosynthetic process; carbon-carbon lyase activity; carboxy-lyase activity; gluconeogenesis; glucose metabolic process; hexose biosynthetic process; hexose metabolic process; lyase activity; mitochondrial matrix; monosaccharide biosynthetic process; monosaccharide metabolic process
PCK1	phosphoenolpyruvate carboxykinase 1 (soluble) [Source:HGNC Symbol;Acc:8724]	0.43	ENSG00000124253;ENSP00000319814;ENSP00000444342;ENSP00000445767;5105;PCK1;NP_002582;NM_002591;PEPCK-C;P35558;PCKGC_HUMAN;	carbohydrate biosynthetic process; carbohydrate homeostasis; carbon-carbon lyase activity; carboxy-lyase activity; cellular carbohydrate metabolic process; gluconeogenesis; glucose homeostasis; glucose metabolic process; hexose biosynthetic process; hexose metabolic process; lyase activity; monosaccharide biosynthetic process; monosaccharide metabolic process; purine ribonucleoside triphosphate b…
PGK1	phosphoglycerate kinase 1 [Source:HGNC Symbol;Acc:8896]	0.43	ENSG00000102144;ENSG00000269666;ENSP00000362413;ENSP00000405452;ENSP00000444708;ENSP00000470986;ENSP00000472461;ENSP00000472834;5230;PGK1;NP_000282;NM_000291;P00558;PGK1_HUMAN;	adenyl nucleotide binding; adenyl ribonucleotide binding; ATP binding; carbohydrate biosynthetic process; carbohydrate catabolic process; gluconeogenesis; glucose catabolic process; glucose metabolic process; glycolysis; hexose biosynthetic process; hexose catabolic process; hexose metabolic process; monosaccharide biosynthetic process; monosaccharide catabolic process; monosaccharide metabolic p…
TPI1	triosephosphate isomerase 1 [Source:HGNC Symbol;Acc:12009]	0.43	ENSG00000111669;ENSG00000268548;ENSP00000229270;ENSP00000379933;ENSP00000443599;ENSP00000469350;ENSP00000469782;ENSP00000469966;ENSP00000475184;ENSP00000475260;ENSP00000475364;ENSP00000475493;ENSP00000475620;ENSP00000475829;ENSP00000476032;ENSP00000476157;7167;TPI1;NP_000356;NP_001152759;NP_001244955;NM_000365;NM_001159287;NM_001258026;P60174;TPIS_HUMAN;	carbohydrate biosynthetic process; carbohydrate catabolic process; gluconeogenesis; glucose catabolic process; glucose metabolic process; glycolysis; hexose biosynthetic process; hexose catabolic process; hexose metabolic process; isomerase activity; monosaccharide biosynthetic process; monosaccharide catabolic process; monosaccharide metabolic process; single-organism carbohydrate catabolic proc…
ENO3	enolase 3 (beta, muscle) [Source:HGNC Symbol;Acc:3354]	0.43	ENSG00000108515;ENSP00000324105;ENSP00000428502;ENSP00000428811;ENSP00000430055;ENSP00000430554;ENSP00000430636;ENSP00000431087;ENSP00000464874;ENSP00000465697;ENSP00000467270;ENSP00000467444;2027;ENO3;NP_001180432;NP_001967;NP_443739;NM_001193503;NM_001976;NM_053013;ENOB_HUMAN;P13929;	carbohydrate biosynthetic process; carbohydrate catabolic process; gluconeogenesis; glucose catabolic process; glucose metabolic process; glycolysis; hexose biosynthetic process; hexose catabolic process; hexose metabolic process; monosaccharide biosynthetic process; monosaccharide catabolic process; monosaccharide metabolic process; single-organism carbohydrate catabolic process; substantia nigr…
CYC1	cytochrome c-1 [Source:HGNC Symbol;Acc:2579]	0.43	ENSG00000179091;ENSP00000317159;1537;CYC1;NP_001907;NM_001916;UQCR4;CY1_HUMAN;P08574;	cellular respiration; electron transport chain; energy derivation by oxidation of organic compounds; mitochondrial inner membrane; mitochondrial membrane; organelle inner membrane; respiratory electron transport chain
MDH2	malate dehydrogenase 2, NAD (mitochondrial) [Source:HGNC Symbol;Acc:6971]	0.43	ENSG00000146701;ENSG00000262847;ENSP00000327070;ENSP00000408649;ENSP00000416929;ENSP00000459911;ENSP00000460810;ENSP00000461218;ENSP00000475550;ENSP00000475583;4191;MDH2;NP_001269332;NP_001269333;NP_005909;NM_001282404;NM_005918;MDHM_HUMAN;P40926;	aerobic respiration; carbohydrate biosynthetic process; cellular respiration; energy derivation by oxidation of organic compounds; gluconeogenesis; glucose metabolic process; hexose biosynthetic process; hexose metabolic process; mitochondrial matrix; monosaccharide biosynthetic process; monosaccharide metabolic process; tricarboxylic acid cycle
PGAM1	phosphoglycerate mutase 1 (brain) [Source:HGNC Symbol;Acc:8888]	0.43	ENSG00000171314;ENSP00000359991;5223;PGAM1;NP_002620;NM_002629;PGAMA;P18669;PGAM1_HUMAN;	carbohydrate biosynthetic process; carbohydrate catabolic process; cellular carbohydrate catabolic process; cellular carbohydrate metabolic process; coenzyme metabolic process; cofactor metabolic process; gluconeogenesis; glucose catabolic process; glucose metabolic process; glycolysis; hexose biosynthetic process; hexose catabolic process; hexose metabolic process; isomerase activity; monosaccha…
FBP2	fructose-1,6-bisphosphatase 2 [Source:HGNC Symbol;Acc:3607]	0.43	ENSG00000130957;ENSP00000364486;8789;FBP2;NP_003828;NM_003837;F16P2_HUMAN;O00757;	carbohydrate biosynthetic process; gluconeogenesis; glucose metabolic process; hexose biosynthetic process; hexose metabolic process; monosaccharide biosynthetic process; monosaccharide metabolic process
GAPDHS	glyceraldehyde-3-phosphate dehydrogenase, spermatogenic [Source:HGNC Symbol;Acc:24864]	0.43	ENSG00000105679;ENSP00000222286;ENSP00000466432;ENSP00000467255;26330;GAPDHS;NP_055179;NM_014364;GAPD2;GAPDH-2;GAPDS;G3PT_HUMAN;O14556;	carbohydrate biosynthetic process; carbohydrate catabolic process; cellular carbohydrate catabolic process; cellular carbohydrate metabolic process; gluconeogenesis; glucose catabolic process; glucose metabolic process; glycolysis; hexose biosynthetic process; hexose catabolic process; hexose metabolic process; monosaccharide biosynthetic process; monosaccharide catabolic process; monosaccharide …
ALDOB	aldolase B, fructose-bisphosphate [Source:HGNC Symbol;Acc:417]	0.43	ENSG00000136872;ENSP00000363988;229;ALDOB;NP_000026;NM_000035;ALDOB_HUMAN;P05062;	carbohydrate binding; carbohydrate biosynthetic process; carbohydrate catabolic process; carbon-carbon lyase activity; coenzyme metabolic process; cofactor metabolic process; gluconeogenesis; glucose catabolic process; glucose metabolic process; glycolysis; hexose biosynthetic process; hexose catabolic process; hexose metabolic process; lyase activity; monosaccharide binding; monosaccharide biosy…
ENO2	enolase 2 (gamma, neuronal) [Source:HGNC Symbol;Acc:3353]	0.42	ENSG00000111674;ENSG00000269528;ENSP00000229277;ENSP00000437402;ENSP00000438062;ENSP00000438873;ENSP00000441490;ENSP00000445788;ENSP00000446195;ENSP00000469457;ENSP00000470907;ENSP00000471490;ENSP00000471702;ENSP00000472373;ENSP00000472401;ENSP00000472460;ENSP00000475548;ENSP00000475722;ENSP00000476096;ENSP00000476112;2026;ENO2;NP_001966;NM_001975;ENOG_HUMAN;P09104;	carbohydrate biosynthetic process; carbohydrate catabolic process; gluconeogenesis; glucose catabolic process; glucose metabolic process; glycolysis; hexose biosynthetic process; hexose catabolic process; hexose metabolic process; monosaccharide biosynthetic process; monosaccharide catabolic process; monosaccharide metabolic process; single-organism carbohydrate catabolic process
ALDOC	aldolase C, fructose-bisphosphate [Source:HGNC Symbol;Acc:418]	0.42	ENSG00000109107;ENSP00000226253;ENSP00000378729;ENSP00000378731;ENSP00000398976;ENSP00000462674;ENSP00000463118;ENSP00000463174;ENSP00000465623;230;ALDOC;NP_005156;NM_005165;ALDOC_HUMAN;P09972;	carbohydrate biosynthetic process; carbohydrate catabolic process; carbon-carbon lyase activity; gluconeogenesis; glucose catabolic process; glucose metabolic process; glycolysis; hexose biosynthetic process; hexose catabolic process; hexose metabolic process; lyase activity; monosaccharide biosynthetic process; monosaccharide catabolic process; monosaccharide metabolic process; single-organism c…
ALDOA	aldolase A, fructose-bisphosphate [Source:HGNC Symbol;Acc:414]	0.42	ENSG00000149925;ENSP00000336927;ENSP00000378661;ENSP00000378669;ENSP00000400452;ENSP00000454499;ENSP00000455455;ENSP00000455700;ENSP00000455724;ENSP00000455800;ENSP00000455857;ENSP00000455917;ENSP00000456020;ENSP00000456098;ENSP00000457468;ENSP00000457514;ENSP00000457643;ENSP00000457683;226;ALDOA;NP_000025;NP_001121089;NP_001230106;NP_908930;NP_908932;NM_000034;NM_001127617;NM_001243177;NM_184041…	ATP biosynthetic process; ATP metabolic process; carbohydrate binding; carbohydrate biosynthetic process; carbohydrate catabolic process; carbon-carbon lyase activity; gluconeogenesis; glucose catabolic process; glucose metabolic process; glycolysis; glycosyl compound biosynthetic process; hexose biosynthetic process; hexose catabolic process; hexose metabolic process; lyase activity; monosacchar…
GPI	glucose-6-phosphate isomerase [Source:HGNC Symbol;Acc:4458]	0.42	ENSG00000105220;ENSP00000348877;ENSP00000405573;ENSP00000464797;ENSP00000464798;ENSP00000465858;ENSP00000466191;ENSP00000466851;ENSP00000467221;ENSP00000467590;ENSP00000467670;ENSP00000468201;ENSP00000468298;2821;GPI;NP_000166;NP_001171651;NM_000175;NM_001184722;AMF;G6PI_HUMAN;P06744;	carbohydrate biosynthetic process; carbohydrate catabolic process; gluconeogenesis; glucose catabolic process; glucose metabolic process; glycolysis; hexose biosynthetic process; hexose catabolic process; hexose metabolic process; isomerase activity; monosaccharide biosynthetic process; monosaccharide catabolic process; monosaccharide metabolic process; single-organism carbohydrate catabolic proc…
BCKDHB	branched chain keto acid dehydrogenase E1, beta polypeptide [Source:HGNC Symbol;Acc:987]	0.42	ENSG00000083123;ENSP00000318351;ENSP00000348880;ENSP00000358775;ENSP00000443564;594;BCKDHB;NP_000047;NP_898871;NM_000056;NM_183050;ODBB_HUMAN;P21953;	branched-chain amino acid catabolic process; branched-chain amino acid metabolic process; carbon-carbon lyase activity; carboxy-lyase activity; carboxylic acid catabolic process; cellular amino acid catabolic process; lyase activity; mitochondrial matrix; organic acid catabolic process; oxidoreductase complex
DPYSL5	dihydropyrimidinase-like 5 [Source:HGNC Symbol;Acc:20637]	0.41	ENSG00000157851;ENSP00000288699;ENSP00000385549;ENSP00000399581;ENSP00000407174;ENSP00000413075;56896;DPYSL5;NP_001240652;NP_001240653;NP_064519;NM_001253723;NM_001253724;NM_020134;CRAM;CRMP-5;CRMP5;Ulip6;DPYL5_HUMAN;Q9BPU6;
NDUFV2	NADH dehydrogenase (ubiquinone) flavoprotein 2, 24kDa [Source:HGNC Symbol;Acc:7717]	0.39	ENSG00000178127;ENSP00000327268;ENSP00000382908;ENSP00000461911;ENSP00000464504;4729;NDUFV2;NP_066552;NM_021074;CI-24k;NDUV2_HUMAN;P19404;	cellular respiration; electron transport chain; energy derivation by oxidation of organic compounds; mitochondrial inner membrane; mitochondrial membrane; mitochondrial membrane part; organelle inner membrane; oxidative phosphorylation; oxidoreductase complex; respiratory electron transport chain
MDH1	malate dehydrogenase 1, NAD (soluble) [Source:HGNC Symbol;Acc:6970]	0.38	ENSG00000014641;ENSP00000233114;ENSP00000377945;ENSP00000386719;ENSP00000386743;ENSP00000394504;ENSP00000399004;ENSP00000400937;ENSP00000409027;ENSP00000410073;ENSP00000438144;ENSP00000446395;4190;MDH1;NP_001186040;NP_001186041;NP_005908;NM_001199111;NM_001199112;NM_005917;MDHC_HUMAN;P40925;	carbohydrate biosynthetic process; gluconeogenesis; glucose metabolic process; hexose biosynthetic process; hexose metabolic process; monosaccharide biosynthetic process; monosaccharide metabolic process
CYCS	cytochrome c, somatic [Source:HGNC Symbol;Acc:19986]	0.38	ENSG00000172115;ENSP00000307786;ENSP00000386270;ENSP00000387279;ENSP00000416479;54205;CYCS;NP_061820;NM_018947;CYC_HUMAN;P99999;	cellular respiration; electron transport chain; energy derivation by oxidation of organic compounds; mitochondrial inner membrane; mitochondrial membrane; organelle inner membrane; respiratory electron transport chain
GOT1	glutamic-oxaloacetic transaminase 1, soluble [Source:HGNC Symbol;Acc:4432]	0.37	ENSG00000120053;ENSP00000359539;ENSP00000445578;2805;GOT1;NP_002070;NM_002079;AATC_HUMAN;P17174;	carbohydrate biosynthetic process; carboxylic acid catabolic process; cellular amino acid catabolic process; cellular carbohydrate metabolic process; gluconeogenesis; glucose metabolic process; hexose biosynthetic process; hexose metabolic process; monosaccharide biosynthetic process; monosaccharide metabolic process; organic acid catabolic process
PC	pyruvate carboxylase [Source:HGNC Symbol;Acc:8636]	0.36	ENSG00000173599;ENSP00000347900;ENSP00000377527;ENSP00000377530;ENSP00000377532;ENSP00000434192;ENSP00000435905;5091;PC;NP_000911;NP_001035806;NP_071504;NM_000920;NM_001040716;NM_022172;PCB;P11498;PYC_HUMAN;	carbohydrate biosynthetic process; cofactor metabolic process; gluconeogenesis; glucose metabolic process; hexose biosynthetic process; hexose metabolic process; mitochondrial matrix; monosaccharide biosynthetic process; monosaccharide metabolic process
UQCRC2	ubiquinol-cytochrome c reductase core protein II [Source:HGNC Symbol;Acc:12586]	0.36	ENSG00000140740;ENSP00000268379;ENSP00000455088;ENSP00000456232;ENSP00000456738;ENSP00000457600;ENSP00000457662;7385;UQCRC2;NP_003357;NM_003366;QCR2;UQCR2;P22695;QCR2_HUMAN;	aerobic respiration; cellular respiration; electron transport chain; energy derivation by oxidation of organic compounds; mitochondrial inner membrane; mitochondrial membrane; organelle inner membrane; oxidative phosphorylation; respiratory electron transport chain

## Sheet: Scifo et al_Suppl Table 4B
Supplementary Table 4B: List of interactions and their descriptions in the PPT1 interaction network.
Gene 1	Gene 2	Weight	Network group	Networks
ENO2	CYC1	0.00844787	Genetic&nbsp;interactions	Lin-Smith-2010
PGK1	SLC25A12	0.00608841	Genetic&nbsp;interactions	Lin-Smith-2010
PGAM2	PDHA1	0.0058814	Genetic&nbsp;interactions	Lin-Smith-2010
FBP2	ATP5D	0.00586213	Genetic&nbsp;interactions	Lin-Smith-2010
TPI1	CANX	0.00409562	Genetic&nbsp;interactions	Lin-Smith-2010
PCK2	FBP1	0.00392347	Genetic&nbsp;interactions	Lin-Smith-2010
ALDOB	PDHX	0.00357113	Genetic&nbsp;interactions	Lin-Smith-2010
VAPB	PPT1	0.00356931	Genetic&nbsp;interactions	Lin-Smith-2010
PCK1	PPT1	0.00313766	Genetic&nbsp;interactions	Lin-Smith-2010
GOT1	SLC25A12	0.0029125	Genetic&nbsp;interactions	Lin-Smith-2010
MDH2	PDPR	0.00255544	Genetic&nbsp;interactions	Lin-Smith-2010
MDH1	FBP1	0.00210337	Genetic&nbsp;interactions	Lin-Smith-2010
PC	ATP5A1	0.00202491	Genetic&nbsp;interactions	Lin-Smith-2010
PDK1	CTSD	0.00181709	Genetic&nbsp;interactions	Lin-Smith-2010
FBP1	VAPB	0.0018011	Genetic&nbsp;interactions	Lin-Smith-2010
ENO2	CTSD	0.00174589	Genetic&nbsp;interactions	Lin-Smith-2010
PCK2	DBH	0.00167934	Genetic&nbsp;interactions	Lin-Smith-2010
PDK4	PDP2	0.00164331	Genetic&nbsp;interactions	Lin-Smith-2010
PDHA1	CANX	0.00161022	Genetic&nbsp;interactions	Lin-Smith-2010
PDHX	DBT	0.00156273	Genetic&nbsp;interactions	Lin-Smith-2010
ENO2	ATP5A1	0.00152036	Genetic&nbsp;interactions	Lin-Smith-2010
NDUFV2	ATP5A1	0.0014949	Genetic&nbsp;interactions	Lin-Smith-2010
NDUFV2	PDK1	0.0013731	Genetic&nbsp;interactions	Lin-Smith-2010
SLC25A13	CANX	0.00134816	Genetic&nbsp;interactions	Lin-Smith-2010
ENO1	DLAT	0.00133553	Genetic&nbsp;interactions	Lin-Smith-2010
PCK1	CALR	0.00132022	Genetic&nbsp;interactions	Lin-Smith-2010
DPYSL5	GAPDH	0.00127107	Genetic&nbsp;interactions	Lin-Smith-2010
PCK1	PDP2	0.00117902	Genetic&nbsp;interactions	Lin-Smith-2010
PDPR	VAPB	0.00117527	Genetic&nbsp;interactions	Lin-Smith-2010
BCKDHB	PDP2	0.00117409	Genetic&nbsp;interactions	Lin-Smith-2010
ENO1	ATP1A1	0.00114952	Genetic&nbsp;interactions	Lin-Smith-2010
GAPDH	ATP5A1	0.00114216	Genetic&nbsp;interactions	Lin-Smith-2010
ATP5A1	VAPB	0.00112527	Genetic&nbsp;interactions	Lin-Smith-2010
PDP2	ATP5O	0.00110638	Genetic&nbsp;interactions	Lin-Smith-2010
PDK4	ATP5B	0.00108072	Genetic&nbsp;interactions	Lin-Smith-2010
PDPR	VCP	0.00106951	Genetic&nbsp;interactions	Lin-Smith-2010
ENO2	ATP1A1	0.00106922	Genetic&nbsp;interactions	Lin-Smith-2010
GOT1	VCP	0.00106751	Genetic&nbsp;interactions	Lin-Smith-2010
ATP5C1	DLAT	0.00106683	Genetic&nbsp;interactions	Lin-Smith-2010
DPYSL5	ATP5O	0.00103301	Genetic&nbsp;interactions	Lin-Smith-2010
GOT1	PDHB	0.00101994	Genetic&nbsp;interactions	Lin-Smith-2010
ATP5A1	PDHB	0.000978379	Genetic&nbsp;interactions	Lin-Smith-2010
CTSD	MAP1B	0.000938359	Genetic&nbsp;interactions	Lin-Smith-2010
ENO1	PDHB	0.000928305	Genetic&nbsp;interactions	Lin-Smith-2010
PDK3	DLAT	0.000927318	Genetic&nbsp;interactions	Lin-Smith-2010
BCKDHB	ENO2	0.000869342	Genetic&nbsp;interactions	Lin-Smith-2010
MDH1	PDK3	0.000865755	Genetic&nbsp;interactions	Lin-Smith-2010
PDK4	CANX	0.000851268	Genetic&nbsp;interactions	Lin-Smith-2010
DLAT	VCP	0.000836685	Genetic&nbsp;interactions	Lin-Smith-2010
ATP5A1	MAP1B	0.000817141	Genetic&nbsp;interactions	Lin-Smith-2010
PDK1	ATP5J	0.000806746	Genetic&nbsp;interactions	Lin-Smith-2010
DBT	DBH	0.0007834	Genetic&nbsp;interactions	Lin-Smith-2010
BCKDHB	ATP5B	0.000772139	Genetic&nbsp;interactions	Lin-Smith-2010
ATP5B	PDHB	0.000766909	Genetic&nbsp;interactions	Lin-Smith-2010
CANX	ATP1A1	0.000748036	Genetic&nbsp;interactions	Lin-Smith-2010
DBT	VAPB	0.000746929	Genetic&nbsp;interactions	Lin-Smith-2010
PDK3	CANX	0.000700749	Genetic&nbsp;interactions	Lin-Smith-2010
PCK1	ATP1A1	0.000695661	Genetic&nbsp;interactions	Lin-Smith-2010
PDHB	DBH	0.000670279	Genetic&nbsp;interactions	Lin-Smith-2010
DLAT	MAP1B	0.000667656	Genetic&nbsp;interactions	Lin-Smith-2010
ATP5O	ATP1A1	0.000652804	Genetic&nbsp;interactions	Lin-Smith-2010
BCKDHB	PDK3	0.00064896	Genetic&nbsp;interactions	Lin-Smith-2010
ATP5O	DBH	0.000635933	Genetic&nbsp;interactions	Lin-Smith-2010
PDK3	ATP5O	0.000611537	Genetic&nbsp;interactions	Lin-Smith-2010
DBH	MAP1B	0.000559816	Genetic&nbsp;interactions	Lin-Smith-2010
BCKDHB	PDHB	0.000559438	Genetic&nbsp;interactions	Lin-Smith-2010
PDK3	MAP1B	0.00053834	Genetic&nbsp;interactions	Lin-Smith-2010
VAPB	MAP1B	0.000533755	Genetic&nbsp;interactions	Lin-Smith-2010
ATP5J	PDHB	0.000498814	Genetic&nbsp;interactions	Lin-Smith-2010
BCKDHB	BCKDHA	1.39647	Pathway	PATHWAYCOMMONS-HUMANCYC; Wu-Stein-2010
CALR	CANX	1.27101	Pathway	PATHWAYCOMMONS-REACTOME; Wu-Stein-2010
BCKDHA	DBT	0.902956	Pathway	PATHWAYCOMMONS-REACTOME; Wu-Stein-2010
BCKDHB	DBT	0.902956	Pathway	PATHWAYCOMMONS-REACTOME; Wu-Stein-2010
DPYSL5	CRMP1	0.816497	Pathway	Wu-Stein-2010
PDP2	PDPR	0.665658	Pathway	Wu-Stein-2010
PDHX	DLAT	0.502193	Pathway	PATHWAYCOMMONS-REACTOME; Wu-Stein-2010
PDHB	DLAT	0.459143	Pathway	PATHWAYCOMMONS-REACTOME; Wu-Stein-2010
PDHX	PDHB	0.435855	Pathway	PATHWAYCOMMONS-REACTOME; Wu-Stein-2010
PDHA1	DLAT	0.429735	Pathway	PATHWAYCOMMONS-REACTOME; Wu-Stein-2010
PDHX	PDHA1	0.410121	Pathway	PATHWAYCOMMONS-REACTOME; Wu-Stein-2010
PDHB	PDHA1	0.384345	Pathway	PATHWAYCOMMONS-REACTOME; Wu-Stein-2010
BCKDHA	DLD	0.372357	Pathway	PATHWAYCOMMONS-REACTOME; Wu-Stein-2010
BCKDHB	DLD	0.372357	Pathway	PATHWAYCOMMONS-REACTOME; Wu-Stein-2010
PDPR	PDP1	0.329315	Pathway	Wu-Stein-2010
DLD	DBT	0.296277	Pathway	PATHWAYCOMMONS-REACTOME; Wu-Stein-2010
PDP1	PDHB	0.254695	Pathway	Wu-Stein-2010
DLD	DLAT	0.254553	Pathway	PATHWAYCOMMONS-REACTOME; Wu-Stein-2010
PDHX	DLD	0.238954	Pathway	PATHWAYCOMMONS-REACTOME; Wu-Stein-2010
CYCS	VDAC2	0.226928	Pathway	Wu-Stein-2010
DLD	PDHB	0.218453	Pathway	PATHWAYCOMMONS-REACTOME; Wu-Stein-2010
PDP1	PDHA1	0.214516	Pathway	Wu-Stein-2010
DLD	PDHA1	0.204449	Pathway	PATHWAYCOMMONS-REACTOME; Wu-Stein-2010
UQCRC2	CYC1	0.204422	Pathway	PATHWAYCOMMONS-REACTOME; Wu-Stein-2010
PDK2	DLAT	0.192189	Pathway	Wu-Stein-2010
PDPR	PDHB	0.171349	Pathway	Wu-Stein-2010
PDK2	PDHX	0.16818	Pathway	Wu-Stein-2010
PDPR	PDHA1	0.144318	Pathway	Wu-Stein-2010
ATP5B	ATP5O	0.143031	Pathway	PATHWAYCOMMONS-REACTOME; Wu-Stein-2010
ATP5C1	ATP5O	0.143031	Pathway	PATHWAYCOMMONS-REACTOME; Wu-Stein-2010
ATP5C1	ATP5B	0.143031	Pathway	PATHWAYCOMMONS-REACTOME; Wu-Stein-2010
ATP5H	ATP5O	0.143031	Pathway	PATHWAYCOMMONS-REACTOME; Wu-Stein-2010
ATP5H	ATP5B	0.143031	Pathway	PATHWAYCOMMONS-REACTOME; Wu-Stein-2010
ATP5H	ATP5C1	0.143031	Pathway	PATHWAYCOMMONS-REACTOME; Wu-Stein-2010
ATP5D	ATP5O	0.143031	Pathway	PATHWAYCOMMONS-REACTOME; Wu-Stein-2010
ATP5D	ATP5B	0.143031	Pathway	PATHWAYCOMMONS-REACTOME; Wu-Stein-2010
ATP5D	ATP5C1	0.143031	Pathway	PATHWAYCOMMONS-REACTOME; Wu-Stein-2010
ATP5D	ATP5H	0.143031	Pathway	PATHWAYCOMMONS-REACTOME; Wu-Stein-2010
ATP5F1	ATP5O	0.143031	Pathway	PATHWAYCOMMONS-REACTOME; Wu-Stein-2010
ATP5F1	ATP5B	0.143031	Pathway	PATHWAYCOMMONS-REACTOME; Wu-Stein-2010
ATP5F1	ATP5C1	0.143031	Pathway	PATHWAYCOMMONS-REACTOME; Wu-Stein-2010
ATP5F1	ATP5H	0.143031	Pathway	PATHWAYCOMMONS-REACTOME; Wu-Stein-2010
ATP5F1	ATP5D	0.143031	Pathway	PATHWAYCOMMONS-REACTOME; Wu-Stein-2010
MT-ATP6	ATP5O	0.143031	Pathway	PATHWAYCOMMONS-REACTOME; Wu-Stein-2010
MT-ATP6	ATP5B	0.143031	Pathway	PATHWAYCOMMONS-REACTOME; Wu-Stein-2010
MT-ATP6	ATP5C1	0.143031	Pathway	PATHWAYCOMMONS-REACTOME; Wu-Stein-2010
MT-ATP6	ATP5H	0.143031	Pathway	PATHWAYCOMMONS-REACTOME; Wu-Stein-2010
MT-ATP6	ATP5D	0.143031	Pathway	PATHWAYCOMMONS-REACTOME; Wu-Stein-2010
MT-ATP6	ATP5F1	0.143031	Pathway	PATHWAYCOMMONS-REACTOME; Wu-Stein-2010
ATP5J	ATP5O	0.143031	Pathway	PATHWAYCOMMONS-REACTOME; Wu-Stein-2010
ATP5J	ATP5B	0.143031	Pathway	PATHWAYCOMMONS-REACTOME; Wu-Stein-2010
ATP5J	ATP5C1	0.143031	Pathway	PATHWAYCOMMONS-REACTOME; Wu-Stein-2010
ATP5J	ATP5H	0.143031	Pathway	PATHWAYCOMMONS-REACTOME; Wu-Stein-2010
ATP5J	ATP5D	0.143031	Pathway	PATHWAYCOMMONS-REACTOME; Wu-Stein-2010
ATP5J	ATP5F1	0.143031	Pathway	PATHWAYCOMMONS-REACTOME; Wu-Stein-2010
ATP5J	MT-ATP6	0.143031	Pathway	PATHWAYCOMMONS-REACTOME; Wu-Stein-2010
ATP5I	ATP5O	0.143031	Pathway	PATHWAYCOMMONS-REACTOME; Wu-Stein-2010
ATP5I	ATP5B	0.143031	Pathway	PATHWAYCOMMONS-REACTOME; Wu-Stein-2010
ATP5I	ATP5C1	0.143031	Pathway	PATHWAYCOMMONS-REACTOME; Wu-Stein-2010
ATP5I	ATP5H	0.143031	Pathway	PATHWAYCOMMONS-REACTOME; Wu-Stein-2010
ATP5I	ATP5D	0.143031	Pathway	PATHWAYCOMMONS-REACTOME; Wu-Stein-2010
ATP5I	ATP5F1	0.143031	Pathway	PATHWAYCOMMONS-REACTOME; Wu-Stein-2010
ATP5I	MT-ATP6	0.143031	Pathway	PATHWAYCOMMONS-REACTOME; Wu-Stein-2010
ATP5I	ATP5J	0.143031	Pathway	PATHWAYCOMMONS-REACTOME; Wu-Stein-2010
ATP5E	ATP5O	0.143031	Pathway	PATHWAYCOMMONS-REACTOME; Wu-Stein-2010
ATP5E	ATP5B	0.143031	Pathway	PATHWAYCOMMONS-REACTOME; Wu-Stein-2010
ATP5E	ATP5C1	0.143031	Pathway	PATHWAYCOMMONS-REACTOME; Wu-Stein-2010
ATP5E	ATP5H	0.143031	Pathway	PATHWAYCOMMONS-REACTOME; Wu-Stein-2010
ATP5E	ATP5D	0.143031	Pathway	PATHWAYCOMMONS-REACTOME; Wu-Stein-2010
ATP5E	ATP5F1	0.143031	Pathway	PATHWAYCOMMONS-REACTOME; Wu-Stein-2010
ATP5E	MT-ATP6	0.143031	Pathway	PATHWAYCOMMONS-REACTOME; Wu-Stein-2010
ATP5E	ATP5J	0.143031	Pathway	PATHWAYCOMMONS-REACTOME; Wu-Stein-2010
ATP5E	ATP5I	0.143031	Pathway	PATHWAYCOMMONS-REACTOME; Wu-Stein-2010
ATP5J2	ATP5O	0.143031	Pathway	PATHWAYCOMMONS-REACTOME; Wu-Stein-2010
ATP5J2	ATP5B	0.143031	Pathway	PATHWAYCOMMONS-REACTOME; Wu-Stein-2010
ATP5J2	ATP5C1	0.143031	Pathway	PATHWAYCOMMONS-REACTOME; Wu-Stein-2010
ATP5J2	ATP5H	0.143031	Pathway	PATHWAYCOMMONS-REACTOME; Wu-Stein-2010
ATP5J2	ATP5D	0.143031	Pathway	PATHWAYCOMMONS-REACTOME; Wu-Stein-2010
ATP5J2	ATP5F1	0.143031	Pathway	PATHWAYCOMMONS-REACTOME; Wu-Stein-2010
ATP5J2	MT-ATP6	0.143031	Pathway	PATHWAYCOMMONS-REACTOME; Wu-Stein-2010
ATP5J2	ATP5J	0.143031	Pathway	PATHWAYCOMMONS-REACTOME; Wu-Stein-2010
ATP5J2	ATP5I	0.143031	Pathway	PATHWAYCOMMONS-REACTOME; Wu-Stein-2010
ATP5J2	ATP5E	0.143031	Pathway	PATHWAYCOMMONS-REACTOME; Wu-Stein-2010
ATP5L	ATP5O	0.143031	Pathway	PATHWAYCOMMONS-REACTOME; Wu-Stein-2010
ATP5L	ATP5B	0.143031	Pathway	PATHWAYCOMMONS-REACTOME; Wu-Stein-2010
ATP5L	ATP5C1	0.143031	Pathway	PATHWAYCOMMONS-REACTOME; Wu-Stein-2010
ATP5L	ATP5H	0.143031	Pathway	PATHWAYCOMMONS-REACTOME; Wu-Stein-2010
ATP5L	ATP5D	0.143031	Pathway	PATHWAYCOMMONS-REACTOME; Wu-Stein-2010
ATP5L	ATP5F1	0.143031	Pathway	PATHWAYCOMMONS-REACTOME; Wu-Stein-2010
ATP5L	MT-ATP6	0.143031	Pathway	PATHWAYCOMMONS-REACTOME; Wu-Stein-2010
ATP5L	ATP5J	0.143031	Pathway	PATHWAYCOMMONS-REACTOME; Wu-Stein-2010
ATP5L	ATP5I	0.143031	Pathway	PATHWAYCOMMONS-REACTOME; Wu-Stein-2010
ATP5L	ATP5E	0.143031	Pathway	PATHWAYCOMMONS-REACTOME; Wu-Stein-2010
ATP5L	ATP5J2	0.143031	Pathway	PATHWAYCOMMONS-REACTOME; Wu-Stein-2010
ATP5G1	ATP5O	0.143031	Pathway	PATHWAYCOMMONS-REACTOME; Wu-Stein-2010
ATP5G1	ATP5B	0.143031	Pathway	PATHWAYCOMMONS-REACTOME; Wu-Stein-2010
ATP5G1	ATP5C1	0.143031	Pathway	PATHWAYCOMMONS-REACTOME; Wu-Stein-2010
ATP5G1	ATP5H	0.143031	Pathway	PATHWAYCOMMONS-REACTOME; Wu-Stein-2010
ATP5G1	ATP5D	0.143031	Pathway	PATHWAYCOMMONS-REACTOME; Wu-Stein-2010
ATP5G1	ATP5F1	0.143031	Pathway	PATHWAYCOMMONS-REACTOME; Wu-Stein-2010
ATP5G1	MT-ATP6	0.143031	Pathway	PATHWAYCOMMONS-REACTOME; Wu-Stein-2010
ATP5G1	ATP5J	0.143031	Pathway	PATHWAYCOMMONS-REACTOME; Wu-Stein-2010
ATP5G1	ATP5I	0.143031	Pathway	PATHWAYCOMMONS-REACTOME; Wu-Stein-2010
ATP5G1	ATP5E	0.143031	Pathway	PATHWAYCOMMONS-REACTOME; Wu-Stein-2010
ATP5G1	ATP5J2	0.143031	Pathway	PATHWAYCOMMONS-REACTOME; Wu-Stein-2010
ATP5G1	ATP5L	0.143031	Pathway	PATHWAYCOMMONS-REACTOME; Wu-Stein-2010
ATP5A1	ATP5O	0.140639	Pathway	PATHWAYCOMMONS-REACTOME; Wu-Stein-2010
ATP5B	ATP5A1	0.140639	Pathway	PATHWAYCOMMONS-REACTOME; Wu-Stein-2010
ATP5C1	ATP5A1	0.140639	Pathway	PATHWAYCOMMONS-REACTOME; Wu-Stein-2010
ATP5H	ATP5A1	0.140639	Pathway	PATHWAYCOMMONS-REACTOME; Wu-Stein-2010
ATP5D	ATP5A1	0.140639	Pathway	PATHWAYCOMMONS-REACTOME; Wu-Stein-2010
ATP5F1	ATP5A1	0.140639	Pathway	PATHWAYCOMMONS-REACTOME; Wu-Stein-2010
MT-ATP6	ATP5A1	0.140639	Pathway	PATHWAYCOMMONS-REACTOME; Wu-Stein-2010
ATP5J	ATP5A1	0.140639	Pathway	PATHWAYCOMMONS-REACTOME; Wu-Stein-2010
ATP5I	ATP5A1	0.140639	Pathway	PATHWAYCOMMONS-REACTOME; Wu-Stein-2010
ATP5E	ATP5A1	0.140639	Pathway	PATHWAYCOMMONS-REACTOME; Wu-Stein-2010
ATP5J2	ATP5A1	0.140639	Pathway	PATHWAYCOMMONS-REACTOME; Wu-Stein-2010
ATP5L	ATP5A1	0.140639	Pathway	PATHWAYCOMMONS-REACTOME; Wu-Stein-2010
ATP5G1	ATP5A1	0.140639	Pathway	PATHWAYCOMMONS-REACTOME; Wu-Stein-2010
PDK2	PDHB	0.136628	Pathway	Wu-Stein-2010
PDK2	PDHA1	0.115074	Pathway	Wu-Stein-2010
PDK2	DLD	0.0915219	Pathway	Wu-Stein-2010
UQCRC2	CYCS	0.0777472	Pathway	PATHWAYCOMMONS-REACTOME; Wu-Stein-2010
CYCS	CYC1	0.0242355	Pathway	Wu-Stein-2010
BCKDHB	BCKDHA	3.47596	Physical&nbsp;interactions	IREF-BIND; IREF-DIP; IREF-INTACT; IREF-OPHID
PDK3	DLAT	2.15445	Physical&nbsp;interactions	BIOGRID-SMALL-SCALE-STUDIES; IREF-BIND; IREF-DIP
PDHB	PDHA1	1.94751	Physical&nbsp;interactions	BIOGRID-SMALL-SCALE-STUDIES; Havugimana-Emili-2012; IREF-DIP; IREF-INTACT; IREF-OPHID
PDHX	DLD	1	Physical&nbsp;interactions	IREF-DIP
PDHX	DLAT	0.774931	Physical&nbsp;interactions	BIOGRID-SMALL-SCALE-STUDIES; Havugimana-Emili-2012; IREF-INTACT
PDK2	PDHX	0.772712	Physical&nbsp;interactions	BIOGRID-SMALL-SCALE-STUDIES; IREF-OPHID
ALDOA	ALDOC	0.74461	Physical&nbsp;interactions	Havugimana-Emili-2012; Kristensen-Foster-2012
CYCS	CYC1	0.710929	Physical&nbsp;interactions	BIOGRID-SMALL-SCALE-STUDIES; IREF-OPHID
PDK3	PDHA1	0.707107	Physical&nbsp;interactions	IREF-BIND
PDP1	PDHA1	0.657227	Physical&nbsp;interactions	IREF-INTACT
PC	GOT1	0.655163	Physical&nbsp;interactions	BIOGRID-SMALL-SCALE-STUDIES
PDHX	PDHB	0.599103	Physical&nbsp;interactions	BIOGRID-SMALL-SCALE-STUDIES; Havugimana-Emili-2012; IREF-OPHID
PDK1	PDK2	0.474783	Physical&nbsp;interactions	BIOGRID-SMALL-SCALE-STUDIES; IREF-OPHID
MT-ATP6	ATP5F1	0.386213	Physical&nbsp;interactions	IREF-OPHID
PDHB	DLAT	0.302037	Physical&nbsp;interactions	BIOGRID-SMALL-SCALE-STUDIES; IREF-INTACT; IREF-OPHID
PC	MDH2	0.300437	Physical&nbsp;interactions	BIOGRID-SMALL-SCALE-STUDIES; IREF-OPHID
ATP5F1	ATP5D	0.300334	Physical&nbsp;interactions	Havugimana-Emili-2012
DLD	DBT	0.27246	Physical&nbsp;interactions	Havugimana-Emili-2012
GPI	ENO3	0.269712	Physical&nbsp;interactions	Havugimana-Emili-2012
ATP5H	ATP5O	0.253176	Physical&nbsp;interactions	Havugimana-Emili-2012
PGAM1	GAPDH	0.241901	Physical&nbsp;interactions	Havugimana-Emili-2012
ATP5J2	ATP5J	0.238592	Physical&nbsp;interactions	Havugimana-Emili-2012
ATP5D	ATP5A1	0.235558	Physical&nbsp;interactions	Havugimana-Emili-2012; IREF-OPHID
PDK2	DLAT	0.234662	Physical&nbsp;interactions	BIOGRID-SMALL-SCALE-STUDIES
ATP5D	ATP5B	0.20585	Physical&nbsp;interactions	Havugimana-Emili-2012; IREF-OPHID
PDK1	PDHA1	0.201019	Physical&nbsp;interactions	IREF-INTACT
ATP5G1	ATP5D	0.18952	Physical&nbsp;interactions	IREF-OPHID
ENO3	ENO1	0.187586	Physical&nbsp;interactions	Havugimana-Emili-2012
ALDOA	PGK1	0.170077	Physical&nbsp;interactions	Havugimana-Emili-2012
PGK1	GAPDH	0.166725	Physical&nbsp;interactions	Havugimana-Emili-2012; IREF-INTACT; IREF-OPHID
PDHX	PDHA1	0.162313	Physical&nbsp;interactions	Havugimana-Emili-2012
CYCS	PRDX2	0.161853	Physical&nbsp;interactions	Havugimana-Emili-2012
ATP5J	ATP5O	0.160934	Physical&nbsp;interactions	Havugimana-Emili-2012
GPI	TPI1	0.151714	Physical&nbsp;interactions	Havugimana-Emili-2012
UQCRC2	ATP5J	0.143195	Physical&nbsp;interactions	Havugimana-Emili-2012
UQCRC2	ATP5O	0.138455	Physical&nbsp;interactions	Havugimana-Emili-2012
ATP5G1	ATP5O	0.137983	Physical&nbsp;interactions	IREF-OPHID
PDHA1	DLAT	0.134021	Physical&nbsp;interactions	Havugimana-Emili-2012; IREF-OPHID
TPI1	PGK1	0.130047	Physical&nbsp;interactions	Havugimana-Emili-2012; IREF-OPHID
TPI1	PGAM2	0.124821	Physical&nbsp;interactions	IREF-OPHID
ATP5A1	ATP5O	0.12409	Physical&nbsp;interactions	Havugimana-Emili-2012; IREF-OPHID
NDUFV2	CRMP1	0.123373	Physical&nbsp;interactions	IREF-INTACT; IREF-OPHID
PDK1	DLAT	0.122321	Physical&nbsp;interactions	BIOGRID-SMALL-SCALE-STUDIES
ATP5F1	ATP5C1	0.119009	Physical&nbsp;interactions	Havugimana-Emili-2012; IREF-OPHID
FBP1	ATP5J2	0.117794	Physical&nbsp;interactions	IREF-INTACT; IREF-OPHID
PGK1	ENO1	0.115829	Physical&nbsp;interactions	Havugimana-Emili-2012
ATP5G1	ATP5A1	0.114453	Physical&nbsp;interactions	IREF-OPHID
ATP5B	ATP5O	0.107904	Physical&nbsp;interactions	Havugimana-Emili-2012; IREF-OPHID
VCP	CRMP1	0.105544	Physical&nbsp;interactions	IREF-INTACT; Vinayagam-Wanker-2011
TPI1	ENO1	0.105518	Physical&nbsp;interactions	Havugimana-Emili-2012
TPI1	GAPDH	0.104535	Physical&nbsp;interactions	Havugimana-Emili-2012; IREF-OPHID
ATP5G1	ATP5B	0.0973179	Physical&nbsp;interactions	IREF-OPHID
GAPDH	ENO1	0.0969734	Physical&nbsp;interactions	Havugimana-Emili-2012
ATP5D	ATP5O	0.091984	Physical&nbsp;interactions	IREF-OPHID
DLD	DLAT	0.0902859	Physical&nbsp;interactions	Havugimana-Emili-2012; IREF-OPHID
CYCS	VDAC2	0.0837162	Physical&nbsp;interactions	IREF-OPHID
ALDOA	ALDOB	0.0813526	Physical&nbsp;interactions	IREF-INTACT
UQCRC2	DLD	0.0766375	Physical&nbsp;interactions	Havugimana-Emili-2012
PDHA1	PRDX2	0.0745561	Physical&nbsp;interactions	IREF-OPHID
ALDOA	ENO3	0.073733	Physical&nbsp;interactions	IREF-INTACT
ATP5C1	ATP5A1	0.0702438	Physical&nbsp;interactions	Havugimana-Emili-2012; IREF-OPHID
MDH2	ATP5A1	0.068856	Physical&nbsp;interactions	Havugimana-Emili-2012
ATP5B	ATP5A1	0.0659024	Physical&nbsp;interactions	Havugimana-Emili-2012; IREF-OPHID
PGK1	PGAM2	0.0628578	Physical&nbsp;interactions	IREF-OPHID
BCKDHA	PDHB	0.0628245	Physical&nbsp;interactions	IREF-OPHID
ATP5C1	ATP5B	0.0617788	Physical&nbsp;interactions	Havugimana-Emili-2012; IREF-OPHID
MDH2	ATP5B	0.06095	Physical&nbsp;interactions	Havugimana-Emili-2012
CANX	VCP	0.0606339	Physical&nbsp;interactions	Yu-Chow-2013
MDH1	PRDX5	0.0571089	Physical&nbsp;interactions	Havugimana-Emili-2012
UQCRC2	ATP5B	0.053983	Physical&nbsp;interactions	Havugimana-Emili-2012
PGK1	ATP5A1	0.0539168	Physical&nbsp;interactions	Havugimana-Emili-2012
CYC1	ATP5A1	0.0420166	Physical&nbsp;interactions	Havugimana-Emili-2012
ATP5F1	ATP5O	0.0394977	Physical&nbsp;interactions	IREF-OPHID
PRDX2	PRDX5	0.0347523	Physical&nbsp;interactions	Havugimana-Emili-2012
ALDOA	ENO1	0.033661	Physical&nbsp;interactions	IREF-INTACT
GAPDH	CTSD	0.0335977	Physical&nbsp;interactions	IREF-OPHID
ATP5G1	ATP5C1	0.0284539	Physical&nbsp;interactions	IREF-OPHID
PRDX2	PRDX4	0.0275172	Physical&nbsp;interactions	IREF-INTACT
ATP5D	ATP5C1	0.0189684	Physical&nbsp;interactions	IREF-OPHID
DLD	PDHA1	0.0176767	Physical&nbsp;interactions	IREF-OPHID
DLD	PDHB	0.016441	Physical&nbsp;interactions	IREF-OPHID
ATP5C1	ATP5O	0.0138102	Physical&nbsp;interactions	IREF-OPHID
PC	PDHB	0.0136357	Physical&nbsp;interactions	IREF-OPHID
CALR	CANX	0.0122858	Physical&nbsp;interactions	BIOGRID-SMALL-SCALE-STUDIES
MDH2	ATP5F1	0.00912575	Physical&nbsp;interactions	IREF-OPHID
GOT1	ATP5C1	0.00833126	Physical&nbsp;interactions	IREF-OPHID
PC	ATP5C1	0.00704776	Physical&nbsp;interactions	IREF-OPHID
MDH2	ATP5C1	0.00319077	Physical&nbsp;interactions	IREF-OPHID
ATP5B	ATP5A1	2.54979	Predicted	I2D-BIND-Rat2Human; I2D-BioGRID-Yeast2Human; I2D-Krogan-Greenblatt-2006-Core-Yeast2Human; I2D-vonMering-Bork-2002-High-Yeast2Human; Stuart-Kim-2003
MT-ATP6	ATP5F1	1.95018	Predicted	I2D-BIND-Yeast2Human; I2D-BioGRID-Yeast2Human; I2D-Yu-Vidal-2008-GoldStd-Yeast2Human
BCKDHA	PDHB	1.56235	Predicted	I2D-BioGRID-Worm2Human; I2D-MINT-Worm2Human; Wu-Stein-2010
PDHB	DLAT	1.41398	Predicted	I2D-BioGRID-Yeast2Human; I2D-Krogan-Greenblatt-2006-Core-Yeast2Human; I2D-vonMering-Bork-2002-High-Yeast2Human; Stuart-Kim-2003
PDHA1	DLAT	1.34781	Predicted	I2D-BioGRID-Yeast2Human; I2D-Krogan-Greenblatt-2006-Core-Yeast2Human; I2D-vonMering-Bork-2002-High-Yeast2Human; Stuart-Kim-2003
ATP5F1	ATP5O	1.03184	Predicted	I2D-BIND-Yeast2Human; I2D-BioGRID-Yeast2Human; Stuart-Kim-2003
ATP5C1	ATP5O	1	Predicted	I2D-vonMering-Bork-2002-High-Yeast2Human
SLC25A12	SLC25A13	1	Predicted	Wu-Stein-2010
PCK1	PCK2	1	Predicted	Wu-Stein-2010
ALDOA	ALDOB	0.876549	Predicted	Wu-Stein-2010
ENO2	ENO3	0.734132	Predicted	Wu-Stein-2010
ATP5C1	ATP5A1	0.653185	Predicted	I2D-BIND-Rat2Human; I2D-vonMering-Bork-2002-Medium-Yeast2Human
ATP5C1	ATP5B	0.653185	Predicted	I2D-BIND-Rat2Human; I2D-vonMering-Bork-2002-Medium-Yeast2Human
ENO3	PGK1	0.650322	Predicted	I2D-vonMering-Bork-2002-Medium-Yeast2Human; Stuart-Kim-2003
CYCS	CYC1	0.639214	Predicted	I2D-BIND-Yeast2Human; Stuart-Kim-2003
ATP5H	ATP5O	0.610282	Predicted	I2D-BioGRID-Yeast2Human; I2D-vonMering-Bork-2002-Low-Yeast2Human; Stuart-Kim-2003
ENO1	PGAM2	0.5789	Predicted	I2D-MINT-Rat2Human; Stuart-Kim-2003
PDK2	PDK3	0.565351	Predicted	Wu-Stein-2010
NDUFV2	CRMP1	0.540946	Predicted	Wu-Stein-2010
PDHB	PDHA1	0.515075	Predicted	I2D-BioGRID-Yeast2Human; I2D-vonMering-Bork-2002-High-Yeast2Human; Stuart-Kim-2003
DLD	PDHB	0.428496	Predicted	I2D-BioGRID-Yeast2Human; I2D-vonMering-Bork-2002-High-Yeast2Human; Stuart-Kim-2003
TPI1	PGK1	0.423355	Predicted	I2D-vonMering-Bork-2002-Medium-Yeast2Human; Stuart-Kim-2003; Wu-Stein-2010
ATP5B	PRDX4	0.422085	Predicted	I2D-IntAct-Mouse2Human
PGK1	PGAM2	0.385977	Predicted	I2D-MINT-Rat2Human; I2D-vonMering-Bork-2002-Low-Yeast2Human
DBT	PRDX2	0.380266	Predicted	Wu-Stein-2010
PDK3	DLAT	0.373563	Predicted	Wu-Stein-2010
GOT1	MDH1	0.360753	Predicted	I2D-IntAct-Mouse2Human
MT-ATP6	ATP5A1	0.356679	Predicted	I2D-BioGRID-Yeast2Human
ALDOA	PGAM2	0.337141	Predicted	I2D-MINT-Rat2Human
CYCS	VDAC2	0.315408	Predicted	I2D-IntAct-Fly2Human
TPI1	PGAM2	0.314533	Predicted	I2D-vonMering-Bork-2002-Low-Yeast2Human; Stuart-Kim-2003
DLD	PRDX5	0.30836	Predicted	I2D-vonMering-Bork-2002-Medium-Yeast2Human
PDK1	PDK2	0.291445	Predicted	Wu-Stein-2010
PC	GOT1	0.281058	Predicted	Wu-Stein-2010
GAPDH	PGAM2	0.275248	Predicted	I2D-BioGRID-Yeast2Human; I2D-MINT-Rat2Human
UQCRC2	ATP5B	0.253835	Predicted	Stuart-Kim-2003
DLD	PDHA1	0.23771	Predicted	I2D-vonMering-Bork-2002-High-Yeast2Human; Stuart-Kim-2003
FBP1	VCP	0.207154	Predicted	I2D-BioGRID-Yeast2Human; I2D-Krogan-Greenblatt-2006-Core-Yeast2Human
UQCRC2	CYC1	0.197096	Predicted	I2D-IntAct-Mouse2Human
ENO3	GAPDH	0.193156	Predicted	I2D-BioGRID-Yeast2Human; Stuart-Kim-2003
PDK1	DLAT	0.192576	Predicted	Wu-Stein-2010
GPI	ENO1	0.190621	Predicted	Stuart-Kim-2003; Wu-Stein-2010
GPI	PGK1	0.18726	Predicted	Wu-Stein-2010
ATP5A1	ATP5O	0.183495	Predicted	I2D-vonMering-Bork-2002-Medium-Yeast2Human; Stuart-Kim-2003
ENO3	PGAM2	0.178045	Predicted	I2D-vonMering-Bork-2002-Low-Yeast2Human; Stuart-Kim-2003
GPI	TPI1	0.176677	Predicted	Stuart-Kim-2003; Wu-Stein-2010
ATP5B	ATP5O	0.168363	Predicted	I2D-vonMering-Bork-2002-Medium-Yeast2Human; Stuart-Kim-2003
ATP5D	ATP5A1	0.167401	Predicted	I2D-vonMering-Bork-2002-Medium-Yeast2Human; Stuart-Kim-2003
PGK1	ENO1	0.165803	Predicted	Stuart-Kim-2003; Wu-Stein-2010
ATP5D	ATP5O	0.164811	Predicted	I2D-vonMering-Bork-2002-Medium-Yeast2Human; Stuart-Kim-2003
ENO1	DLAT	0.163793	Predicted	Stuart-Kim-2003; Wu-Stein-2010
MDH1	VDAC2	0.154285	Predicted	Stuart-Kim-2003
ATP5D	ATP5B	0.152412	Predicted	I2D-vonMering-Bork-2002-Medium-Yeast2Human; Stuart-Kim-2003
PGAM2	PRDX2	0.150757	Predicted	I2D-BioGRID-Yeast2Human
GAPDH	ENO1	0.144009	Predicted	Stuart-Kim-2003; Wu-Stein-2010
ATP5D	ATP5C1	0.137377	Predicted	I2D-vonMering-Bork-2002-Medium-Yeast2Human
MDH2	PRDX2	0.135319	Predicted	Wu-Stein-2010
PGK1	GAPDH	0.125792	Predicted	I2D-BioGRID-Yeast2Human; Wu-Stein-2010
MDH2	PDHB	0.113303	Predicted	Stuart-Kim-2003
ATP5B	PRDX2	0.108006	Predicted	I2D-IntAct-Mouse2Human
TPI1	ENO1	0.107386	Predicted	Stuart-Kim-2003; Wu-Stein-2010
MDH1	ATP5B	0.107217	Predicted	Stuart-Kim-2003
GOT1	PRDX2	0.0959386	Predicted	I2D-IntAct-Mouse2Human
ALDOA	ATP5L	0.0952156	Predicted	Stuart-Kim-2003
GAPDHS	GAPDH	0.0933998	Predicted	Wu-Stein-2010
DLD	DLAT	0.0921122	Predicted	I2D-vonMering-Bork-2002-Low-Yeast2Human; Stuart-Kim-2003
MDH2	CYC1	0.0913235	Predicted	Stuart-Kim-2003; Wu-Stein-2010
PGK1	BCKDHA	0.0883083	Predicted	Stuart-Kim-2003
GAPDH	PRDX2	0.0878582	Predicted	Wu-Stein-2010
CYC1	ATP5D	0.0858371	Predicted	Stuart-Kim-2003; Wu-Stein-2010
DLD	ATP1A1	0.0848807	Predicted	Stuart-Kim-2003
ENO3	TPI1	0.0842146	Predicted	I2D-vonMering-Bork-2002-Low-Yeast2Human; Stuart-Kim-2003
GOT1	PDHA1	0.071268	Predicted	Stuart-Kim-2003
ATP5L	ATP5J2	0.0704812	Predicted	Stuart-Kim-2003
GPI	GAPDH	0.0678908	Predicted	Wu-Stein-2010
TPI1	PDHB	0.0641247	Predicted	Stuart-Kim-2003
BCKDHA	VDAC2	0.061968	Predicted	Stuart-Kim-2003
ATP5F1	ATP5D	0.0611554	Predicted	Stuart-Kim-2003
PGK1	PDHA1	0.061114	Predicted	Stuart-Kim-2003
ENO1	PRDX5	0.0574334	Predicted	Stuart-Kim-2003
ENO3	PRDX5	0.0574334	Predicted	Stuart-Kim-2003
PDK3	CTSD	0.0566878	Predicted	Stuart-Kim-2003
PDK2	CTSD	0.0566878	Predicted	Stuart-Kim-2003
ATP5H	ATP5A1	0.0566712	Predicted	Stuart-Kim-2003
CYC1	ATP5F1	0.055811	Predicted	Stuart-Kim-2003
PC	PDK3	0.0557401	Predicted	Stuart-Kim-2003
PC	PDK2	0.0557401	Predicted	Stuart-Kim-2003
PC	GPI	0.0534586	Predicted	Stuart-Kim-2003
GPI	ENO3	0.0531225	Predicted	Stuart-Kim-2003
CYCS	ATP5J2	0.049703	Predicted	Stuart-Kim-2003
BCKDHA	DLD	0.0450532	Predicted	Stuart-Kim-2003
TPI1	GAPDH	0.0444524	Predicted	Wu-Stein-2010
ATP5B	PDHB	0.042423	Predicted	Stuart-Kim-2003
CYCS	ATP5A1	0.0414202	Predicted	Stuart-Kim-2003
ALDOA	TPI1	0.0407037	Predicted	Stuart-Kim-2003
CYCS	ATP5O	0.0378466	Predicted	Stuart-Kim-2003
CYCS	ATP5D	0.0374896	Predicted	Stuart-Kim-2003
ATP5J2	ATP5O	0.036372	Predicted	Stuart-Kim-2003
CYCS	NDUFV2	0.0355978	Predicted	Stuart-Kim-2003
NDUFV2	ATP5J2	0.0342108	Predicted	Stuart-Kim-2003
ATP5F1	ATP5B	0.0338345	Predicted	Stuart-Kim-2003
GOT1	DLAT	0.0319859	Predicted	Stuart-Kim-2003
TPI1	ATP5J2	0.03013	Predicted	Stuart-Kim-2003
ATP5J2	VDAC2	0.0286838	Predicted	Stuart-Kim-2003
PGK1	DLAT	0.0274287	Predicted	Stuart-Kim-2003
CYC1	ATP5A1	0.027401	Predicted	Stuart-Kim-2003
ATP5H	ATP5C1	0.0251894	Predicted	I2D-vonMering-Bork-2002-Low-Yeast2Human
CYC1	ATP5O	0.0250369	Predicted	Stuart-Kim-2003
ATP5A1	VDAC2	0.0239038	Predicted	Stuart-Kim-2003
MDH2	DLD	0.0232429	Predicted	Stuart-Kim-2003
MDH2	ATP5B	0.0222162	Predicted	Stuart-Kim-2003
ATP5O	VDAC2	0.0218414	Predicted	Stuart-Kim-2003
CYCS	DLD	0.0216998	Predicted	Stuart-Kim-2003
DLD	ATP5J2	0.0208543	Predicted	Stuart-Kim-2003
TPI1	DLAT	0.0202178	Predicted	Stuart-Kim-2003
CTSD	VCP	0.0192582	Predicted	Stuart-Kim-2003
ENO3	DLAT	0.0184644	Predicted	Stuart-Kim-2003
TPI1	VDAC2	0.0180931	Predicted	Stuart-Kim-2003
DLD	ATP5A1	0.017379	Predicted	Stuart-Kim-2003
DLD	ATP5O	0.0158796	Predicted	Stuart-Kim-2003
GOT1	PRDX5	0.0154495	Predicted	I2D-vonMering-Bork-2002-Low-Yeast2Human
NDUFV2	DLD	0.0149361	Predicted	Stuart-Kim-2003
CYC1	DLD	0.0143552	Predicted	Stuart-Kim-2003
CYC1	ATP5B	0.0137211	Predicted	Stuart-Kim-2003
TPI1	DLD	0.0131544	Predicted	Stuart-Kim-2003
PC	DLD	0.0120897	Predicted	Stuart-Kim-2003
ATP5B	VDAC2	0.0119699	Predicted	Stuart-Kim-2003
ATP5F1	ATP5C1	0.010648	Predicted	I2D-vonMering-Bork-2002-Low-Yeast2Human
MDH2	ATP5F1	0.0101137	Predicted	I2D-vonMering-Bork-2002-Low-Yeast2Human
GOT1	ATP5C1	0.00895539	Predicted	I2D-vonMering-Bork-2002-Low-Yeast2Human
DLD	ATP5B	0.00870259	Predicted	Stuart-Kim-2003
ATP5C1	PRDX5	0.00658438	Predicted	I2D-vonMering-Bork-2002-Low-Yeast2Human
MDH2	ATP5C1	0.00362515	Predicted	I2D-vonMering-Bork-2002-Low-Yeast2Human

## Sheet: Scifo et al_Suppl Table 4C
Supplementary Table 4C: List of annotations and their descriptions in the PPT1 interaction network.
Feature	False Discovery Rate	Genes in network	Genes in genome
gluconeogenesis	8.968238E-45	25	50
hexose biosynthetic process	1.685728E-44	25	52
monosaccharide biosynthetic process	7.208784E-44	25	55
glucose metabolic process	3.571347E-36	28	161
hexose metabolic process	1.14199E-34	28	182
carbohydrate biosynthetic process	2.613071E-34	25	118
monosaccharide metabolic process	4.95692E-33	28	209
cellular respiration	1.741476E-30	24	140
mitochondrial ATP synthesis coupled proton transport	1.012634E-29	14	16
purine nucleoside triphosphate biosynthetic process	1.727095E-29	16	28
regulation of cofactor metabolic process	1.727095E-29	13	13
purine ribonucleoside triphosphate biosynthetic process	1.727095E-29	16	28
regulation of coenzyme metabolic process	1.727095E-29	13	13
ATP biosynthetic process	1.727095E-29	16	28
energy coupled proton transport, down electrochemical gradient	3.02909E-29	14	17
ATP synthesis coupled proton transport	3.02909E-29	14	17
ribonucleoside triphosphate biosynthetic process	3.02909E-29	16	29
mitochondrial matrix	1.859244E-27	26	257
regulation of acyl-CoA biosynthetic process	3.585857E-27	12	12
acetyl-CoA biosynthetic process from pyruvate	3.585857E-27	12	12
regulation of acetyl-CoA biosynthetic process from pyruvate	3.585857E-27	12	12
mitochondrial proton-transporting ATP synthase complex	3.66741E-27	14	21
proton-transporting ATP synthase complex	3.66741E-27	14	21
nucleoside triphosphate biosynthetic process	3.66741E-27	16	37
respiratory electron transport chain	1.758685E-26	20	103
electron transport chain	2.088073E-26	20	104
purine nucleoside monophosphate biosynthetic process	4.00797E-26	16	42
purine ribonucleoside monophosphate biosynthetic process	4.00797E-26	16	42
ribonucleoside monophosphate biosynthetic process	1.490065E-25	16	45
acetyl-CoA biosynthetic process	2.270671E-25	12	14
purine nucleoside biosynthetic process	3.121501E-25	16	47
purine ribonucleoside biosynthetic process	3.121501E-25	16	47
nucleoside monophosphate biosynthetic process	9.830375E-25	16	50
ribonucleoside biosynthetic process	1.996849E-24	16	52
proton-transporting two-sector ATPase complex	9.765111E-24	14	32
energy derivation by oxidation of organic compounds	2.063625E-23	24	285
pyruvate metabolic process	6.541997E-23	13	26
acetyl-CoA metabolic process	9.779825E-23	12	19
nucleoside biosynthetic process	1.809141E-22	16	67
glycosyl compound biosynthetic process	2.300119E-22	16	68
mitochondrial inner membrane	7.299413E-22	21	208
thioester biosynthetic process	1.100026E-21	13	31
acyl-CoA biosynthetic process	1.100026E-21	13	31
hydrogen ion transmembrane transport	1.829155E-21	14	44
organelle inner membrane	2.445605E-21	21	221
glycolysis	7.25602E-21	14	48
glucose catabolic process	1.450622E-19	14	58
mitochondrial transport	5.06247E-19	16	107
mitochondrial membrane	9.522588E-19	21	294
cofactor metabolic process	1.540724E-18	18	177
hexose catabolic process	3.781301E-18	14	72
acyl-CoA metabolic process	4.481556E-18	13	54
thioester metabolic process	4.481556E-18	13	54
monosaccharide catabolic process	5.418021E-18	14	74
proton transport	6.521373E-18	14	75
hydrogen transport	9.540195E-18	14	77
coenzyme metabolic process	1.635061E-17	16	133
coenzyme biosynthetic process	2.377053E-17	13	61
purine ribonucleotide biosynthetic process	4.669831E-17	16	142
ribonucleotide biosynthetic process	6.482722E-17	16	145
purine nucleotide biosynthetic process	7.861411E-17	16	147
ribose phosphate biosynthetic process	7.861411E-17	16	147
regulation of fatty acid metabolic process	9.880496E-17	12	49
ATP metabolic process	2.489113E-16	16	158
single-organism carbohydrate catabolic process	2.581639E-16	14	97
purine-containing compound biosynthetic process	4.016115E-16	16	163
mitochondrial membrane part	4.846313E-16	15	131
carbohydrate catabolic process	5.170799E-16	14	102
purine nucleoside monophosphate metabolic process	1.446922E-15	16	177
purine ribonucleoside monophosphate metabolic process	1.446922E-15	16	177
cofactor biosynthetic process	1.46618E-15	13	83
ribonucleoside monophosphate metabolic process	1.847128E-15	16	180
nucleotide biosynthetic process	2.380598E-15	16	183
nucleoside monophosphate metabolic process	3.330648E-15	16	187
nucleoside phosphate biosynthetic process	5.468748E-15	16	193
ATPase activity	2.139087E-13	15	197
regulation of cellular ketone metabolic process	5.254537E-13	13	129
ATP catabolic process	1.150146E-12	13	137
ribonucleoside monophosphate catabolic process	1.340953E-12	13	139
purine nucleoside monophosphate catabolic process	1.340953E-12	13	139
purine ribonucleoside monophosphate catabolic process	1.340953E-12	13	139
nucleoside monophosphate catabolic process	1.455887E-12	13	140
cellular ketone metabolic process	1.337802E-11	13	166
monovalent inorganic cation transport	2.294816E-11	15	272
regulation of lipid metabolic process	2.547747E-10	12	162
carbon-carbon lyase activity	2.254444E-9	7	28
fatty acid metabolic process	5.061429E-9	12	209
oxidoreductase complex	4.237252E-8	8	68
regulation of glucose metabolic process	9.151995E-7	7	63
cellular carbohydrate metabolic process	1.565917E-6	9	154
regulation of cellular carbohydrate metabolic process	5.268086E-6	7	81
lyase activity	5.268086E-6	7	81
regulation of carbohydrate metabolic process	8.599417E-6	7	87
aerobic respiration	3.22369E-5	5	33
carboxy-lyase activity	1.184531E-4	4	18
branched-chain amino acid catabolic process	1.480477E-4	4	19
tricarboxylic acid cycle	2.226428E-4	4	21
cation-transporting ATPase activity	2.226428E-4	4	21
ATPase activity, coupled to transmembrane movement of ions	2.659045E-4	4	22
branched-chain amino acid metabolic process	2.659045E-4	4	22
regulation of pH	1.103291E-3	4	31
oxidoreductase activity, acting on the aldehyde or oxo group of donors	1.24493E-3	4	32
ATPase activity, coupled to transmembrane movement of substances	3.350072E-3	4	41
hydrolase activity, acting on acid anhydrides, catalyzing transmembrane movement of substances	3.350072E-3	4	41
P-P-bond-hydrolysis-driven transmembrane transporter activity	3.622348E-3	4	42
primary active transmembrane transporter activity	3.622348E-3	4	42
monovalent inorganic cation homeostasis	4.32708E-3	4	44
cellular amino acid catabolic process	4.385541E-3	5	90
response to inorganic substance	4.708863E-3	6	153
ATPase activity, coupled to movement of substances	5.030483E-3	4	46
adenyl ribonucleotide binding	6.454067E-3	7	240
adenyl nucleotide binding	6.74296E-3	7	242
carbohydrate binding	8.611084E-3	4	53
regulation of glycolysis	9.943503E-3	3	20
regulation of carbohydrate catabolic process	1.505612E-2	3	23
regulation of cellular carbohydrate catabolic process	1.505612E-2	3	23
oxidative phosphorylation	1.543678E-2	4	62
monosaccharide binding	2.155055E-2	3	26
purine ribonucleoside triphosphate binding	2.266871E-2	7	297
glucose homeostasis	2.266871E-2	4	69
carbohydrate homeostasis	2.266871E-2	4	69
hydrogen ion transmembrane transporter activity	2.611931E-2	3	28
nicotinamide nucleotide metabolic process	2.858446E-2	3	29
pyridine nucleotide metabolic process	2.858446E-2	3	29
ATP binding	2.91077E-2	6	218
isomerase activity	3.675818E-2	4	79
peroxidase activity	3.727971E-2	3	32
oxidoreductase activity, acting on peroxide as acceptor	3.727971E-2	3	32
oxidoreductase activity, acting on paired donors, with incorporation or reduction of molecular oxygen	3.952751E-2	4	81
mitochondrial nucleoid	4.404147E-2	3	34
nucleoid	4.767147E-2	3	35
carboxylic acid catabolic process	5.475864E-2	5	161
pyridine-containing compound metabolic process	5.475864E-2	3	37
organic acid catabolic process	5.475864E-2	5	161
oxidoreduction coenzyme metabolic process	5.475864E-2	3	37
reactive oxygen species metabolic process	6.619336E-2	4	94
cellular response to oxidative stress	6.840117E-2	4	95
substantia nigra development	8.228143E-2	3	43
cellular carbohydrate catabolic process	8.228143E-2	3	43
subthalamus development	8.228143E-2	3	43
acidic amino acid transmembrane transporter activity	8.747944E-2	2	10
response to metal ion	8.956214E-2	4	103

## Sheet: Scifo et al_Suppl Table 4D
Supplementary Tables 4D: List of networks with their corresponding literature/database sources used to construct the PPT1 interaction network.
Group	Name	Weight	Reference	PubMed	Source	Note
Genetic interactions	BIOGRID-SMALL-SCALE-STUDIES	0.15 %			Direct interaction with 408 interactions from BioGRID
Genetic interactions	Lin-Boeke-2012 A	0.13 %	Functional dissection of lysine deacetylases reveals that HDAC1 and p300 regulate AMPK.. Lin et al. (2012). Nature.	http://www.ncbi.nlm.nih.gov/pubmed/22318606	Direct interaction with 599 interactions from BioGRID	cell proliferation transcription factors cell line cultured cells cancer
Genetic interactions	Toyoshima-Grandori-2012	0.11 %	Functional genomics identifies therapeutic targets for MYC-driven cancer.. Toyoshima et al. (2012). Proc Natl Acad Sci U S A.	http://www.ncbi.nlm.nih.gov/pubmed/22623531	Direct interaction with 101 interactions from BioGRID	cancer
Genetic interactions	IREF-SMALL-SCALE-STUDIES	0.10 %			Direct interaction with 55 interactions from iRefIndex
Genetic interactions	Lin-Boeke-2012 B	0.04 %	Functional dissection of lysine deacetylases reveals that HDAC1 and p300 regulate AMPK.. Lin et al. (2012). Nature.	http://www.ncbi.nlm.nih.gov/pubmed/22318606	Direct interaction with 266 interactions from BioGRID	cell proliferation transcription factors cell line cultured cells cancer
Genetic interactions	Lin-Smith-2010	0.01 %	A genome-wide map of human genetic interactions inferred from radiation hybrid genotypes.. Lin et al. (2010). Genome Res.	http://www.ncbi.nlm.nih.gov/pubmed/20508145	with 4,836,794 interactions from supplementary material
Pathway	Wu-Stein-2010	0.51 %	A human functional protein interaction network and its application to cancer data analysis.. Wu et al. (2010). Genome Biol.	http://www.ncbi.nlm.nih.gov/pubmed/20482850	with 78,183 interactions from supplementary material	transcription factors cancer
Pathway	PATHWAYCOMMONS-REACTOME	0.44 %			Direct interaction with 24,930 interactions from Pathway Commons
Pathway	PATHWAYCOMMONS-NCI_NATURE	0.22 %			Direct interaction with 10,109 interactions from Pathway Commons
Pathway	PATHWAYCOMMONS-CELL_MAP	0.18 %			Direct interaction with 587 interactions from Pathway Commons
Pathway	PATHWAYCOMMONS-IMID	0.16 %			Direct interaction with 934 interactions from Pathway Commons
Pathway	PATHWAYCOMMONS-HUMANCYC	0.01 %			Direct interaction with 685 interactions from Pathway Commons
Physical interactions	Zhou-Liang-2012	2.08 %	Shotgun proteomics and network analysis of ubiquitin-related proteins from human breast carcinoma epithelial cells.. Zhou et al. (2012). Mol Cell Biochem.	http://www.ncbi.nlm.nih.gov/pubmed/21853274	Direct interaction with 207 interactions from BioGRID	cultured cells cancer epithelial cells cell line transcription factors breast cancer
Physical interactions	Singh-Moore-2012	1.51 %	The cellular EJC interactome reveals higher-order mRNP structure and an EJC-SR protein nexus.. Singh et al. (2012). Cell.	http://www.ncbi.nlm.nih.gov/pubmed/23084401	Direct interaction with 301 interactions from iRefIndex
Physical interactions	Altun-Kessler-2011	1.13 %	Activity-based chemical proteomics accelerates inhibitor development for deubiquitylating enzymes.. Altun et al. (2011). Chem Biol.	http://www.ncbi.nlm.nih.gov/pubmed/22118674	Direct interaction with 287 interactions from BioGRID	cultured cells cell line
Physical interactions	Matsumoto-Nakayama-2005	0.85 %	Large-scale analysis of the human ubiquitin-related proteome.. Matsumoto et al. (2005). Proteomics.	http://www.ncbi.nlm.nih.gov/pubmed/16196087	Direct interaction with 648 interactions from BioGRID	cultured cells cell line
Physical interactions	Lee-Doedens-2011	0.81 %	Ubiquitin ligase substrate identification through quantitative proteomics at both the protein and peptide levels.. Lee et al. (2011). J Biol Chem.	http://www.ncbi.nlm.nih.gov/pubmed/21987572	Direct interaction with 1,320 interactions from BioGRID
Physical interactions	Jones-MacBeath-2006	0.59 %	A quantitative protein interaction network for the ErbB receptors using protein microarrays.. Jones et al. (2006). Nature.	http://www.ncbi.nlm.nih.gov/pubmed/16273093	Direct interaction with 172 interactions from iRefIndex	cultured cells cell line
Physical interactions	Behzadnia-Lührmann-2007	0.58 %	Composition and three-dimensional EM structure of double affinity-purified, human prespliceosomal A complexes.. Behzadnia et al. (2007). EMBO J.	http://www.ncbi.nlm.nih.gov/pubmed/17332742	Direct interaction with 112 interactions from iRefIndex
Physical interactions	Maréchal-Zou-2014	0.55 %	PRP19 transforms into a sensor of RPA-ssDNA after DNA damage and drives ATR activation via a ubiquitin-mediated circuitry.. Maréchal et al. (2014). Mol Cell.	http://www.ncbi.nlm.nih.gov/pubmed/24332808	Direct interaction with 996 interactions from BioGRID	transcription factors signal transduction
Physical interactions	Shi-Qin-2011	0.52 %	A data set of human endogenous protein ubiquitination sites.. Shi et al. (2011). Mol Cell Proteomics.	http://www.ncbi.nlm.nih.gov/pubmed/20972266	Direct interaction with 269 interactions from BioGRID	cancer
Physical interactions	Vanderwerf-Bagby-2009	0.50 %	TLR8-dependent TNF-(alpha) overexpression in Fanconi anemia group C cells.. Vanderwerf et al. (2009). Blood.	http://www.ncbi.nlm.nih.gov/pubmed/19850743	Direct interaction with 149 interactions from BioGRID	knockout cell signalling signal transduction
Physical interactions	Berggård-James-2006	0.50 %	140 mouse brain proteins identified by Ca2+-calmodulin affinity chromatography and tandem mass spectrometry.. Berggård et al. (2006). J Proteome Res.	http://www.ncbi.nlm.nih.gov/pubmed/16512683	Direct interaction with 151 interactions from iRefIndex	brain nervous system
Physical interactions	Mak-Moffat-2010	0.44 %	A lentiviral functional proteomics approach identifies chromatin remodeling complexes important for the induction of pluripotency.. Mak et al. (2010). Mol Cell Proteomics.	http://www.ncbi.nlm.nih.gov/pubmed/20305087	Direct interaction with 108 interactions from BioGRID	transcription factors cell line cultured cells stem cells
Physical interactions	McCracken-Blencowe-2005	0.43 %	Proteomic analysis of SRm160-containing complexes reveals a conserved association with cohesin.. McCracken et al. (2005). J Biol Chem.	http://www.ncbi.nlm.nih.gov/pubmed/16159877	Direct interaction with 177 interactions from iRefIndex
Physical interactions	Neganova-Lako-2011	0.43 %	An important role for CDK2 in G1 to S checkpoint activation and DNA damage response in human embryonic stem cells.. Neganova et al. (2011). Stem Cells.	http://www.ncbi.nlm.nih.gov/pubmed/21319273	Direct interaction with 388 interactions from iRefIndex	development cultured cells cancer cell proliferation apoptosis cell line stem cells transcription factors
Physical interactions	McFarland-Nussbaum-2008	0.30 %	Proteomics analysis identifies phosphorylation-dependent alpha-synuclein protein interactions.. McFarland et al. (2008). Mol Cell Proteomics.	http://www.ncbi.nlm.nih.gov/pubmed/18614564	Direct interaction with 157 interactions from iRefIndex	brain nervous system
Physical interactions	Udeshi-Carr-2012	0.30 %	Methods for quantification of in vivo changes in protein ubiquitination following proteasome and deubiquitinase inhibition.. Udeshi et al. (2012). Mol Cell Proteomics.	http://www.ncbi.nlm.nih.gov/pubmed/22505724	Direct interaction with 2,481 interactions from BioGRID	cultured cells cell line cancer immune system
Physical interactions	Bett-Hay-2013	0.29 %	The P-body component USP52/PAN2 is a novel regulator of HIF1A mRNA stability.. Bett et al. (2013). Biochem J.	http://www.ncbi.nlm.nih.gov/pubmed/23398456	Direct interaction with 317 interactions from iRefIndex	transcription factors cell line cultured cells cancer
Physical interactions	Oshikawa-Nakayama-2012	0.27 %	Proteome-wide identification of ubiquitylation sites by conjugation of engineered lysine-less ubiquitin.. Oshikawa et al. (2012). J Proteome Res.	http://www.ncbi.nlm.nih.gov/pubmed/22053931	Direct interaction with 895 interactions from BioGRID
Physical interactions	Gloeckner-Ueffing-2007	0.26 %	A novel tandem affinity purification strategy for the efficient isolation and characterisation of native protein complexes.. Gloeckner et al. (2007). Proteomics.	http://www.ncbi.nlm.nih.gov/pubmed/17979178	Direct interaction with 100 interactions from BioGRID	cell line cultured cells cancer
Physical interactions	Jeronimo-Coulombe-2007	0.25 %	Systematic analysis of the protein interaction network for the human transcription machinery reveals the identity of the 7SK capping enzyme.. Jeronimo et al. (2007). Mol Cell.	http://www.ncbi.nlm.nih.gov/pubmed/17643375	Direct interaction with 699 interactions from BioGRID	cultured cells cell line
Physical interactions	Xu-Ye-2012	0.24 %	SGTA recognizes a noncanonical ubiquitin-like domain in the Bag6-Ubl4A-Trc35 complex to promote endoplasmic reticulum-associated degradation.. Xu et al. (2012). Cell Rep.	http://www.ncbi.nlm.nih.gov/pubmed/23246001	Direct interaction with 224 interactions from iRefIndex	cultured cells cell line
Physical interactions	Freibaum-Taylor-2010	0.23 %	Global analysis of TDP-43 interacting proteins reveals strong association with RNA splicing and translation machinery.. Freibaum et al. (2010). J Proteome Res.	http://www.ncbi.nlm.nih.gov/pubmed/20020773	Direct interaction with 222 interactions from BioGRID	transcription factors cultured cells cell line immune system
Physical interactions	Yu-Chow-2013	0.23 %	VCP phosphorylation-dependent interaction partners prevent apoptosis in Helicobacter pylori-infected gastric epithelial cells.. Yu et al. (2013). PLoS One.	http://www.ncbi.nlm.nih.gov/pubmed/23383273	Direct interaction with 272 interactions from iRefIndex	cultured cells signal transduction cancer cell proliferation apoptosis cell line epithelial cells
Physical interactions	Zhou-Conrads-2004	0.23 %	An investigation into the human serum "interactome".. Zhou et al. (2004). Electrophoresis.	http://www.ncbi.nlm.nih.gov/pubmed/15174051	Direct interaction with 160 interactions from iRefIndex
Physical interactions	Hegele-Stelzl-2012 B	0.22 %	Dynamic protein-protein interaction wiring of the human spliceosome.. Hegele et al. (2012). Mol Cell.	http://www.ncbi.nlm.nih.gov/pubmed/22365833	Direct interaction with 600 interactions from BioGRID
Physical interactions	Varjosalo-Gstaiger-2013 B	0.22 %	The protein interaction landscape of the human CMGC kinase group.. Varjosalo et al. (2013). Cell Rep.	http://www.ncbi.nlm.nih.gov/pubmed/23602568	Direct interaction with 306 interactions from BioGRID	cultured cells cell line
Physical interactions	Brehme-Superti-Furga-2009	0.21 %	Charting the molecular network of the drug target Bcr-Abl.. Brehme et al. (2009). Proc Natl Acad Sci U S A.	http://www.ncbi.nlm.nih.gov/pubmed/19380743	Direct interaction with 579 interactions from iRefIndex	cultured cells cancer cell line
Physical interactions	Weinmann-Meister-2009	0.20 %	Importin 8 is a gene silencing factor that targets argonaute proteins to distinct mRNAs.. Weinmann et al. (2009). Cell.	http://www.ncbi.nlm.nih.gov/pubmed/19167051	Direct interaction with 96 interactions from BioGRID	cultured cells cell line
Physical interactions	Agrawal-Sedivy-2010	0.19 %	Proteomic profiling of Myc-associated proteins.. Agrawal et al. (2010). Cell Cycle.	http://www.ncbi.nlm.nih.gov/pubmed/21150319	Direct interaction with 102 interactions from iRefIndex	transcription factors cell line cultured cells cancer
Physical interactions	Varjosalo-Superti-Furga-2013	0.19 %	Interlaboratory reproducibility of large-scale human protein-complex analysis by standardized AP-MS.. Varjosalo et al. (2013). Nat Methods.	http://www.ncbi.nlm.nih.gov/pubmed/23455922	Direct interaction with 4,194 interactions from BioGRID	cultured cells cell line
Physical interactions	Kristensen-Foster-2012	0.19 %	A high-throughput approach for measuring temporal changes in the interactome.. Kristensen et al. (2012). Nat Methods.	http://www.ncbi.nlm.nih.gov/pubmed/22863883	Direct interaction with 7,104 interactions from BioGRID	time series
Physical interactions	Danielsen-Nielsen-2011	0.19 %	Mass spectrometric analysis of lysine ubiquitylation reveals promiscuity at site level.. Danielsen et al. (2011). Mol Cell Proteomics.	http://www.ncbi.nlm.nih.gov/pubmed/21139048	Direct interaction with 5,424 interactions from BioGRID	cultured cells cell line
Physical interactions	Cannavo-Jiricny-2007	0.18 %	Characterization of the interactome of the human MutL homologues MLH1, PMS1, and PMS2.. Cannavo et al. (2007). J Biol Chem.	http://www.ncbi.nlm.nih.gov/pubmed/17148452	Direct interaction with 101 interactions from iRefIndex	transcription factors cell line cultured cells cancer
Physical interactions	Rowbotham-Mermoud-2011	0.18 %	Maintenance of silent chromatin through replication requires SWI/SNF-like chromatin remodeler SMARCAD1.. Rowbotham et al. (2011). Mol Cell.	http://www.ncbi.nlm.nih.gov/pubmed/21549307	Direct interaction with 114 interactions from iRefIndex	cell proliferation fibroblasts cell line cancer cultured cells
Physical interactions	Barr-Knapp-2009	0.17 %	Large-scale structural analysis of the classical human protein tyrosine phosphatome.. Barr et al. (2009). Cell.	http://www.ncbi.nlm.nih.gov/pubmed/19167335	Direct interaction with 165 interactions from iRefIndex
Physical interactions	Foerster-Ritter-2013	0.16 %	Characterization of the EGFR interactome reveals associated protein complex networks and intracellular receptor dynamics.. Foerster et al. (2013). Proteomics.	http://www.ncbi.nlm.nih.gov/pubmed/23956138	Direct interaction with 161 interactions from iRefIndex
Physical interactions	Zhao-Krug-2005	0.16 %	Human ISG15 conjugation targets both IFN-induced and constitutively expressed proteins functioning in diverse cellular pathways.. Zhao et al. (2005). Proc Natl Acad Sci U S A.	http://www.ncbi.nlm.nih.gov/pubmed/16009940	Direct interaction with 149 interactions from iRefIndex	cell signalling immune system
Physical interactions	IREF-DIP	0.16 %			Direct interaction with 3,719 interactions from iRefIndex
Physical interactions	Cox-Rizzino-2013	0.16 %	The SOX2-interactome in brain cancer cells identifies the requirement of MSI2 and USP9X for the growth of brain tumor cells.. Cox et al. (2013). PLoS One.	http://www.ncbi.nlm.nih.gov/pubmed/23667531	Direct interaction with 280 interactions from iRefIndex	cell proliferation transcription factors cell line cultured cells cancer
Physical interactions	Havugimana-Emili-2012	0.15 %	A census of human soluble protein complexes.. Havugimana et al. (2012). Cell.	http://www.ncbi.nlm.nih.gov/pubmed/22939629	Direct interaction with 13,710 interactions from BioGRID
Physical interactions	Giannone-Liu-2010	0.15 %	The protein network surrounding the human telomere repeat binding factors TRF1, TRF2, and POT1.. Giannone et al. (2010). PLoS One.	http://www.ncbi.nlm.nih.gov/pubmed/20811636	Direct interaction with 279 interactions from iRefIndex	transcription factors cultured cells cell line
Physical interactions	Li-Dorf-2011 A	0.15 %	Mapping a dynamic innate immunity protein interaction network regulating type I interferon production.. Li et al. (2011). Immunity.	http://www.ncbi.nlm.nih.gov/pubmed/21903422	Direct interaction with 400 interactions from BioGRID	cell signalling cultured cells cell line immune system
Physical interactions	Persaud-Rotin-2009	0.14 %	Comparison of substrate specificity of the ubiquitin ligases Nedd4 and Nedd4-2 using proteome arrays.. Persaud et al. (2009). Mol Syst Biol.	http://www.ncbi.nlm.nih.gov/pubmed/19953087	Direct interaction with 244 interactions from iRefIndex
Physical interactions	Wagner-Choudhary-2011	0.14 %	A proteome-wide, quantitative survey of in vivo ubiquitylation sites reveals widespread regulatory roles.. Wagner et al. (2011). Mol Cell Proteomics.	http://www.ncbi.nlm.nih.gov/pubmed/21890473	Direct interaction with 4,590 interactions from BioGRID	signal transduction
Physical interactions	IREF-MATRIXDB	0.14 %			Direct interaction with 179 interactions from iRefIndex
Physical interactions	Varjosalo-Gstaiger-2013 A	0.12 %	The protein interaction landscape of the human CMGC kinase group.. Varjosalo et al. (2013). Cell Rep.	http://www.ncbi.nlm.nih.gov/pubmed/23602568	Direct interaction with 686 interactions from BioGRID	cultured cells cell line
Physical interactions	Roux-Burke-2012	0.12 %	A promiscuous biotin ligase fusion protein identifies proximal and interacting proteins in mammalian cells.. Roux et al. (2012). J Cell Biol.	http://www.ncbi.nlm.nih.gov/pubmed/22412018	Direct interaction with 113 interactions from iRefIndex	transcription factors
Physical interactions	Hutchins-Peters-2010	0.11 %	Systematic analysis of human protein complexes identifies chromosome segregation proteins.. Hutchins et al. (2010). Science.	http://www.ncbi.nlm.nih.gov/pubmed/20360068	Direct interaction with 1,770 interactions from BioGRID	cell proliferation nervous system localization
Physical interactions	Loch-Strickler-2012	0.11 %	A microarray of ubiquitylated proteins for profiling deubiquitylase activity reveals the critical roles of both chain and substrate.. Loch et al. (2012). Biochim Biophys Acta.	http://www.ncbi.nlm.nih.gov/pubmed/22626734	Direct interaction with 147 interactions from iRefIndex
Physical interactions	BIOGRID-SMALL-SCALE-STUDIES	0.11 %			Direct interaction with 51,715 interactions from BioGRID
Physical interactions	Roy-Parent-2013	0.11 %	Novel, gel-free proteomics approach identifies RNF5 and JAMP as modulators of GPCR stability.. Roy et al. (2013). Mol Endocrinol.	http://www.ncbi.nlm.nih.gov/pubmed/23798571	Direct interaction with 153 interactions from iRefIndex	transcription factors signal transduction cell line cultured cells
Physical interactions	IREF-INNATEDB	0.11 %			Direct interaction with 3,870 interactions from iRefIndex
Physical interactions	Sowa-Harper-2009	0.10 %	Defining the human deubiquitinating enzyme interaction landscape.. Sowa et al. (2009). Cell.	http://www.ncbi.nlm.nih.gov/pubmed/19615732	Direct interaction with 1,506 interactions from BioGRID
Physical interactions	Wilker-Yaffe-2007	0.10 %	14-3-3sigma controls mitotic translation to facilitate cytokinesis.. Wilker et al. (2007). Nature.	http://www.ncbi.nlm.nih.gov/pubmed/17361185	Direct interaction with 110 interactions from iRefIndex	cell proliferation transcription factors cell line cultured cells cancer
Physical interactions	Taipale-Lindquist-2012	0.10 %	Quantitative analysis of HSP90-client interactions reveals principles of substrate recognition.. Taipale et al. (2012). Cell.	http://www.ncbi.nlm.nih.gov/pubmed/22939624	Direct interaction with 726 interactions from iRefIndex	transcription factors
Physical interactions	Jin-Pawson-2004	0.09 %	Proteomic, functional, and domain-based analysis of in vivo 14-3-3 binding proteins involved in cytoskeletal regulation and cellular organization.. Jin et al. (2004). Curr Biol.	http://www.ncbi.nlm.nih.gov/pubmed/15324660	Direct interaction with 233 interactions from iRefIndex	cell proliferation cultured cells immune system
Physical interactions	Woods-Monteiro-2012	0.09 %	Charting the landscape of tandem BRCT domain-mediated protein interactions.. Woods et al. (2012). Sci Signal.	http://www.ncbi.nlm.nih.gov/pubmed/22990118	Direct interaction with 927 interactions from iRefIndex	transcription factors cancer
Physical interactions	Barrios-Rodiles-Wrana-2005	0.09 %	High-throughput mapping of a dynamic signaling network in mammalian cells.. Barrios-Rodiles et al. (2005). Science.	http://www.ncbi.nlm.nih.gov/pubmed/15761153	Direct interaction with 611 interactions from iRefIndex	cell signalling cell line cancer epithelial cells signal transduction cultured cells transcription factors
Physical interactions	IREF-MPPI	0.08 %			Direct interaction with 384 interactions from iRefIndex
Physical interactions	Chen-Zhang-2013	0.08 %	Quantitative study of the interactome of PKC? involved in the EGF-induced tumor cell chemotaxis.. Chen et al. (2013). J Proteome Res.	http://www.ncbi.nlm.nih.gov/pubmed/23402259	Direct interaction with 181 interactions from iRefIndex	cell line cultured cells breast cancer cancer
Physical interactions	Koch-Hermeking-2007	0.08 %	Large-scale identification of c-MYC-associated proteins using a combined TAP/MudPIT approach.. Koch et al. (2007). Cell Cycle.	http://www.ncbi.nlm.nih.gov/pubmed/17314511	Direct interaction with 179 interactions from iRefIndex	transcription factors cell line cultured cells cancer
Physical interactions	Xiao-Lefkowitz-2007	0.08 %	Functional specialization of beta-arrestin interactions revealed by proteomic analysis.. Xiao et al. (2007). Proc Natl Acad Sci U S A.	http://www.ncbi.nlm.nih.gov/pubmed/17620599	Direct interaction with 402 interactions from iRefIndex	signal transduction
Physical interactions	IREF-PUBMED	0.08 %			Direct interaction with 459 interactions from iRefIndex
Physical interactions	Malovannaya-Qin-2010	0.08 %	Streamlined analysis schema for high-throughput identification of endogenous protein complexes.. Malovannaya et al. (2010). Proc Natl Acad Sci U S A.	http://www.ncbi.nlm.nih.gov/pubmed/20133760	Direct interaction with 235 interactions from iRefIndex
Physical interactions	Fenner-Prehn-2010	0.07 %	Expanding the substantial interactome of NEMO using protein microarrays.. Fenner et al. (2010). PLoS One.	http://www.ncbi.nlm.nih.gov/pubmed/20098747	Direct interaction with 106 interactions from iRefIndex	transcription factors cultured cells signal transduction cell line
Physical interactions	Xie-Cong-2013	0.07 %	Deubiquitinase FAM/USP9X interacts with the E3 ubiquitin ligase SMURF1 protein and protects it from ligase activity-dependent self-degradation.. Xie et al. (2013). J Biol Chem.	http://www.ncbi.nlm.nih.gov/pubmed/23184937	Direct interaction with 168 interactions from iRefIndex	cell line cultured cells cancer
Physical interactions	IREF-BIND	0.07 %			Direct interaction with 7,078 interactions from iRefIndex
Physical interactions	Napolitano-Meroni-2011	0.06 %	Functional interactions between ubiquitin E2 enzymes and TRIM proteins.. Napolitano et al. (2011). Biochem J.	http://www.ncbi.nlm.nih.gov/pubmed/21143188	Direct interaction with 81 interactions from BioGRID	transcription factors cultured cells nervous system
Physical interactions	Lee-Songyang-2011	0.06 %	Genome-wide YFP fluorescence complementation screen identifies new regulators for telomere signaling in human cells.. Lee et al. (2011). Mol Cell Proteomics.	http://www.ncbi.nlm.nih.gov/pubmed/21044950	Direct interaction with 603 interactions from iRefIndex	transcription factors signal transduction
Physical interactions	Yatim-Benkirane-2012	0.06 %	NOTCH1 nuclear interactome reveals key regulators of its transcriptional activity and oncogenic function.. Yatim et al. (2012). Mol Cell.	http://www.ncbi.nlm.nih.gov/pubmed/23022380	Direct interaction with 131 interactions from iRefIndex	transcription factors cell line lymphoma cancer cultured cells
Physical interactions	Oláh-Ovádi-2011	0.06 %	Interactions of pathological hallmark proteins: tubulin polymerization promoting protein/p25, beta-amyloid, and alpha-synuclein.. Oláh et al. (2011). J Biol Chem.	http://www.ncbi.nlm.nih.gov/pubmed/21832049	Direct interaction with 1,851 interactions from iRefIndex	epithelial cells cultured cells nervous system cell line
Physical interactions	Kneissl-Grummt-2003	0.06 %	Interaction and assembly of murine pre-replicative complex proteins in yeast and mouse cells.. Kneissl et al. (2003). J Mol Biol.	http://www.ncbi.nlm.nih.gov/pubmed/12614612	Direct interaction with 81 interactions from BioGRID	cell proliferation transcription factors cultured cells cell line
Physical interactions	Brajenovic-Drewes-2004	0.06 %	Comprehensive proteomic analysis of human Par protein complexes reveals an interconnected protein network.. Brajenovic et al. (2004). J Biol Chem.	http://www.ncbi.nlm.nih.gov/pubmed/14676191	Direct interaction with 125 interactions from iRefIndex	cultured cells cell line
Physical interactions	Bandyopadhyay-Ideker-2010	0.05 %	A human MAP kinase interactome.. Bandyopadhyay et al. (2010). Nat Methods.	http://www.ncbi.nlm.nih.gov/pubmed/20936779	Direct interaction with 625 interactions from iRefIndex	transcription factors signal transduction cell line cultured cells
Physical interactions	Ingham-Pawson-2005	0.05 %	WW domains provide a platform for the assembly of multiprotein networks.. Ingham et al. (2005). Mol Cell Biol.	http://www.ncbi.nlm.nih.gov/pubmed/16055720	Direct interaction with 297 interactions from iRefIndex	cultured cells cell line cancer immune system
Physical interactions	Zanon-Pichler-2013	0.05 %	Profiling of Parkin-binding partners using tandem affinity purification.. Zanon et al. (2013). PLoS One.	http://www.ncbi.nlm.nih.gov/pubmed/24244333	Direct interaction with 194 interactions from BioGRID
Physical interactions	Tsai-Cristea-2012	0.05 %	Functional proteomics establishes the interaction of SIRT7 with chromatin remodeling complexes and expands its role in regulation of RNA polymerase I transcription.. Tsai et al. (2012). Mol Cell Proteomics.	http://www.ncbi.nlm.nih.gov/pubmed/22586326	Direct interaction with 654 interactions from iRefIndex	transcription factors cell line cultured cells localization
Physical interactions	Chen-Naus-2012	0.05 %	Association of connexin43 with E3 ubiquitin ligase TRIM21 reveals a mechanism for gap junction phosphodegron control.. Chen et al. (2012). J Proteome Res.	http://www.ncbi.nlm.nih.gov/pubmed/23106098	Direct interaction with 106 interactions from iRefIndex	cancer
Physical interactions	Richter-Chrzanowska-Lightowlers-2010	0.05 %	A functional peptidyl-tRNA hydrolase, ICT1, has been recruited into the human mitochondrial ribosome.. Richter et al. (2010). EMBO J.	http://www.ncbi.nlm.nih.gov/pubmed/20186120	Direct interaction with 192 interactions from iRefIndex
Physical interactions	Bennett-Harper-2010	0.04 %	Dynamics of cullin-RING ubiquitin ligase network revealed by systematic quantitative proteomics.. Bennett et al. (2010). Cell.	http://www.ncbi.nlm.nih.gov/pubmed/21145461	Direct interaction with 4,386 interactions from BioGRID	transcription factors cultured cells cell line hormones
Physical interactions	van Wijk-Timmers-2009	0.04 %	A comprehensive framework of E2-RING E3 interactions of the human ubiquitin-proteasome system.. van Wijk et al. (2009). Mol Syst Biol.	http://www.ncbi.nlm.nih.gov/pubmed/19690564	Direct interaction with 306 interactions from iRefIndex	cell line cultured cells cancer
Physical interactions	Wu-Li-2007	0.04 %	Systematic identification of SH3 domain-mediated human protein-protein interactions by peptide array target screening.. Wu et al. (2007). Proteomics.	http://www.ncbi.nlm.nih.gov/pubmed/17474147	Direct interaction with 923 interactions from iRefIndex	cultured cells signal transduction cell line
Physical interactions	Kim-Gygi-2011	0.04 %	Systematic and quantitative assessment of the ubiquitin-modified proteome.. Kim et al. (2011). Mol Cell.	http://www.ncbi.nlm.nih.gov/pubmed/21906983	Direct interaction with 4,905 interactions from BioGRID	cell line cultured cells cancer
Physical interactions	Bantscheff-Drewes-2011	0.04 %	Chemoproteomics profiling of HDAC inhibitors reveals selective targeting of HDAC complexes.. Bantscheff et al. (2011). Nat Biotechnol.	http://www.ncbi.nlm.nih.gov/pubmed/21258344	Direct interaction with 103 interactions from BioGRID
Physical interactions	Couzens-Gingras-2013	0.04 %	Protein interaction network of the mammalian Hippo pathway reveals mechanisms of kinase-phosphatase interactions.. Couzens et al. (2013). Sci Signal.	http://www.ncbi.nlm.nih.gov/pubmed/24255178	Direct interaction with 366 interactions from BioGRID
Physical interactions	Cai-Conaway-2007	0.04 %	YY1 functions with INO80 to activate transcription.. Cai et al. (2007). Nat Struct Mol Biol.	http://www.ncbi.nlm.nih.gov/pubmed/17721549	Direct interaction with 106 interactions from BioGRID	transcription factors cultured cells cell line
Physical interactions	Greco-Cristea-2011	0.04 %	Nuclear import of histone deacetylase 5 by requisite nuclear localization signal phosphorylation.. Greco et al. (2011). Mol Cell Proteomics.	http://www.ncbi.nlm.nih.gov/pubmed/21081666	Direct interaction with 240 interactions from iRefIndex	cultured cells cell line localization
Physical interactions	Behrends-Harper-2010	0.04 %	Network organization of the human autophagy system.. Behrends et al. (2010). Nature.	http://www.ncbi.nlm.nih.gov/pubmed/20562859	Direct interaction with 766 interactions from iRefIndex
Physical interactions	Ewing-Figeys-2007	0.04 %	Large-scale mapping of human protein-protein interactions by mass spectrometry.. Ewing et al. (2007). Mol Syst Biol.	http://www.ncbi.nlm.nih.gov/pubmed/17353931	Direct interaction with 5,673 interactions from iRefIndex
Physical interactions	IREF-INTACT	0.04 %			Direct interaction with 42,475 interactions from iRefIndex
Physical interactions	Arbuckle-Grant-2010	0.04 %	The SH3 domain of postsynaptic density 95 mediates inflammatory pain through phosphatidylinositol-3-kinase recruitment.. Arbuckle et al. (2010). EMBO Rep.	http://www.ncbi.nlm.nih.gov/pubmed/20467438	Direct interaction with 268 interactions from iRefIndex	brain immune system
Physical interactions	Hayes-Urbé-2012	0.04 %	Direct and indirect control of mitogen-activated protein kinase pathway-associated components, BRAP/IMP E3 ubiquitin ligase and CRAF/RAF1 kinase, by the deubiquitylating enzyme USP15.. Hayes et al. (2012). J Biol Chem.	http://www.ncbi.nlm.nih.gov/pubmed/23105109	Direct interaction with 107 interactions from iRefIndex	cultured cells signal transduction cancer cell line
Physical interactions	Grant-2010	0.03 %	Identification of SUMOylated proteins in neuroblastoma cells after treatment with hydrogen peroxide or ascorbate.. et al. (2010). BMB Rep.	http://www.ncbi.nlm.nih.gov/pubmed/21110914	Direct interaction with 145 interactions from iRefIndex	cell line cultured cells cancer
Physical interactions	Joshi-Cristea-2013	0.03 %	The functional interactome landscape of the human histone deacetylase family.. Joshi et al. (2013). Mol Syst Biol.	http://www.ncbi.nlm.nih.gov/pubmed/23752268	Direct interaction with 307 interactions from iRefIndex	cell proliferation transcription factors signal transduction immune system
Physical interactions	Golebiowski-Hay-2009	0.03 %	System-wide changes to SUMO modifications in response to heat shock.. Golebiowski et al. (2009). Sci Signal.	http://www.ncbi.nlm.nih.gov/pubmed/19471022	Direct interaction with 731 interactions from BioGRID	cell proliferation
Physical interactions	Zhang-Zou-2011	0.03 %	A bead-based approach for large-scale identification of in vitro kinase substrates.. Zhang et al. (2011). Proteomics.	http://www.ncbi.nlm.nih.gov/pubmed/22113938	Direct interaction with 163 interactions from iRefIndex
Physical interactions	Nakayasu-Adkins-2013	0.03 %	Evaluation of selected binding domains for the analysis of ubiquitinated proteomes.. Nakayasu et al. (2013). J Am Soc Mass Spectrom.	http://www.ncbi.nlm.nih.gov/pubmed/23649778	Direct interaction with 881 interactions from iRefIndex	cultured cells signal transduction cell line immune system
Physical interactions	Thalappilly-Dusetti-2008	0.03 %	Identification of multi-SH3 domain-containing protein interactome in pancreatic cancer: a yeast two-hybrid approach.. Thalappilly et al. (2008). Proteomics.	http://www.ncbi.nlm.nih.gov/pubmed/18654987	Direct interaction with 105 interactions from iRefIndex	transcription factors cell line cultured cells cancer
Physical interactions	Perez-Hernandez-Yáñez-Mó-2013	0.02 %	The intracellular interactome of tetraspanin-enriched microdomains reveals their function as sorting machineries toward exosomes.. Perez-Hernandez et al. (2013). J Biol Chem.	http://www.ncbi.nlm.nih.gov/pubmed/23463506	Direct interaction with 452 interactions from iRefIndex	knockout cultured cells cell line
Physical interactions	Woodsmith-Sanderson-2012	0.02 %	Systematic analysis of dimeric E3-RING interactions reveals increased combinatorial complexity in human ubiquitination networks.. Woodsmith et al. (2012). Mol Cell Proteomics.	http://www.ncbi.nlm.nih.gov/pubmed/22493164	Direct interaction with 208 interactions from iRefIndex
Physical interactions	Glatter-Gstaiger-2009	0.02 %	An integrated workflow for charting the human interaction proteome: insights into the PP2A system.. Glatter et al. (2009). Mol Syst Biol.	http://www.ncbi.nlm.nih.gov/pubmed/19156129	Direct interaction with 244 interactions from BioGRID	cultured cells cell line
Physical interactions	Ouyang-Gill-2009	0.02 %	Direct binding of CoREST1 to SUMO-2/3 contributes to gene-specific repression by the LSD1/CoREST1/HDAC complex.. Ouyang et al. (2009). Mol Cell.	http://www.ncbi.nlm.nih.gov/pubmed/19394292	Direct interaction with 105 interactions from BioGRID	transcription factors nervous system cancer cell line cultured cells
Physical interactions	Meek-Piwnica-Worms-2004	0.02 %	Comprehensive proteomic analysis of interphase and mitotic 14-3-3-binding proteins.. Meek et al. (2004). J Biol Chem.	http://www.ncbi.nlm.nih.gov/pubmed/15161933	Direct interaction with 351 interactions from iRefIndex	cell proliferation
Physical interactions	Ravasi-Hayashizaki-2010	0.02 %	An atlas of combinatorial transcriptional regulation in mouse and man.. Ravasi et al. (2010). Cell.	http://www.ncbi.nlm.nih.gov/pubmed/20211142	Direct interaction with 635 interactions from iRefIndex	cell proliferation transcription factors
Physical interactions	Lau-Ronai-2012	0.02 %	PKC? promotes oncogenic functions of ATF2 in the nucleus while blocking its apoptotic function at mitochondria.. Lau et al. (2012). Cell.	http://www.ncbi.nlm.nih.gov/pubmed/22304920	Direct interaction with 134 interactions from iRefIndex	cultured cells cancer apoptosis cell line fibroblasts stem cells transcription factors
Physical interactions	Yang-Chen-2010	0.02 %	Proteomic dissection of cell type-specific H2AX-interacting protein complex associated with hepatocellular carcinoma.. Yang et al. (2010). J Proteome Res.	http://www.ncbi.nlm.nih.gov/pubmed/20000738	Direct interaction with 100 interactions from BioGRID	cultured cells cell line signal transduction cancer
Physical interactions	Cheng-Chen-2010	0.01 %	Quantitative nanoproteomics for protein complexes (QNanoPX) related to estrogen transcriptional action.. Cheng et al. (2010). Mol Cell Proteomics.	http://www.ncbi.nlm.nih.gov/pubmed/19805454	Direct interaction with 259 interactions from iRefIndex	transcription factors cell line cancer cultured cells
Physical interactions	IREF-OPHID	0.01 %			Direct interaction with 44,492 interactions from iRefIndex
Physical interactions	Bruderer-Hay-2011	0.01 %	Purification and identification of endogenous polySUMO conjugates.. Bruderer et al. (2011). EMBO Rep.	http://www.ncbi.nlm.nih.gov/pubmed/21252943	Direct interaction with 333 interactions from BioGRID	transcription factors
Physical interactions	Wong-O'Bryan-2012	0.01 %	Intersectin (ITSN) family of scaffolds function as molecular hubs in protein interaction networks.. Wong et al. (2012). PLoS One.	http://www.ncbi.nlm.nih.gov/pubmed/22558309	Direct interaction with 115 interactions from iRefIndex	fibroblasts cultured cells signal transduction cell line
Physical interactions	Vinayagam-Wanker-2011	0.01 %	A directed protein interaction network for investigating intracellular signal transduction.. Vinayagam et al. (2011). Sci Signal.	http://www.ncbi.nlm.nih.gov/pubmed/21900206	Direct interaction with 2,526 interactions from iRefIndex	transcription factors signal transduction
Physical interactions	Markson-Sanderson-2009	0.01 %	Analysis of the human E2 ubiquitin conjugating enzyme protein interaction network.. Markson et al. (2009). Genome Res.	http://www.ncbi.nlm.nih.gov/pubmed/19549727	Direct interaction with 700 interactions from iRefIndex	cell line cultured cells cancer
Physical interactions	Pichlmair-Superti-Furga-2012	0.01 %	Viral immune modulators perturb the human molecular network by common and unique strategies.. Pichlmair et al. (2012). Nature.	http://www.ncbi.nlm.nih.gov/pubmed/22810585	Direct interaction with 14 interactions from BioGRID	signal transduction immune system
Physical interactions	Weimann-Stelzl-2013 A	0.00 %	A Y2H-seq approach defines the human protein methyltransferase interactome.. Weimann et al. (2013). Nat Methods.	http://www.ncbi.nlm.nih.gov/pubmed/23455924	Direct interaction with 114 interactions from BioGRID
Physical interactions	Leng-Wang-2014	0.00 %	A proteomics strategy for the identification of FAT10-modified sites by mass spectrometry.. Leng et al. (2014). J Proteome Res.	http://www.ncbi.nlm.nih.gov/pubmed/23862649	Direct interaction with 140 interactions from iRefIndex
Physical interactions	Albers-Koegl-2005	0.00 %	Automated yeast two-hybrid screening for nuclear receptor-interacting proteins.. Albers et al. (2005). Mol Cell Proteomics.	http://www.ncbi.nlm.nih.gov/pubmed/15604093	Direct interaction with 327 interactions from iRefIndex	transcription factors
Physical interactions	Sang-Jackson-2011	0.00 %	Mapping the NPHP-JBTS-MKS protein network reveals ciliopathy disease genes and pathways.. Sang et al. (2011). Cell.	http://www.ncbi.nlm.nih.gov/pubmed/21565611	Direct interaction with 220 interactions from iRefIndex	fibroblasts cultured cells nervous system signal transduction cell line
Predicted	I2D-vonMering-Bork-2002-High-Yeast2Human	0.30 %	Comparative assessment of large-scale data sets of protein-protein interactions.. von Mering et al. (2002). Nature.	http://www.ncbi.nlm.nih.gov/pubmed/12000970	Direct interaction with 1,184 interactions from I2D
Predicted	I2D-vonMering-Bork-2002-Medium-Yeast2Human	0.20 %	Comparative assessment of large-scale data sets of protein-protein interactions.. von Mering et al. (2002). Nature.	http://www.ncbi.nlm.nih.gov/pubmed/12000970	Direct interaction with 3,001 interactions from I2D
Predicted	I2D-BioGRID-Yeast2Human	0.17 %	BioGRID: a general repository for interaction datasets.. Stark et al. (2006). Nucleic Acids Res.	http://www.ncbi.nlm.nih.gov/pubmed/16381927	Direct interaction with 13,302 interactions from I2D
Predicted	I2D-Chen-Pawson-2009-PiwiScreen-Mouse2Human	0.17 %	Mouse Piwi interactome identifies binding mechanism of Tdrkh Tudor domain to arginine methylated Miwi.. Chen et al. (2009). Proc Natl Acad Sci U S A.	http://www.ncbi.nlm.nih.gov/pubmed/19918066	Direct interaction with 31 interactions from I2D
Predicted	I2D-Tarassov-PCA-Yeast2Human	0.16 %	An in vivo map of the yeast protein interactome.. Tarassov et al. (2008). Science.	http://www.ncbi.nlm.nih.gov/pubmed/18467557	Direct interaction with 441 interactions from I2D	cell proliferation
Predicted	I2D-INNATEDB-Mouse2Human	0.15 %	InnateDB: facilitating systems-level analyses of the mammalian innate immune response.. Lynn et al. (2008). Mol Syst Biol.	http://www.ncbi.nlm.nih.gov/pubmed/18766178	Direct interaction with 1,454 interactions from I2D	signal transduction immune system
Predicted	Wu-Stein-2010	0.14 %	A human functional protein interaction network and its application to cancer data analysis.. Wu et al. (2010). Genome Biol.	http://www.ncbi.nlm.nih.gov/pubmed/20482850	with 90,020 interactions from supplementary material	transcription factors cancer
Predicted	I2D-vonMering-Bork-2002-Low-Yeast2Human	0.13 %	Comparative assessment of large-scale data sets of protein-protein interactions.. von Mering et al. (2002). Nature.	http://www.ncbi.nlm.nih.gov/pubmed/12000970	Direct interaction with 15,990 interactions from I2D
Predicted	I2D-IntAct-Mouse2Human	0.11 %	The IntAct molecular interaction database in 2010.. Aranda et al. (2010). Nucleic Acids Res.	http://www.ncbi.nlm.nih.gov/pubmed/19850723	Direct interaction with 3,430 interactions from I2D
Predicted	Stuart-Kim-2003	0.09 %	A gene-coexpression network for global discovery of conserved genetic modules.. Stuart et al. (2003). Science.	http://www.ncbi.nlm.nih.gov/pubmed/12934013	with 24,928 interactions from supplementary material	cell proliferation cultured cells signal transduction cancer
Predicted	I2D-Yu-Vidal-2008-GoldStd-Yeast2Human	0.09 %	High-quality binary protein interaction map of the yeast interactome network.. Yu et al. (2008). Science.	http://www.ncbi.nlm.nih.gov/pubmed/18719252	Direct interaction with 376 interactions from I2D	transcription factors signal transduction
Predicted	I2D-Krogan-Greenblatt-2006-Core-Yeast2Human	0.08 %	Global landscape of protein complexes in the yeast Saccharomyces cerevisiae.. Krogan et al. (2006). Nature.	http://www.ncbi.nlm.nih.gov/pubmed/16554755	Direct interaction with 1,822 interactions from I2D
Predicted	I2D-BioGRID-Worm2Human	0.06 %	BioGRID: a general repository for interaction datasets.. Stark et al. (2006). Nucleic Acids Res.	http://www.ncbi.nlm.nih.gov/pubmed/16381927	Direct interaction with 944 interactions from I2D
Predicted	I2D-MINT-Mouse2Human	0.06 %	MINT: a Molecular INTeraction database.. Zanzoni et al. (2002). FEBS Lett.	http://www.ncbi.nlm.nih.gov/pubmed/11911893	Direct interaction with 977 interactions from I2D
Predicted	I2D-MINT-Rat2Human	0.06 %	MINT: a Molecular INTeraction database.. Zanzoni et al. (2002). FEBS Lett.	http://www.ncbi.nlm.nih.gov/pubmed/11911893	Direct interaction with 569 interactions from I2D
Predicted	I2D-BIND-Mouse2Human	0.06 %	BIND--a data specification for storing and describing biomolecular interactions, molecular complexes and pathways.. Bader et al. (2000). Bioinformatics.	http://www.ncbi.nlm.nih.gov/pubmed/10871269	Direct interaction with 1,198 interactions from I2D
Predicted	I2D-BIND-Rat2Human	0.05 %	BIND--a data specification for storing and describing biomolecular interactions, molecular complexes and pathways.. Bader et al. (2000). Bioinformatics.	http://www.ncbi.nlm.nih.gov/pubmed/10871269	Direct interaction with 548 interactions from I2D
Predicted	I2D-BioGRID-Mouse2Human	0.04 %	BioGRID: a general repository for interaction datasets.. Stark et al. (2006). Nucleic Acids Res.	http://www.ncbi.nlm.nih.gov/pubmed/16381927	Direct interaction with 284 interactions from I2D
Predicted	I2D-BIND-Yeast2Human	0.04 %	BIND--a data specification for storing and describing biomolecular interactions, molecular complexes and pathways.. Bader et al. (2000). Bioinformatics.	http://www.ncbi.nlm.nih.gov/pubmed/10871269	Direct interaction with 1,526 interactions from I2D
Predicted	I2D-IntAct-Fly2Human	0.03 %	The IntAct molecular interaction database in 2010.. Aranda et al. (2010). Nucleic Acids Res.	http://www.ncbi.nlm.nih.gov/pubmed/19850723	Direct interaction with 3,934 interactions from I2D
Predicted	I2D-Krogan-Greenblatt-2006-NonCore-Yeast2Human	0.03 %	Global landscape of protein complexes in the yeast Saccharomyces cerevisiae.. Krogan et al. (2006). Nature.	http://www.ncbi.nlm.nih.gov/pubmed/16554755	Direct interaction with 1,779 interactions from I2D
Predicted	I2D-Formstecher-Daviet-2005-Embryo-Fly2Human	0.03 %	Protein interaction mapping: a Drosophila case study.. Formstecher et al. (2005). Genome Res.	http://www.ncbi.nlm.nih.gov/pubmed/15710747	Direct interaction with 491 interactions from I2D	cancer
Predicted	I2D-MGI-Mouse2Human	0.03 %	Ontological visualization of protein-protein interactions.. Drabkin et al. (2005). BMC Bioinformatics.	http://www.ncbi.nlm.nih.gov/pubmed/15707487	Direct interaction with 729 interactions from I2D
Predicted	I2D-Li-Vidal-2004-CORE-1-Worm2Human	0.01 %	A map of the interactome network of the metazoan C. elegans.. Li et al. (2004). Science.	http://www.ncbi.nlm.nih.gov/pubmed/14704431	Direct interaction with 104 interactions from I2D
Predicted	I2D-IntAct-Rat2Human	0.01 %	The IntAct molecular interaction database in 2010.. Aranda et al. (2010). Nucleic Acids Res.	http://www.ncbi.nlm.nih.gov/pubmed/19850723	Direct interaction with 1,055 interactions from I2D
Predicted	I2D-BIND-Worm2Human	0.00 %	BIND--a data specification for storing and describing biomolecular interactions, molecular complexes and pathways.. Bader et al. (2000). Bioinformatics.	http://www.ncbi.nlm.nih.gov/pubmed/10871269	Direct interaction with 914 interactions from I2D
Predicted	I2D-MINT-Worm2Human	0.00 %	MINT: a Molecular INTeraction database.. Zanzoni et al. (2002). FEBS Lett.	http://www.ncbi.nlm.nih.gov/pubmed/11911893	Direct interaction with 1,170 interactions from I2D
Predicted	I2D-Wang-Orkin-2006-EScmplx-Mouse2Human	0.00 %	A protein interaction network for pluripotency of embryonic stem cells.. Wang et al. (2006). Nature.	http://www.ncbi.nlm.nih.gov/pubmed/17093407	Direct interaction with 53 interactions from I2D	development transcription factors stem cells
Consolidated-Pathways-2013	Oxidative phosphorylation	4.86 %
Consolidated-Pathways-2013	Metabolic pathways	4.37 %
Consolidated-Pathways-2013	Alzheimer's disease	0.85 %
Consolidated-Pathways-2013	The citric acid (TCA) ...	1.33 %
Consolidated-Pathways-2013	Respiratory electron transport, ATP ...	5.34 %
Consolidated-Pathways-2013	Formation of ATP by ...	10.52 %
Consolidated-Pathways-2013	Metabolism	14.62 %
Consolidated-Pathways-2013	Huntington's disease	0.42 %
Consolidated-Pathways-2013	Regulation of pyruvate dehydrogenase ...	4.83 %
Consolidated-Pathways-2013	Glycolysis / Gluconeogenesis	2.62 %
Consolidated-Pathways-2013	Citrate cycle (TCA cycle)	0.15 %
Consolidated-Pathways-2013	Valine, leucine and isoleucine ...	0.15 %
Consolidated-Pathways-2013	Butanoate metabolism	0.57 %
Consolidated-Pathways-2013	Gluconeogenesis	5.56 %
Consolidated-Pathways-2013	Metabolism of proteins	16.83 %
Consolidated-Pathways-2013	Mitochondrial Protein Import	1.76 %
