# Supplementary material for: Quantitative analysis of PPT1 interactome in human neuroblastoma cells
Source: Data Brief. 2015 Jun 12;4:207–16. doi: 10.1016/j.dib.2015.05.016 (PMC4510454; doi:10.1016/j.dib.2015.05.016)
Supplement: Supplementary file 2 — Supplementary material [file mmc2.zip]

Archive with 2 entries (2 files):
- PPT1network.cyjs
- PPT1networkstyle.json
