# Supplementary material for: Quantitative analysis of PPT1 interactome in human neuroblastoma cells
Source: Data Brief. 2015 Jun 12;4:207–16. doi: 10.1016/j.dib.2015.05.016 (PMC4510454; doi:10.1016/j.dib.2015.05.016)
Supplement: Supplementary file 2 — Supplementary material [file mmc2.zip › PPT1network.cyjs]

{
  "format_version" : "1.0",
  "generated_by" : "cytoscape-3.1.1",
  "target_cytoscapejs_version" : "~2.1",
  "data" : {
    "selected" : true,
    "__Annotations" : [ ],
    "shared_name" : "PPT1_interacting_partners",
    "SUID" : 90,
    "name" : "PPT1_interacting_partners"
  },
  "elements" : {
    "nodes" : [ {
      "data" : {
        "id" : "145",
        "Attributes_5" : "novel",
        "selected" : false,
        "Attributes_1" : "Neurodegenerative Disorders",
        "Total_Spectral_counts" : 4,
        "Attributes_3" : "lipofuscin proteome",
        "SUID" : 145,
        "name" : "VDAC2",
        "Saint_score" : 0.5,
        "shared_name" : "VDAC2"
      },
      "position" : {
        "x" : 102.71066409188933,
        "y" : 84.25580596923828
      },
      "selected" : false
    }, {
      "data" : {
        "id" : "143",
        "Attributes_5" : "novel",
        "selected" : false,
        "Total_Spectral_counts" : 17,
        "SUID" : 143,
        "name" : "SLC25A13",
        "Saint_score" : 0.5,
        "shared_name" : "SLC25A13"
      },
      "position" : {
        "x" : -57.424081802368164,
        "y" : 149.76883822519008
      },
      "selected" : false
    }, {
      "data" : {
        "id" : "141",
        "Attributes_5" : "novel",
        "selected" : false,
        "Attributes_1" : "Neurodegenerative Disorders, NCL",
        "Total_Spectral_counts" : 4,
        "SUID" : 141,
        "name" : "CTSD",
        "Saint_score" : 0.5,
        "shared_name" : "CTSD"
      },
      "position" : {
        "x" : 164.1255645751953,
        "y" : 68.41899996835417
      },
      "selected" : false
    }, {
      "data" : {
        "id" : "139",
        "Attributes_5" : "novel",
        "selected" : false,
        "Total_Spectral_counts" : 9,
        "SUID" : 139,
        "name" : "CANX",
        "Saint_score" : 0.5,
        "shared_name" : "CANX"
      },
      "position" : {
        "x" : 139.1367951367101,
        "y" : -58.18780494344477
      },
      "selected" : false
    }, {
      "data" : {
        "id" : "137",
        "Attributes_5" : "novel",
        "selected" : false,
        "Attributes_1" : "ATP synthase",
        "Total_Spectral_counts" : 5,
        "SUID" : 137,
        "name" : "ATP5O",
        "Saint_score" : 0.5,
        "shared_name" : "ATP5O"
      },
      "position" : {
        "x" : -62.6450589283151,
        "y" : -103.44499969482422
      },
      "selected" : false
    }, {
      "data" : {
        "id" : "135",
        "Attributes_5" : "novel",
        "selected" : false,
        "Attributes_1" : "Pyruvate Dehydorgenase complex",
        "Total_Spectral_counts" : 24,
        "SUID" : 135,
        "Attributes_2" : "up-regulated in Ppt1 -/- thalamus",
        "name" : "PDHA1",
        "Saint_score" : 0.6,
        "shared_name" : "PDHA1"
      },
      "position" : {
        "x" : -160.93215942382812,
        "y" : 34.823752940054234
      },
      "selected" : false
    }, {
      "data" : {
        "id" : "133",
        "Attributes_5" : "novel",
        "selected" : false,
        "Attributes_1" : "Peroxiredoxin amily",
        "Total_Spectral_counts" : 8,
        "Attributes_3" : "lipofuscin proteome",
        "SUID" : 133,
        "name" : "PRDX5",
        "Saint_score" : 0.74,
        "shared_name" : "PRDX5"
      },
      "position" : {
        "x" : 108.69710159301758,
        "y" : 0.5546715839547485
      },
      "selected" : false
    }, {
      "data" : {
        "id" : "131",
        "Attributes_5" : "novel",
        "selected" : false,
        "Attributes_1" : "Pyruvate Dehydorgenase complex",
        "Total_Spectral_counts" : 22,
        "SUID" : 131,
        "name" : "PDHB",
        "Saint_score" : 0.74,
        "shared_name" : "PDHB"
      },
      "position" : {
        "x" : 10.378043919978289,
        "y" : 154.0840606689453
      },
      "selected" : false
    }, {
      "data" : {
        "id" : "129",
        "Attributes_5" : "novel",
        "selected" : false,
        "Attributes_1" : "Peroxiredoxin amily",
        "Total_Spectral_counts" : 15,
        "Attributes_3" : "lipofuscin proteome",
        "SUID" : 129,
        "name" : "PRDX2",
        "Saint_score" : 0.86,
        "shared_name" : "PRDX2"
      },
      "position" : {
        "x" : -13.77147102355957,
        "y" : -115.08770114022917
      },
      "selected" : false
    }, {
      "data" : {
        "id" : "127",
        "Attributes_5" : "novel",
        "selected" : false,
        "Total_Spectral_counts" : 22,
        "SUID" : 127,
        "name" : "VGF",
        "Saint_score" : 0.87,
        "shared_name" : "VGF"
      },
      "position" : {
        "x" : -121.22528066895396,
        "y" : 153.2347719608521
      },
      "selected" : false
    }, {
      "data" : {
        "id" : "125",
        "Attributes_5" : "novel",
        "selected" : false,
        "Attributes_1" : "Neurodegenerative Disorders",
        "Total_Spectral_counts" : 15,
        "SUID" : 125,
        "name" : "DBH",
        "Saint_score" : 0.88,
        "shared_name" : "DBH"
      },
      "position" : {
        "x" : 72.01360511779785,
        "y" : -110.65090581757055
      },
      "selected" : false
    }, {
      "data" : {
        "id" : "123",
        "Attributes_5" : "novel",
        "selected" : false,
        "Attributes_1" : "ATP synthase",
        "Total_Spectral_counts" : 11,
        "Attributes_3" : "lipofuscin proteome",
        "SUID" : 123,
        "name" : "ATP5A1",
        "Saint_score" : 0.88,
        "shared_name" : "ATP5A1"
      },
      "position" : {
        "x" : 21.648654490885882,
        "y" : -70.88289642333984
      },
      "selected" : false
    }, {
      "data" : {
        "id" : "121",
        "Attributes_5" : "novel",
        "selected" : false,
        "Total_Spectral_counts" : 6,
        "SUID" : 121,
        "name" : "CRIP2",
        "Saint_score" : 0.89,
        "shared_name" : "CRIP2"
      },
      "position" : {
        "x" : 76.18091773986816,
        "y" : -50.62281438690648
      },
      "selected" : false
    }, {
      "data" : {
        "id" : "119",
        "Attributes_5" : "novel",
        "selected" : false,
        "Attributes_1" : "Pyruvate Dehydorgenase complex",
        "Total_Spectral_counts" : 10,
        "SUID" : 119,
        "name" : "DLAT",
        "Saint_score" : 0.91,
        "shared_name" : "DLAT"
      },
      "position" : {
        "x" : 127.46651077270508,
        "y" : 143.10840093768488
      },
      "selected" : false
    }, {
      "data" : {
        "id" : "117",
        "Attributes_5" : "novel",
        "selected" : false,
        "Attributes_1" : "Neurodegenerative Disorders",
        "Total_Spectral_counts" : 9,
        "SUID" : 117,
        "Attributes_2" : "down-regulated in Ppt1 -/- thalamus",
        "name" : "CRMP1",
        "Saint_score" : 0.94,
        "shared_name" : "CRMP1"
      },
      "position" : {
        "x" : -95.57494229238802,
        "y" : 96.39141082763672
      },
      "selected" : false
    }, {
      "data" : {
        "id" : "115",
        "Attributes_5" : "Lyly et al. 2008",
        "Attributes_4" : "confirmed by Co-IP",
        "selected" : false,
        "Attributes_1" : "ATP synthase",
        "Total_Spectral_counts" : 22,
        "Attributes_3" : "lipofuscin proteome",
        "SUID" : 115,
        "Attributes_2" : "down-regulated in Ppt1 -/- thalamus",
        "name" : "ATP5B",
        "Saint_score" : 0.95,
        "shared_name" : "ATP5B"
      },
      "position" : {
        "x" : -129.43885793946177,
        "y" : -51.46667457235102
      },
      "selected" : false
    }, {
      "data" : {
        "id" : "113",
        "Attributes_5" : "novel",
        "selected" : false,
        "Total_Spectral_counts" : 4,
        "SUID" : 113,
        "name" : "SLC25A1",
        "Saint_score" : 0.97,
        "shared_name" : "SLC25A1"
      },
      "position" : {
        "x" : 166.68161020018667,
        "y" : 15.834961169836482
      },
      "selected" : false
    }, {
      "data" : {
        "id" : "111",
        "Attributes_5" : "novel",
        "selected" : false,
        "Attributes_1" : "Peroxiredoxin amily",
        "Total_Spectral_counts" : 7,
        "SUID" : 111,
        "name" : "PRDX4",
        "Saint_score" : 0.98,
        "shared_name" : "PRDX4"
      },
      "position" : {
        "x" : -152.18809500000864,
        "y" : 84.56933616983648
      },
      "selected" : false
    }, {
      "data" : {
        "id" : "109",
        "Attributes_5" : "novel",
        "selected" : false,
        "Total_Spectral_counts" : 6,
        "Attributes_3" : "lipofuscin proteome",
        "SUID" : 109,
        "name" : "ATP1A1",
        "Saint_score" : 0.98,
        "shared_name" : "ATP1A1"
      },
      "position" : {
        "x" : -66.83727636597544,
        "y" : -47.10009742391352
      },
      "selected" : false
    }, {
      "data" : {
        "id" : "107",
        "Attributes_5" : "novel",
        "selected" : false,
        "Attributes_1" : "Neurodegenerative Disorders",
        "Total_Spectral_counts" : 7,
        "SUID" : 107,
        "name" : "VAPB",
        "Saint_score" : 0.99,
        "shared_name" : "VAPB"
      },
      "position" : {
        "x" : -101.41152954101562,
        "y" : 8.33514425140843
      },
      "selected" : false
    }, {
      "data" : {
        "id" : "105",
        "Attributes_5" : "novel",
        "selected" : false,
        "Total_Spectral_counts" : 28,
        "SUID" : 105,
        "Attributes_2" : "up-regulated in Ppt1 -/- thalamus",
        "name" : "MAP1B",
        "Saint_score" : 0.99,
        "shared_name" : "MAP1B"
      },
      "position" : {
        "x" : 62.13317117430776,
        "y" : 200.18417381632085
      },
      "selected" : false
    }, {
      "data" : {
        "id" : "103",
        "Attributes_5" : "novel",
        "Attributes_4" : "confirmed by Co-IP",
        "selected" : false,
        "Total_Spectral_counts" : 12,
        "SUID" : 103,
        "name" : "DBT",
        "Saint_score" : 0.99,
        "shared_name" : "DBT"
      },
      "position" : {
        "x" : -31.160840691741054,
        "y" : 203.49415588378906
      },
      "selected" : false
    }, {
      "data" : {
        "id" : "101",
        "Attributes_5" : "novel",
        "Attributes_4" : "confirmed by Co-IP",
        "selected" : false,
        "Attributes_1" : "Neurodegenerative Disorders",
        "Total_Spectral_counts" : 19,
        "SUID" : 101,
        "name" : "VCP",
        "Saint_score" : 1.0,
        "shared_name" : "VCP"
      },
      "position" : {
        "x" : 68.61775949615016,
        "y" : 130.6178741455078
      },
      "selected" : false
    }, {
      "data" : {
        "id" : "100",
        "selected" : false,
        "SUID" : 100,
        "name" : "PPT1",
        "shared_name" : "PPT1"
      },
      "position" : {
        "x" : 3.788210007925928,
        "y" : 41.27151512491461
      },
      "selected" : false
    } ],
    "edges" : [ {
      "data" : {
        "id" : "146",
        "source" : "100",
        "target" : "145",
        "selected" : false,
        "Total_Spectral_counts" : 4,
        "SUID" : 146,
        "name" : "PPT1 (pp) VDAC2",
        "interaction" : "pp",
        "shared_interaction" : "pp",
        "shared_name" : "PPT1 (pp) VDAC2"
      },
      "selected" : false
    }, {
      "data" : {
        "id" : "144",
        "source" : "100",
        "target" : "143",
        "selected" : false,
        "Total_Spectral_counts" : 17,
        "SUID" : 144,
        "name" : "PPT1 (pp) SLC25A13",
        "interaction" : "pp",
        "shared_interaction" : "pp",
        "shared_name" : "PPT1 (pp) SLC25A13"
      },
      "selected" : false
    }, {
      "data" : {
        "id" : "142",
        "source" : "100",
        "target" : "141",
        "selected" : false,
        "Total_Spectral_counts" : 4,
        "SUID" : 142,
        "name" : "PPT1 (pp) CTSD",
        "interaction" : "pp",
        "shared_interaction" : "pp",
        "shared_name" : "PPT1 (pp) CTSD"
      },
      "selected" : false
    }, {
      "data" : {
        "id" : "140",
        "source" : "100",
        "target" : "139",
        "selected" : false,
        "Total_Spectral_counts" : 9,
        "SUID" : 140,
        "name" : "PPT1 (pp) CANX",
        "interaction" : "pp",
        "shared_interaction" : "pp",
        "shared_name" : "PPT1 (pp) CANX"
      },
      "selected" : false
    }, {
      "data" : {
        "id" : "138",
        "source" : "100",
        "target" : "137",
        "selected" : false,
        "Total_Spectral_counts" : 5,
        "SUID" : 138,
        "name" : "PPT1 (pp) ATP5O",
        "interaction" : "pp",
        "shared_interaction" : "pp",
        "shared_name" : "PPT1 (pp) ATP5O"
      },
      "selected" : false
    }, {
      "data" : {
        "id" : "136",
        "source" : "100",
        "target" : "135",
        "selected" : false,
        "Total_Spectral_counts" : 24,
        "SUID" : 136,
        "name" : "PPT1 (pp) PDHA1",
        "interaction" : "pp",
        "shared_interaction" : "pp",
        "shared_name" : "PPT1 (pp) PDHA1"
      },
      "selected" : false
    }, {
      "data" : {
        "id" : "134",
        "source" : "100",
        "target" : "133",
        "selected" : false,
        "Total_Spectral_counts" : 8,
        "SUID" : 134,
        "name" : "PPT1 (pp) PRDX5",
        "interaction" : "pp",
        "shared_interaction" : "pp",
        "shared_name" : "PPT1 (pp) PRDX5"
      },
      "selected" : false
    }, {
      "data" : {
        "id" : "132",
        "source" : "100",
        "target" : "131",
        "selected" : false,
        "Total_Spectral_counts" : 22,
        "SUID" : 132,
        "name" : "PPT1 (pp) PDHB",
        "interaction" : "pp",
        "shared_interaction" : "pp",
        "shared_name" : "PPT1 (pp) PDHB"
      },
      "selected" : false
    }, {
      "data" : {
        "id" : "130",
        "source" : "100",
        "target" : "129",
        "selected" : false,
        "Total_Spectral_counts" : 15,
        "SUID" : 130,
        "name" : "PPT1 (pp) PRDX2",
        "interaction" : "pp",
        "shared_interaction" : "pp",
        "shared_name" : "PPT1 (pp) PRDX2"
      },
      "selected" : false
    }, {
      "data" : {
        "id" : "128",
        "source" : "100",
        "target" : "127",
        "selected" : false,
        "Total_Spectral_counts" : 22,
        "SUID" : 128,
        "name" : "PPT1 (pp) VGF",
        "interaction" : "pp",
        "shared_interaction" : "pp",
        "shared_name" : "PPT1 (pp) VGF"
      },
      "selected" : false
    }, {
      "data" : {
        "id" : "126",
        "source" : "100",
        "target" : "125",
        "selected" : false,
        "Total_Spectral_counts" : 15,
        "SUID" : 126,
        "name" : "PPT1 (pp) DBH",
        "interaction" : "pp",
        "shared_interaction" : "pp",
        "shared_name" : "PPT1 (pp) DBH"
      },
      "selected" : false
    }, {
      "data" : {
        "id" : "124",
        "source" : "100",
        "target" : "123",
        "selected" : false,
        "Total_Spectral_counts" : 11,
        "SUID" : 124,
        "name" : "PPT1 (pp) ATP5A1",
        "interaction" : "pp",
        "shared_interaction" : "pp",
        "shared_name" : "PPT1 (pp) ATP5A1"
      },
      "selected" : false
    }, {
      "data" : {
        "id" : "122",
        "source" : "100",
        "target" : "121",
        "selected" : false,
        "Total_Spectral_counts" : 6,
        "SUID" : 122,
        "name" : "PPT1 (pp) CRIP2",
        "interaction" : "pp",
        "shared_interaction" : "pp",
        "shared_name" : "PPT1 (pp) CRIP2"
      },
      "selected" : false
    }, {
      "data" : {
        "id" : "120",
        "source" : "100",
        "target" : "119",
        "selected" : false,
        "Total_Spectral_counts" : 10,
        "SUID" : 120,
        "name" : "PPT1 (pp) DLAT",
        "interaction" : "pp",
        "shared_interaction" : "pp",
        "shared_name" : "PPT1 (pp) DLAT"
      },
      "selected" : false
    }, {
      "data" : {
        "id" : "118",
        "source" : "100",
        "target" : "117",
        "selected" : false,
        "Total_Spectral_counts" : 9,
        "SUID" : 118,
        "name" : "PPT1 (pp) CRMP1",
        "interaction" : "pp",
        "shared_interaction" : "pp",
        "shared_name" : "PPT1 (pp) CRMP1"
      },
      "selected" : false
    }, {
      "data" : {
        "id" : "116",
        "source" : "100",
        "target" : "115",
        "Attributes_4" : "confirmed by Co-IP",
        "selected" : false,
        "Total_Spectral_counts" : 22,
        "SUID" : 116,
        "name" : "PPT1 (pp) ATP5B",
        "interaction" : "pp",
        "shared_interaction" : "pp",
        "shared_name" : "PPT1 (pp) ATP5B"
      },
      "selected" : false
    }, {
      "data" : {
        "id" : "114",
        "source" : "100",
        "target" : "113",
        "selected" : false,
        "Total_Spectral_counts" : 4,
        "SUID" : 114,
        "name" : "PPT1 (pp) SLC25A1",
        "interaction" : "pp",
        "shared_interaction" : "pp",
        "shared_name" : "PPT1 (pp) SLC25A1"
      },
      "selected" : false
    }, {
      "data" : {
        "id" : "112",
        "source" : "100",
        "target" : "111",
        "selected" : false,
        "Total_Spectral_counts" : 7,
        "SUID" : 112,
        "name" : "PPT1 (pp) PRDX4",
        "interaction" : "pp",
        "shared_interaction" : "pp",
        "shared_name" : "PPT1 (pp) PRDX4"
      },
      "selected" : false
    }, {
      "data" : {
        "id" : "110",
        "source" : "100",
        "target" : "109",
        "selected" : false,
        "Total_Spectral_counts" : 6,
        "SUID" : 110,
        "name" : "PPT1 (pp) ATP1A1",
        "interaction" : "pp",
        "shared_interaction" : "pp",
        "shared_name" : "PPT1 (pp) ATP1A1"
      },
      "selected" : false
    }, {
      "data" : {
        "id" : "108",
        "source" : "100",
        "target" : "107",
        "selected" : false,
        "Total_Spectral_counts" : 7,
        "SUID" : 108,
        "name" : "PPT1 (pp) VAPB",
        "interaction" : "pp",
        "shared_interaction" : "pp",
        "shared_name" : "PPT1 (pp) VAPB"
      },
      "selected" : false
    }, {
      "data" : {
        "id" : "106",
        "source" : "100",
        "target" : "105",
        "selected" : false,
        "Total_Spectral_counts" : 28,
        "SUID" : 106,
        "name" : "PPT1 (pp) MAP1B",
        "interaction" : "pp",
        "shared_interaction" : "pp",
        "shared_name" : "PPT1 (pp) MAP1B"
      },
      "selected" : false
    }, {
      "data" : {
        "id" : "104",
        "source" : "100",
        "target" : "103",
        "Attributes_4" : "confirmed by Co-IP",
        "selected" : false,
        "Total_Spectral_counts" : 12,
        "SUID" : 104,
        "name" : "PPT1 (pp) DBT",
        "interaction" : "pp",
        "shared_interaction" : "pp",
        "shared_name" : "PPT1 (pp) DBT"
      },
      "selected" : false
    }, {
      "data" : {
        "id" : "102",
        "source" : "100",
        "target" : "101",
        "Attributes_4" : "confirmed by Co-IP",
        "selected" : false,
        "Total_Spectral_counts" : 19,
        "SUID" : 102,
        "name" : "PPT1 (pp) VCP",
        "interaction" : "pp",
        "shared_interaction" : "pp",
        "shared_name" : "PPT1 (pp) VCP"
      },
      "selected" : false
    } ]
  }
}
